# Supplementary material for: Understanding UK policymakers’ evidence needs through policy questions
Source: Sci Rep. 2025 Jul 2;15:22484. doi: 10.1038/s41598-025-05911-3 (PMC12215802; doi:10.1038/s41598-025-05911-3)
Supplement: Supplementary file 1 — Supplementary Material 1 [file 41598_2025_5911_MOESM1_ESM.xlsx]

## Sheet: overall sources
Csap		2023	211
Csap	in progress	2021-2022	186			CSaP total	1670
Csap		2021-2022	582	1670		Aris Total	1991
Cape		2021-2022	269			Cape total	269
Aris		2021-2022	850
Aris		2019-2020	1141
CSaP		2019-2020	514
CSaP	in progress	2019-2020	177
				1832
By year	2019	541	13.7659
	2020	1291	32.8499
	2021	1116	28.3969
	2022	771	19.6183
	2023	211	5.36896
		3930

## Sheet:  CSap in progress 2019-2020
Where	date	Qs	Coder 1	Coder 2	Automatic coder	H1+H2	H1+A1	H2 + A1
Csap-in-progress	2019	What, from a social justice perspective(and in keeping with European Convention on Human Rights), is the appropriate balance that the government should seek to achieve between consumer protection and public interest in designing an expanded schemes?	value	value	/value/ /procedural/ /comparison/	1	2	2
Csap-in-progress	2019	What are the operational implications of governmen seeking to achieve balance between consumer protection and public interest in designing an expanded scheme?	causal	causal	/causal/ /procedural/ /comparison/	1	2	2
Csap-in-progress	2019	What lessons might the government learn from international comparators in designing an expanded scheme, focusing in particular on governments that have departed from the current UK scheme’s core principles of voluntary participation for firms and full restitution for consumers?	example	example	/explain/ /procedural/	1	2	2
Csap-in-progress	2019	Based on the assets currently recommended for inclusion in an expanded scheme by industry experts, is there a set of criteria that can be applied across the financial services industry (and even beyond) in determining whether any other asset classes should be within the scope of an expanded scheme?	verification	verification	/value/ /procedural/ /verification/	1	2	2
Csap-in-progress	2019	As the dormant assets scheme moves toward the inclusion of assets with greater market risk and/or not currently protected by the Financial Services Compensation Scheme (i.e. securities), how might the government protect against the prospective insolvency of the Reclaim Fund Ltd?	procedural	procedural	/value/ /forecasting/	1	0	0
Csap-in-progress	2019	How can the UK harness its expertise in the effective use of dormant assets to build a more sustainable and inclusive global economy, contributing to the achievement of the Sustainable Development Goals?	example	procedural	/causal/ /procedural/		0	2
Csap-in-progress	2019	What new lessons can the Government Inclusive Economy Unit learn from the academic and third sectors in developing innovative approaches to building a more inclusive economy?	value	example	/explain/ /procedural/		0	2
Csap-in-progress	2019	Given the potential for digital disruption,and changes in consumer and firm behaviour, what measures might the government and regulators take to ensure that the legislative and regulatory framework underpinning scheme expansion is ‘future proofed’?	procedural	procedural	/procedural/ /forecasting/	1	2	2
Csap-in-progress	2019	Why, despite having the second largest aid budget in the world, isn’t UK aid spending increasing prosperity and improving life chances in developing countries?	causal	causal	/causal/ /procedural/	1	2	2
Csap-in-progress	2019	How can a single coherent idea be used to influence and enhance policy development across Whitehall without being diluted into a platitude or unintentional bar to innovation?	procedural	causal	/procedural/		1	0	TRUE
Csap-in-progress	2019	What are the benefits of bureaucracy? In an age of agile methodologies, are there advantages to traditional or hierarchical structures?	example	example	/value/ /procedural/ /comparison/	1	0	0
Csap-in-progress	2019	What role is there for HMG in increasing demand for British goods and services abroad?	example	example	/value/	1	0	0	TRUE
Csap-in-progress	2019	As we go forwards, how can the Civil Service balance generalist skills development with building deep knowledge, in order to more effectively deliver policy?	procedural	procedural	/causal/ /procedural/ /comparison/	1	2	2
Csap-in-progress	2019	What is the appropriate balance at the intersection of prosperity and national security – for example?	value	value	/explain/ /value/ /comparison/	1	2	2
Csap-in-progress	2019	Should the UK look to increase trade with hostile states in the pursuit of prosperity?	value	value	/value/ /verification/	1	2	2
Csap-in-progress	2019	What are new trade policy regimes to boost UK export?	example	example	0	1
Csap-in-progress	2019	Export driven economy like South Korea with its success, what can UK learn from it and develop trade policy to follow the suit?	example	example	/explain/ /procedural/	1	2	2
Csap-in-progress	2019	How can government support UK’s strengths in science, innovation, technology to improve our economic performance and strengthen our society?	procedural	procedural	/procedural/ /comparison/	1	2	2
Csap-in-progress	2019	What role should a government play in the digital economy to maximise economically high value trade opportunities?	example	value	/value/ /procedural/		0	2
Csap-in-progress	2019	How can policy makers facilitate internationalisation of UK’s digital ecosystem and technology clusters effectively?	procedural	procedural	/causal/ /procedural/	1	2	2
Csap-in-progress	2019	What are the key barriers to digital trade?	example	example	0	1
Csap-in-progress	2019	Digital revenues account for 54% of the global recorded music market indicating an industry that has embraced digitalization, but at what cost and whose benefit?	comparison	comparison	/explain/ /comparison/	1	2	2
Csap-in-progress	2019	How can UK capitalize on digital creative contents IP?	example	procedural	0
Csap-in-progress	2019	How has the rise of populism and strongman politics in Southeast Asia and globally affected the map of Chinese influence in the region?	example	causal	/causal/ /procedural/		0	2
Csap-in-progress	2019	Against a background of diminishing UK economic and relative global power, are there examples of bilateral foreign relationships where the UK has disproportionate influence?	example	example	/causal/ /explain/ /verification/	1	2	2
Csap-in-progress	2019	How does the UK capitalise on bilateral foreign relationships where the UK has disproportionate influence and are there wider lessons to learn?	procedural	example	/causal/ /explain/		0	2
Csap-in-progress	2019	To what extent is current data protection policy in the UK effective at limiting the access and influence of foreign powers?	value	value	/causal/ /value/	1	2	2
Csap-in-progress	2019	How is the effectiveness of current data protection policy in the UK at limiting the access and influence of foreign powers likely to develop over the next few years?	value	causal	/causal/ /procedural/ /forecasting/		0	2
Csap-in-progress	2019	How effective is Western competition law at challenging the power of Chinese state-owned-enterprise?	value	value	/causal/ /value/	1	2	2
Csap-in-progress	2019	What are the other international factors that are likely to influence the rate of development of national technological expertise?	example	causal	/causal/ /procedural/		0	2
Csap-in-progress	2019	To what extent is success in the development of national technological expertise dependent on global supply chains?	causal	causal	/causal/ /value/ /procedural/	1	2	2
Csap-in-progress	2019	How are the projected impacts of climate change likely to influence the balance of power in the Asia Pacific region over the next 50 years?	forecasting	causal	/causal/ /procedural/ /comparison/ /forecasting/		2	2
Csap-in-progress	2019	Impacts of climate change likely to influence the balance of power in the Asia Pacific region over the next 50 years. What is this likely to mean for UK interests?	example	forecasting	/causal/ /explain/ /procedural/ /comparison/ /forecasting/		2	2
Csap-in-progress	2019	To what extent can trade play a part in delivering Governments’ strategic objectives using soft and normative levers?	causal	example	/value/ /procedural/		0	0
Csap-in-progress	2019	How can the UK use future trade negotiations with China to influence China’s domestic policies?	procedural	procedural	/forecasting/	1	0	0	TRUE
Csap-in-progress	2019	How can Governments and multilateral organisations like the WTO do more to ensure that business utilises the preferential treatment secured through trade agreements and investment treaties?	example	procedural	/procedural/		0	1	TRUE
Csap-in-progress	2019	What lessons can be learnt from the failure of TTIP?	example	example	/explain/ /comparison/	1	2	2
Csap-in-progress	2019	How can stakeholder’s (NGOs, civil rights groups, national Parliaments) views be better heard and represented in large-scale trade negotiations to ensure that trade is as inclusive and transparent as possible?	procedural	procedural	/procedural/	1	1	1	TRUE
Csap-in-progress	2019	Ensuring stakeholder’s (NGOs, civil rights groups, national Parliaments) views be better heard and represented in large-scale trade negotiations to ensure that trade is as inclusive and transparent as possible. Is this something that we should be aiming for, or is it unrealistic?	value	value	/value/ /procedural/ /verification/	1	2	2
Csap-in-progress	2019	What do we mean by development and what can the international community, particularly through international trade, do to accelerate it?	example	example	/procedural/	1	0	0	TRUE
Csap-in-progress	2019	Are we expecting too much from trade policy?	verification	value	/value/ /verification/		2	2
Csap-in-progress	2019	Which countries are best using trade policy to secure wider objectives such as supporting labour rights and transitioning to a greener and more sustainable economy?	example	example	/procedural/ /verification/	1	0	0
Csap-in-progress	2019	Does globalisation still represent the best route to economic prosperity?	verification	verification	/verification/	1	1	1	TRUE
Csap-in-progress	2019	What impact will the spread of emerging technologies (including Artificial Intelligence and 3D printing) have on patterns of - and governments’ policy towards - international trade?	causal	causal	/causal/ /procedural/ /forecasting/	1	2	2
Csap-in-progress	2019	Will the spread of emerging technologies (including Artificial Intelligence and 3D printing) make the traditional concepts of goods, services and import taxes redundant?	verification	verification	/value/ /verification/	1	2	2
Csap-in-progress	2019	What can Germany’s experience of protectionism during the Second Industrial Revolution tell us about free trade orthodoxy and whether protectionism is an attractive policy for the Fourth Industrial Revolution?	example	example	/procedural/	1	0	0	TRUE
Csap-in-progress	2019	Can concerns around social fairness, human rights and animal welfare justify new forms of protectionism?	verification	verification	/value/ /verification/	1	2	2
Csap-in-progress	2019	Is moving towards global harmonisation of corporate taxation (e.g. a WTO Multilateral Tax Agreement) feasible, sustainable, justifiable or desirable?	verification	verification	/value/ /verification/	1	2	2
Csap-in-progress	2019	What are the options for, and implications of, further changes to the UK’s constitutional settlement, particularly in light of Brexit?	example	example	/causal/	1	0	0	TRUE
Csap-in-progress	2019	To what extent, in relation to public policy making, is Don Quixote right to say that “facts are the enemy of the truth”?	value	verification	/value/		1	0	TRUE
Csap-in-progress	2019	Does a focus on evidence-based policy making fail to properly consider the long term, the bigger picture and other considerations that matter to electorates?	verification	verification	/verification/	1	1	1	TRUE
Csap-in-progress	2019	What are the primary struggles which form regional identities?	example	example	0	1
Csap-in-progress	2019	What are the unorthodox economics better equipped to do so, and where in the world have they been tested?	example	example	0	1
Csap-in-progress	2019	The UK 2070 Commission argues that the UK has a ‘unique geography of discontent’ (McCann, 2019). To what extent is this the case?	value	value	/value/	1	1	1	TRUE
Csap-in-progress	2019	The UK 2070 Commission argues that the UK has a ‘unique geography of discontent’ (McCann, 2019). Why does it matter?	causal	causal	/causal/	1	1	1	TRUE
Csap-in-progress	2019	Is it necessary for a region to be “exceptional” in the UK to develop a healthy identity?	verification	verification	/procedural/ /verification/	1	2	2
Csap-in-progress	2019	Should provable revolutionary societal benefits to core human rights (such as the right to life) justify tempering with certain civil rights?	value	value	/value/ /verification/ /comparison/	1	2	2
Csap-in-progress	2019	Emerging technology governance: ​The significant promise of the“fourth industrial revolution” ushered by AI/ML might challenge the traditional scope of civil rights . For example, it will likely be possible to expedite and deploy life-saving AI-based digital health technologies byadopting a more lenient privacy regime. Should provable revolutionary societal benefits to core human rights (such as …	value	value	/explain/ /value/ /verification/ /comparison/ /forecasting/	1	2	2
Csap-in-progress	2019	As governments are often slow in properly understanding, regulating or promoting emerging technology, is there a public policy mechanism that would allow governments to enhance their policymaking process on emerging technologies?.	example	example	/causal/ /explain/ /procedural/ /verification/ /forecasting/	1	2	2
Csap-in-progress	2019	Governments around the world grow concerned about a growing shift of power in technology Research & Development from governmental entities and academia to private companies (in core fields such as Artificial Intelligence and quantum computing). Which public policy frameworks could bridge the R&D gap or alleviate these concerns?	example	example	/procedural/ /verification/	1	0	0
Csap-in-progress	2019	As Machine Learning (ML) based products grow more common, what can states do in order to be ahead of the curve in preventing the usage of biased data-sets by private actors?	procedural	example	/procedural/ /forecasting/		2	0
Csap-in-progress	2019	​While AI experts are calling for technology companies to promote algorithmic transparency, competition experts are concerned about the risks of a non-competitive technology market. What mechanisms can be implemented to prevent the risks of algorithmic black boxes while safeguarding trade secrets?	example	procedural	/causal/ /procedural/ /comparison/		0	2
Csap-in-progress	2019	​While AI experts are calling for technology companies to promote algorithmic transparency, competition experts are concerned about the risks of a non-competitive technology market. How would algorithmic transparency impact competition?	procedural	causal	/causal/ /procedural/ /comparison/		2	2
Csap-in-progress	2019	​How can global institutions and multinational private companies collaborate to reduce the risk of a global Artificial Intelligence arms race?	procedural	procedural	0	1
Csap-in-progress	2019	What technologies are available to improve mental health for patients in quarantine, and how can these be implemented to improve quality of life?	example	example	/procedural/	1	0	0	TRUE
Csap-in-progress	2019	How can technology be used to advance support mechanisms available to clinicians to improve the delivery of neonatal palliative care in conflict zones?	procedural	example	/causal/ /procedural/		2	0
Csap-in-progress	2019	How can technological advancement be used to improve provision of eye care in conflict-affected countries?	procedural	example	/causal/ /procedural/		2	0
Csap-in-progress	2019	How can technology be used to improve access to mental healthcare for the elderly in displaced communities, and how can these be implemented to improve quality of life?	procedural	procedural	/procedural/	1	1	1	TRUE
Csap-in-progress	2019	What is the appropriate balance that the government should seek to strike between individual rights and the public interest in designing an expanded dormant assets scheme?	example	value	/value/ /procedural/ /comparison/		0	2
Csap-in-progress	2019	The government has committed to undertaking a review of a whole range of assets to determine whether they might be included in the scheme in the future. Can we develop a set of criteria that can be used to support this process?	verification	verification	/procedural/ /verification/ /forecasting/	1	2	2
Csap-in-progress	2019	Given the potential for digital disruption, and changes in consumer and firm behaviour, what measures might the government and regulators take to ensure that the legislative and regulatory framework underpinning scheme expansion is ‘future proofed’?	example	example	/procedural/ /forecasting/	1	0	0
Csap-in-progress	2019	How can the UK harness its expertise in the effective use of dormant assets to build a more sustainable and inclusive global economy, contributing to the achievement of the Sustainable Development Goals?	example	procedural	/causal/ /procedural/		0	2
Csap-in-progress	2019	What new lessons can the Government Inclusive Economy Unit learn from the academic and third sectors in developing innovative approaches to building a more inclusive economy?	example	example	/explain/ /procedural/	1	2	2
Csap-in-progress	2019	Intersectional causes of poverty and inequality with emphasis on stratified education perpetuating social reproduction?	causal	causal	/causal/ /verification/	1	2	2
Csap-in-progress	2019	In an extractive political and economic system, how to make policies which are for public good?	procedural	procedural	/value/ /procedural/	1	2	2
Csap-in-progress	2019	What are the social, political and economic pre-requisites for improved policies and governance?	example	causal	/causal/		0	1	TRUE
Csap-in-progress	2019	How to operate in their absence and promote social welfare?	procedural	procedural	/causal/	1	0	0	TRUE
Csap-in-progress	2019	There are social, political and economic pre-requisites for improved policies and governance, in an extractive political and economic system. How to operate in their absence and promote social welfare?	example	procedural	/causal/ /procedural/		0	2
Csap-in-progress	2019	Generating employment opportunities for our youth bulk by integrating them with a global job market?	example	example	/causal/ /verification/	1	0	0
Csap-in-progress	2019	How to promote creative destruction and disruptive discourses in Pakistan through education?	procedural	procedural	/causal/	1	0	0	TRUE
Csap-in-progress	2019	How to deal with on-campus extremism in colleges?	procedural	procedural	0	1
Csap-in-progress	2019	How to deal with extremism in all its forms without antagonising the subject or target audience i.e. without activating their cognitive defences?	procedural	procedural	0	1
Csap-in-progress	2019	What is the social value set essential for social welfare policy making?	example	example	0	1
Csap-in-progress	2019	Can a developing country become a welfare state as well?	verification	value	/causal/ /procedural/ /verification/		2	0
Csap-in-progress	2019	A replicable and institutionalized model for whole of society and government approach to conceive and implement social welfare projects?	example	example	/procedural/ /verification/ /forecasting/	1	0	0
Csap-in-progress	2019	How to ensure that policies for social welfare are open to course corrections?	procedural	procedural	/value/ /procedural/	1	2	2
Csap-in-progress	2019	How to ensure that policies for social welfare are not discarded in name of political expediency?	procedural	procedural	/procedural/	1	1	1	TRUE
Csap-in-progress	2019	How to improve the public trust in government?	procedural	procedural	0	1
Csap-in-progress	2019	What is the economic and human impact of One Health/ Pandemic Preventative policies and how can they be bolstered/better implemented by new resources like the Global Health Security Index?	example	causal	/causal/ /procedural/		0	2
Csap-in-progress	2019	How can developing nations better prepare for pandemic threats through scientific advancement?	example	procedural	/procedural/		0	1	TRUE
Csap-in-progress	2019	What is the responsibility of more developed nations in pandemic prevention?	example	example	/causal/ /procedural/	1	0	0
Csap-in-progress	2019	How can we use Artificial Intelligence to forecast environmental change and by proxy epidemiological events?	procedural	procedural	/causal/ /forecasting/	1	0	0
Csap-in-progress	2019	How can the threats of Antimicrobial Resistance be mitigated through policy?	causal	procedural	/procedural/		0	1	TRUE
Csap-in-progress	2019	What role do private – public partnerships play in achieving the Sustainable Development Goals?	example	causal	/procedural/		0	0	TRUE
Csap-in-progress	2019	Can Open Data and Open Science in general help empower public participation in government?	verification	verification	/verification/	1	1	1	TRUE
Csap-in-progress	2019	How should traditional principles of press freedom and electoral regulation apply to Internet companies, media institutions and the governance of the Internet more widely?	value	value	/value/ /procedural/	1	2	2
Csap-in-progress	2019	What is the right balance between the responsibility of the State vs. platforms for addressing problematic content (e.g. misinformation and hate speech) during election periods?	value	example	/comparison/ /forecasting/		0	0
Csap-in-progress	2019	How should traditional election rules (esp. laws relating to political advertising and silent periods) be applied on social media, if at all?	value	value	/value/ /procedural/	1	2	2
Csap-in-progress	2019	How can professional journalism play a more visible and distinctive role, and compete with emotive content, disinformation and private?	causal	causal	0	1
Csap-in-progress	2019	What are the different and most effective funding methods of innovation and government involvement that best contribute to the economy?	example	example	/causal/ /value/ /procedural/	1	0	0
Csap-in-progress	2019	At what stage of innovations is the private sector involvement most effective and valuable?	example	causal	/causal/ /value/		0	2
Csap-in-progress	2019	What are the best models for collaboration between the public sector, private sector, and academia to generate economic growth through cocreating solutions and innovation and in which countries have those models been implemented?	example	example	/causal/ /value/ /procedural/	1	0	0
Csap-in-progress	2019	Are emerging technologies such as AI, self-sovereign identity management solutions, and blockchain/DLT ready to be used to deliver public goods, government services, and more for the social good by governments and should they be policy priorities?	verification	verification	/value/ /verification/ /forecasting/	1	2	2
Csap-in-progress	2019	How might we measure the liberty and/or freedom of an individual and population from an economic, legal, and human rights standpoint in more connected and data-driven digital economy?	procedural	procedural	/procedural/	1	1	1	TRUE
Csap-in-progress	2019	In what ways should, personal, and non-personal data be regulated? For example, should it be considered and regulated as personal property in the UK, and potentially qualify for protection under the ECHR and common law protection, and if so, what are the implications on the public and private sector?	value	value	/causal/ /explain/ /value/	1	2	2
Csap-in-progress	2019	Is GDP an outdated method for understanding economics growth? And if so what are alternative methods that better take into account other accounts of value within an economy that includes innovation and its short and long term impacts and implications?	value	value	/causal/ /explain/ /procedural/ /comparison/	1	0	0
Csap-in-progress	2019	What is the impact of AI on Future Job Market?	example	causal	/causal/ /procedural/ /forecasting/		0	2
Csap-in-progress	2019	How Cyrptocurrency will change the government control over people’s money?	causal	causal	/causal/ /procedural/	1	2	2
Csap-in-progress	2019	Why learning AI and emerging tech is important for global peace?	example	causal	/causal/		0	1	TRUE
Csap-in-progress	2019	How basic income paradigm will challenge best work practices?	causal	example	0
Csap-in-progress	2019	How to develop human capital in Science and Technology for coming age?	procedural	procedural	/procedural/	1	1	1	TRUE
Csap-in-progress	2019	How dominant tech countries will control non-tech-savvy rivals?	causal	causal	/causal/ /procedural/	1	2	2
Csap-in-progress	2020	To what extent AI might change the future of Societies?	value	forecasting	/causal/ /value/ /forecasting/		2	2
Csap-in-progress	2020	What is the role of Cybernetic tools in current digital platforms and how to regulate it?	example	example	/causal/	1	0	0	TRUE
Csap-in-progress	2020	How authoritarian usage of AI will spread throughout the world?	forecasting	causal	/causal/ /procedural/		0	2
Csap-in-progress	2020	To what extent International Organisations (e.g the UN) will be able to regulate Big Data?	value	value	/value/	1	1	1	TRUE
Csap-in-progress	2020	Are we witnessing Cybernetic form of Societies due to emerging technologies?	verification	verification	/verification/	1	1	1	TRUE
Csap-in-progress	2020	Are first comers will leverage AI-based technologies or will help other countries to reach ‘ethical AI’ alignment?	verification	verification	/procedural/ /verification/	1	2	2
Csap-in-progress	2020	How can ethnographic research benefit government policymaking?	example	example	0	1
Csap-in-progress	2020	What forms of ethnographic investigation are particularly suitable for public policymaking purposes?	example	example	0	1
Csap-in-progress	2020	How can ethnography interact with and complement other qualitative and quantitative research methods for the purposes of government policymaking?	example	example	/procedural/ /comparison/	1	0	0
Csap-in-progress	2020	What are the limits of ethnographic data for government policymaking?	value	value	/value/	1	1	1	TRUE
Csap-in-progress	2020	What are some of the sensitivities, risks and ethical considerations linked to ethnographic research in a government setting?	example	example	/comparison/	1	0	0	TRUE
Csap-in-progress	2020	How can we ensure that ethnographic research is good value for money?	procedural	procedural	/value/ /procedural/	1	2	2
Csap-in-progress	2020	How have other countries coupled tariff liberalisation (through FTAs or otherwise) with policies of domestic economic reform?	example	example	0	1
Csap-in-progress	2020	Understanding how economies have either intentionally or by consequence, adapted to the shock of tariff liberalisation – and what academic research is suggesting currently?	example	example	/causal/ /explain/	1	2	2
Csap-in-progress	2020	What policies and identification can happen in advance of tariff liberalisation to ensure economies are better prepared for global trade adjustments. How predictable are adjustment costs and how easy is it to map the impact of liberalisation by sector prior to implementation?	example	example	/causal/ /procedural/ /comparison/ /forecasting/	1	0	0
Csap-in-progress	2020	How have other countries improved the utilisation rates of FTAs? Importantly how has utilisation been improved for Small and Medium Sized Enterprises? Looking at a variety of factors – culture, digital tools, awareness?	example	example	0	1
Csap-in-progress	2020	What more can be done to develop a transferable skilled economy in the UK to take advantage of globalisation through liberalisation and offset adjustment costs.	example	value	/value/ /procedural/		0	2
Csap-in-progress	2020	How should policy makers with no significant technical background in a specific area go about deciding between the conflicting testimonies of one or more experts in this field?	value	procedural	/value/		1	0	TRUE
Csap-in-progress	2020	What is the most effective means of making better a case for more data informed policy decision-making?	example	value	/causal/ /value/		0	2
Csap-in-progress	2020	In instances lacking precedent, where an insufficient amount of evidence is readily available to make pertinent, time-sensitive policy decisions (as was the case during the early stages of the COViD-19 pandemic), when is it appropriate to act?	procedural	causal	/value/ /verification/		0	0
Csap-in-progress	2020	In light of scientifically informed policy decisions, to what extent, and in what sense is it desirable for citizens and their elected representatives should exercise epistemic autonomy?	value	value	/value/	1	1	1	TRUE
Csap-in-progress	2020	If we can rectify potential issues regarding the prevalence of algorithmic bias in decision-making AI systems – epistemically speaking, so that predications on average are correct – is it morally admissible to use such technology in policy making contexts?	value	verification	/value/ /procedural/ /verification/		2	2
Csap-in-progress	2020	To what extent is it appropriate for AI systems to be sensitive to ‘protected characteristics’ such as race and ethnicity?	value	value	/value/ /procedural/	1	2	2
Csap-in-progress	2020	How does science communication and the dissemination of technical knowledge differ from other forms of communication?	example	example	/procedural/	1	0	0	TRUE
Csap-in-progress	2020	How can we assess which key areas along the critical mineral supply chain the UK should focus on as a competitive advantage (e.g. ESG standards, processing, recycling, extraction)?	procedural	procedural	/value/	1	0	0	TRUE
Csap-in-progress	2020	How can we maximise employment opportunities whilst developing the UK’s critical mineral supply chains, including mining and services?	procedural	procedural	/procedural/	1	1	1	TRUE
Csap-in-progress	2020	How can we develop a critical mineral supply chain strategy that minimises geopolitical risk?	procedural	procedural	/procedural/	1	1	1	TRUE
Csap-in-progress	2020	How can we bring the importance of minerals as key to renewable technologies into the public consciousness?	procedural	procedural	0	1
Csap-in-progress	2020	How can we take existing ESG/ CSR standards in the minerals sector and propose a straightforward certification process for anyone to know the origins of their materials (e.g. blockchain, life cycle analysis)?	procedural	procedural	/procedural/	1	1	1	TRUE
Csap-in-progress	2020	Considering the nuclear sector’s challenges with public opinion, how can the UK and the international nuclear community develop their nuclear story/narrative – what is the role of the UK government in this?	procedural	procedural	/causal/ /procedural/	1	2	2
Csap-in-progress	2020	How can the nuclear sector articulate its role in meeting the UK’s climate change ambitions through the provision of power, heating, co-generation (hydrogen) and in accelerating the utilisation of renewables?	procedural	procedural	/procedural/	1	1	1	TRUE
Csap-in-progress	2020	As the UK enters new international relationships with the EU and its member states, what should UK Government foreign policy (with the EU and rest of the world) in the sector consider and how can the UK leverage its soft/ hard power in the most effective manner?	procedural	value	/causal/ /value/ /procedural/		2	2
Csap-in-progress	2020	In a sector culture that is wedded to the past and considers itself an exception in the energy sector, how do we inspire the next generation to seek roles in the sector and instil a culture of innovation and thought diversity?	procedural	procedural	/forecasting/	1	0	0	TRUE
Csap-in-progress	2020	What are the impacts, risks and opportunities of disruptive technology on the sector e.g. AI, machine learning, advanced manufacturing, automation etc?	comparison	causal	/causal/ /procedural/ /comparison/		2	2
Csap-in-progress	2020	How can the sector internalise lessons from other sectors in relation to public perception and the effective management of it?	procedural	example	/causal/ /explain/		0	2
Csap-in-progress	2020	How to strike a balance between Technology policy (in the context of AI) & Social policy (in the context of labour market) in an emerging economy like India?	procedural	example	/comparison/		0	0	TRUE
Csap-in-progress	2020	Can AI be a boon for people with disability due to less emphasis on physical work compared to cognitive work & hence increase their employment percentage in labour market?	verification	verification	/verification/ /comparison/	1	2	2
Csap-in-progress	2020	How do professions develop their future expert workforce if routine cognitive work is taken over by AI?	procedural	example	/procedural/ /forecasting/		2	0
Csap-in-progress	2020	What could be most economic model for reskilling of workforce on Artificial Intelligence	example	example	0	1
Csap-in-progress	2020	How will automation affect wages and also how wages will affect automation?	causal	causal	/causal/	1	1	1	TRUE
Csap-in-progress	2020	What are the best practices to organise and involve the citizens in macro level policy engagement?	example	example	/value/ /procedural/	1	0	0
Csap-in-progress	2020	How to engage community groups, unions, syndicate, and activists in policy tracks and conversations around macro policies “constitution, laws, and UN resolutions?	procedural	procedural	/procedural/	1	1	1	TRUE
Csap-in-progress	2020	How can we simplify “de-technicalise” basic skills for policy influencing such as developing evidence and communication around policy change for these groups to be active in policy making processes without being diverted from activism work?	procedural	procedural	/causal/ /procedural/	1	2	2
Csap-in-progress	2020	How civil society organisations and think tanks can be well positioned to support rights holders in creating structural changes through engaging them in policy dialogues?	procedural	example	/procedural/		1	0	TRUE
Csap-in-progress	2020	While there is increased recognition of the negative effect of shrinking civic space, there is very limited response in practice among development and policy actors at national, regional, and global levels. The Covid-19 pandemic in 2020 granted an opportunity for governments to further restrict civic and political spaces. How this growing trend is likely to reverse the gains made in ensuring resp…	example	forecasting	/causal/ /procedural/		0	0
Csap-in-progress	2020	What are the current/proposed policy options and are they sufficient? Thus far, global civil society and other global systems and structures (e.g. UN) which have the responsibility to hold governments to account on shrinking civic and political space have not been able to tackle the problem collectively, and have left the battle to civil society..	value	example	/explain/ /procedural/		0	2
Csap-in-progress	2020	How to push back and create new spaces of engagement to redress unequal power relations that perpetuate injustice through meaningful engagement of civil society in addressing policies and laws restricting civic and political spaces?	procedural	procedural	/procedural/	1	1	1	TRUE
Csap-in-progress	2020	What are the key public forums with diverse stakeholders that address science policy in the life sciences? What are some of their outcomes?	example	example	/causal/	1	0	0	TRUE
Csap-in-progress	2020	What are the key success factors that make such public forums with diverse stakeholders successful in influencing policy?	example	example	/causal/	1	0	0	TRUE
Csap-in-progress	2020	What are the key issues in ensuring that the patient and public voice is equitable in such public forums? How can patient and public interests be better represented in collaborative forums?	example	example	/procedural/	1	0	0	TRUE
Csap-in-progress	2020	What is the relationship between Science Policy and Public-Private Partnerships?	example	causal	/causal/		0	1	TRUE
Csap-in-progress	2020	What are the case studies where Public-Private Partnerships have successfully influenced Science Policy or vice versa?	example	example	/explain/	1	1	1	TRUE
Csap-in-progress	2020	From an organisational perspective, how is the Science Policy function implemented in pharmaceutical companies? Are there benefits to aligning with a function that oversees involvement in Public-Private Partnerships or maintain these as distinct functions?	example	example	/procedural/ /comparison/	1	0	0
Csap-in-progress	2020	What are the economic and financial co-benefits of climate change mitigation for local authorities?	example	example	/causal/ /procedural/ /comparison/	1	0	0
Csap-in-progress	2020	Where should responsibility lie for the governance, coordination and delivery of local area energy planning?	value	value	/value/ /verification/	1	2	2
Csap-in-progress	2020	How can we ensure that ‘social value’ is actually valuable to the communities it is directed toward?	procedural	procedural	/value/ /procedural/	1	2	2
Csap-in-progress	2020	How can public procurement policy support the delivery of the UK’s net zero agenda?	procedural	example	/procedural/		1	0	TRUE
Csap-in-progress	2020	What is the demand for private financing of public services and infrastructure over the next 20 years and what is the best model for facilitating this?	forecasting	forecasting	/value/ /forecasting/	1	2	2
Csap-in-progress	2020	How can we ensure a ‘just transition’ to low carbon heating in the UK?	procedural	procedural	/procedural/	1	1	1	TRUE
Csap-in-progress	2020	How to connect artists to cutting edge technology that could expand their creative possibilities	procedural	procedural	/value/ /procedural/	1	2	2
Csap-in-progress	2020	How to foster greater conversation between Art and Science	procedural	procedural	/value/	1	0	0	TRUE
Csap-in-progress	2020	How to advocate for Art’s contribution to Innovation in Society	procedural	procedural	/causal/	1	0	0	TRUE
Csap-in-progress	2020	How to maximise the impact of Art and Social Consciousness	procedural	procedural	/causal/ /procedural/	1	2	2
Csap-in-progress	2020	How to navigate the crossover between Culture and Commerce	procedural	procedural	0	1
Csap-in-progress	2020	How to quantify the intangible value of art in society	procedural	procedural	0	1
						H1+H2	H1+A1	H2 + A1
						126	91	106		total agreement
						71.1864	57.9618	67.5159		% agreement
						177	157	157	157	total coded
						0	28	29	20	Number uncoded
						177	63	77	54	number of single classification
						0	103	103	103	number of mulitple classification

## Sheet: CSAP 2019-2020
Where	year	Qs	Human Coder 1	Human Coder 2	H1+H2	H1+A1	H2 + A1	Automatic Coder
Csap	2019	To what extent do global logistics and supply chains define trade and investment	example	example	1	0	0	/value/	TRUE
Csap	2019	How have global supply chains shifted over the past decades	example	example	1	0	0	/forecasting/	TRUE
Csap	2019	How will technological development affect logistics around the movement of goods and services	causal	causal	1	2	2	/causal/ /value/ /procecdural/
Csap	2019	What is the balance between building indigenous economic capabilities versus importing from competitive markets	comparison	comparison	1	2	2	/causal/ /procecdural/ /comparison/
Csap	2019	What are the long-term social, economic and geopolitical trends that will affect trade and investment	forecasting	forecasting	1	2	2	/causal/ /forecasting/
Csap	2019	What are the dynamic sectors and enabling technologies we might expect to shape the global economy	forecasting	causal		0	0	/procecdural/	TRUE
Csap	2019	How will demographic and social changes affect trade and investment	causal	causal	1	1	1	/causal/	TRUE
Csap	2019	What are the greatest risks to global economic stability and security	procedural	procedural	1	0	0	/value/ /comparison/
Csap	2019	How can we best use market opening policies to facilitate trade and investment	causal	causal	1			0
Csap	2019	What is the role of soft power and people diplomacy in opening markets	example	causal		0	1	/causal/	TRUE
Csap	2019	What is the definition of market access and what are its essential mechanisms	example	example	1	0	0	/causal/	TRUE
Csap	2019	What is the role of standards, regulators and institutions	example	example	1	0	0	/causal/	TRUE
Csap	2019	In measuring social policy interventions, the language of outcome has become open to interpretation and emptiness. How can we measure the effect of policy interventions in a meaningful way	procedural	procedural	1	2	2	/causal/ /procecdural/
Csap	2019	How do public and charitable investment in R&D interact and leverage private investment in medical research	procedural	procedural	1	1	1	/procecdural/	TRUE
Csap	2019	Is there an optimal balance between public and private investment in (medical) research	verification	verification	1	2	2	/value/ /verification/ /comparison/
Csap	2019	If the 0.02 target is reached, how should its success be measured	procedural	procedural	1	2	2	/value/ /procecdural/
Csap	2019	Is there an optimal balance between funding for basic research, applied research, experimental development and mission-led funding	verification	verification	1	2	2	/value/ /procecdural/ /verification/ /comparison/
Csap	2019	Who benefits from public investment in medical research and how can benefits be spread more equitably whilst maintaining a focus on investing in excellence	Verification	verification	1	0	0	/procecdural/ /comparison/
Csap	2019	In what variety of ways have different arms-length bodies developed over time, after their initial design and incubation by Government	causal	causal	1	0	0	/procecdural/ /forecasting/
Csap	2019	In what respects, and in what contexts, have Governments found it more or less desirable or possible to delegate decision-making to arms-length bodies and why	comparison	comparison	1	0	0	/causal/ /value/
Csap	2019	On what grounds have delegations of power from the centre of Government subsequently been considered to be successful or unsuccessful by the range of stakeholders involved	comparison	comparison	1			0
Csap	2019	More generally, in what ways have political, policy and technical discourses tended to be brought to bear on particular problems in Government, and how have contests around the framing of problems been resolved	procedural	procedural	1			0
Csap	2019	In comparative terms, how might the possible answers to these questions differ depending on the wider political structures in a given country	procedural	procedural	1			0
Csap	2019	Automating inequality: What can policy-makers do to create the right environment for technology to reduce inequality in society	procedural	procedural	1	0	0	/causal/	TRUE
Csap	2019	Ethical data: What are the global differences in how data ethics is being considered by governments around the world	comparison	comparison	1	0	0	/forecasting/	TRUE
Csap	2019	Beyond CSR: Where can open data initiatives deliver shared value across business, government and the third sector	procedural	procedural	1	0	0	/causal/ /verification/
Csap	2019	Investor and government relations: What role should the investor community play in the policy-making process	value	value	1	1	1	/value/	TRUE
Csap	2019	Cyber: In what new ways could organisations with experience of major cyber attacks collectively share lessons learnt on a global stage	procedural	procedural	1	0	0	/explain/	TRUE
Csap	2019	Public data vs private gain: What factors should be considered when governments enable access to public data where commercial benefits accrue to private organisations	value	value	1	2	2	/causal/ /value/ /procecdural/ /comparison/
Csap	2019	How have jobs and employment changed over the last 50.00 years, and can this tell us anything about changes we can expect in the next 50.00 years	forecasting	forecasting	1	1	1	/forecasting/	TRUE
Csap	2019	What impact are technological changes likely to have on the type of jobs that exist and the labour market	causal	causal	1	2	2	/causal/ /procecdural/ /forecasting/
Csap	2019	What public policy changes will be required to manage and mitigate the impact of potential change	procedural	procedural	1	2	2	/causal/ /procecdural/ /forecasting/
Csap	2019	What are the implications for the education system. And how do we encourage a cultural shift to accepting lifelong learning amongst the public	causal	causal	1	2	2	/causal/ /procecdural/
Csap	2019	Even if we can build a world without work, is it desirable to do so	verification	verification	1	2	2	/value/ /procecdural/ /verification/
Csap	2019	What are the ethics of work and employment	example	example	1			0
Csap	2019	What is the latest research into the future of healthcare, from the development of new treatments (omics, bioengineering, use of AI) to new paradigms of treatment	example	causal		2	0	/explain/ /value/ /procecdural/ /forecasting/
Csap	2019	What are major ethical considerations in relation to AI and how are ethics taken into consideration in public policy debates on AI use for new treatments, legal matters etc	causal	causal	1			0
Csap	2019	How do we upskill the current and future leadership of mid-sized UK companies to take advantage of global opportunities and start exporting	procedural	procedural	1	0	0	/value/ /forecasting/
Csap	2019	What are the structural factors in the UK economy that are prohibiting firms from exporting	causal	causal	1	1	1	/causal/	TRUE
Csap	2019	How can we enhance the UK s position in the global ease of doing business index vis-a-vis our competitors i.e. USA, Singapore and Germany	procedural	procedural	1	1	1	/procecdural/	TRUE
Csap	2019	Given that competing government policies can often be mutually exclusive(e.g. lowering net migration vs increasing FDI), how do we develop a series of investor friendly proposals that bea win-win for everyone	procedural	procedural	1	1	1	/procecdural/	TRUE
Csap	2019	What are the business models required in different parts of the world(e.g. Africa)tosuccessfully facilitate UK investment	procedural	procedural	1			0
Csap	2019	What are the lessons that the UK can learn from the way that other countries(e.g. China)approach investing overseas	comparison	comparison	1	0	0	/explain/ /procecdural/ /forecasting/
Csap	2019	How can organisations in traditional industries successfully reorient their focus in a rapidly changing landscape	procedural	procedural	1	0	0	/causal/	TRUE
Csap	2019	How much consistency is there across developed economies in deciding what assets the state should and should not own, particularly at the frontier of the public and private sectors	example	value		0	2	/value/ /procecdural/
Csap	2019	How can the public sector balance open data against preserving public intellectual property	procedural	procedural	1	0	0	/comparison/	TRUE
Csap	2019	How can governments use new digital tools to gain input from citizens who are unlikely to engage with formal consultations	procedural	verification		2	0	/procecdural/ /forecasting/
Csap	2019	It is assumed that learning a new language is easier for those who already speak a cognate language. Can the time saving be quantified	verification	verification	1	1	1	/verification/	TRUE
Csap	2019	what is the best way to test aptitude for learning languages	value	procedural		1	0	/value/	TRUE
Csap	2019	Is learning in small groups or one-to-one better for adult professional learners studying foreign languages	verification	verification	1	1	1	/verification/	TRUE
Csap	2019	According to the CEFR, students benefit more from immersive language training in the country from Independent learner stage, ie having reached B1/B2 level, as opposed to lower levels eg A2. is there evidence to support this	verification	verification	1	2	2	/procecdural/ /verification/
Csap	2019	What role do foreign languages play in diplomacy	example	example	1	0	0	/causal/	TRUE
Csap	2019	What methods could we use to help us better understand the cumulative effect of national security strategy and policy	procedural	procedural	1	2	2	/causal/ /explain/ /procecdural/
Csap	2019	What methods should we use to make better evidenced assessment of strategic risks	procedural	procedural	1	2	2	/value/ /procecdural/
Csap	2019	How should we be taking account of unintended consequences of our interventions	value	value	1	2	2	/causal/ /explain/ /value/ /procecdural/
Csap	2019	How can we use data science to bring together incomplete data sets to provide insight across national security	procedural	procedural	1			0
Csap	2019	What methods exist for modelling or visualising whole systems (eg. systems analysis), and how can these be applied to policy systems	procedural	procedural	1	1	1	/procecdural/	TRUE
Csap	2019	In what ways has EU Exit changed is changing and may change the devolution settlements and ideas about devolution	procedural	procedural	1	0	0	/causal/	TRUE
Csap	2019	What might this mean for the future of the devolution settlements, the devolved nations, and devolution in England	procedural	procedural	1	0	0	/explain/ /forecasting/
Csap	2019	How can we better understand the changing role of the island of Ireland throughout the process of EU Exit	example	example	1	2	2	/causal/ /explain/ /procecdural/
Csap	2019	What are the effective ways that we as policy professionals can improve our cross-border understanding and operating, whether as a representative of the Cabinet Office, of Whitehall, of London, of England, or of the UK	procedural	procedural	1	0	0	/causal/ /explain/
Csap	2019	How will disruptive technologies change the way government operates over the next 30 years	forecasting	forecasting	1	2	2	/causal/ /forecasting/
Csap	2019	What are the highest potential disruptive technologies (specifically in AI, machine learning and robotic process automation)	example	example	1	0	0	/causal/ /procecdural/
Csap	2019	Who are the private sector leaders in developing and implementing these technologies (e.g., BluePrism)	Verification	verification	1	2	2	/procecdural/ /verification/
Csap	2019	What are the greatest opportunities for government to use these technologies to improve its efficiency and effectiveness (e.g., finance function automation across ~10,000 strong govt finance function)	causal	causal	1	2	2	/causal/ /value/ /procecdural/
Csap	2019	What can government do to catalyse the development of these technologies in the UK (vs current centres of gravity in the US and China)	procedural	procedural	1	1	1	/procecdural/	TRUE
Csap	2019	To what extent are climate related risks and opportunities factored into investment choices	verification	verification	1	0	0	/causal/ /value/ /comparison/
Csap	2019	How might AI-based predictive tools support investor choice/create incentives for effective, sustainable capital allocations	procedural	procedural	1	2	2	/causal/ /procecdural/ /forecasting/
Csap	2019	What role is AI playing in other areas (for example in the insurance market which has been a relatively early adopter of climate risk analytics) and what transferable lessons can be learned from early adopters	causal	causal	1	0	0	/explain/	TRUE
Csap	2019	What usable platforms/solutions would be likely to be adopted by investors, why and what cost	verification	verification	1	0	0	/causal/ /forecasting/
Csap	2019	Is there a market failure and what action if any should government take to address it	verification	verification	1	0	0	/value/ /comparison/
Csap	2019	Who are the innovators, at home and abroad, what are they doing and how can we spread this practice	Verification	verification	1			0
Csap	2019	What is the role of multilateral institutions in maintaining the security of the UK and where are the gaps in multilateral cooperation on global governance	causal	causal	1	2	2	/causal/ /procecdural/
Csap	2019	What pressures will there be on global natural resources - especially energy, food, water and critical elements - in the short, medium and long term	procedural	procedural	1	0	0	/causal/	TRUE
Csap	2019	What are the best metrics for cyber resilience and what should be considered for comparing the resilience of states and their computer networks	value	value	1	1	1	/value/	TRUE
Csap	2019	What is the role of international relations in UK science and technology policy	causal	causal	1	1	1	/causal/	TRUE
Csap	2019	What is the difference in the way that qualitative and quantitative evidence influence how people make decisions	comparison	comparison	1	1	1	/comparison/	TRUE
Csap	2019	What factors influence how much weight individuals place on short term and long term impact when making decisions	causal	causal	1	2	2	/causal/ /value/ /procecdural/ /comparison/ /forecasting/
Csap	2019	What role do the police play in influencing public and political discourse and action	causal	causal	1	1	1	/causal/	TRUE
Csap	2019	What is the potential impact of the use of new technology (by both the police and the public) on policing by consensus (in the UK)	causal	causal	1	2	2	/causal/ /procecdural/ /forecasting/
Csap	2019	Wild biodiversity crisis the biggest rate of extinction since the dinosaurs. Policy attention overshadowed by climate change. How can Governments grip such slow motion crises which don t capture much public attention, and where little changes over decades	procedural	procedural	1	0	0	/forecasting/	TRUE
Csap	2019	Crop genetic resources crops are genetically homogenous, so highly vulnerable to pathogen evolution which can have sudden dramatic effects. One solution is to maintain breeding programmes which breed in new pathogen resistance from wild relatives. However, wild biodiversity is being eroded. What is the level of erosion, what s the risk in the long are the possible mitigations	causal	causal	1	1	1	/causal/	TRUE
Csap	2019	Synthetic Biology AI can now replace (synthesise) almost all petroleum products, amongst many other application areas. What are the main application areas what are the prospects	procedural	procedural	1	2	2	/procecdural/ /forecasting/
Csap	2019	Travel-to-work areas i.e. what interventions are likely to be most cost-effective in enabling people to have the greatest access to labour markets	causal	causal	1	2	2	/causal/ /value/ /procecdural/
Csap	2019	Monopsony in labour markets there s some interesting work in the US suggesting that in some areas a small number of employers are able to exercise monopsony power over employees and so drive pay and conditions down below the level that would be achieved in a competitive labour market. How strong is the evidence What else do we know about market power in labour markets in developed economy labour …	example	verification		0	0	/procecdural/	TRUE
Csap	2019	Employment and ex-offenders what interventions make a difference	causal	causal	1	0	0	/procecdural/	TRUE
Csap	2019	Allocation of risk in private pension systems the shift to defined contribution systems in the UK allocates more risk-management responsibility to the individual how well are people able to manage the sorts of complex risk decisions involved	example	value		0	2	/value/ /procecdural/
Csap	2019	Biodiversity is often undervalued; the wider public may care about nature generally but struggle to make the links between their actions and the loss of biodiversity. How can awareness be raised in all sectors to galvanise BEHAVIOUR change to facilitate the action we need on the ground to make a real difference	procedural	procedural	1	0	0	/value/ /comparison/
Csap	2019	Wales has its own legislation that requires public bodies to consider biodiversity in their decision making, and we have seen some very good examples where this is happening, but is still proving hard to embed biodiversity consideration in decision making. Do you have any examples where this has proven particularly successful, or where there to be learnt	verification	verification	1	2	2	/explain/ /value/ /verification/
Csap	2019	What actions do you think could make a real difference to reversing the decline in biodiversity	value	value	1			0
Csap	2019	There are often calls for us to put more funding into biodiversity initiatives. In Wales, we have funded a number of initiatives in recent years, but we are still not seeing the changes we need. Do you think we need to focus more on specific projects funding, or a wider campaign of BEHAVIOUR change might we get the balance right	verification	verification	1	2	2	/verification/ /comparison/ /forecasting/
Csap	2019	How can digital information and other approaches be used to improve the safety of buildings	causal	causal	1	0	0	/procecdural/	TRUE
Csap	2019	How to make development, especially housing development, more acceptable to neighbours - not from a narrow land-use or planning-system perspective, but from the perspectives of BEHAVIOURal economics, psychology, or other discipline	procedural	procedural	1	1	1	/procecdural/	TRUE
Csap	2019	How do you make Artificial Intelligence ( AI ) human, or, asking another way , how can AI be empathetic, - and is that a good idea	example	example	1	0	0	/value/	TRUE
Csap	2019	Can hospital-based cause of death be a reliable representation of the mortality profile of a country	verification	verification	1	2	2	/causal/ /verification/
Csap	2019	Can modifying the channel of co-payment for in-patients help in decreasing out of pocket payment	verification	verification	1	1	1	/verification/	TRUE
Csap	2019	Will introducing deductibles at point of sale for some public funds decrease out of pocket payment	verification	verification	1	1	1	/verification/	TRUE
Csap	2019	How do we define the value of data , if at all	procedural	procedural	1			0
Csap	2019	How might we take the long view on automation, changes (and threats!) to the workforce, and the role of data in the future of work	procedural	procedural	1	0	0	/causal/ /forecasting/
Csap	2019	What are the effects on society of the Internet giants business models e.g. addiction and the attention economy; radicalising of discourse Ã„Â¶ and what can/should government s response be	causal	value		2	2	/causal/ /value/
Csap	2019	How national government can or should interface with supranational monopolies	value	value	1	1	1	/value/	TRUE
Csap	2019	How can we best design effective public consultation on emergent topics (e.g. to consult the public on a national data strategy, we also need to educate them on data)	procedural	procedural	1	2	2	/causal/ /procecdural/
Csap	2019	How might we take the long view: anything around the corner that a national data strategy team should be aware of	Verification	value		0	2	/value/ /procecdural/ /forecasting/
Csap	2019	Given the known limitations of traditional surveying for hidden and community-specific crimes (e.g. forced marriage, female genital mutilation, child sexual exploitation and abuse), how can we develop reliable prevalence estimates to inform policy	procedural	procedural	1	2	2	/value/ /procecdural/
Csap	2019	What do we understand to be the relationship between childhood trauma and adolescent risk taking, and what best practice exists for diverting young people away from harm	causal	causal	1	0	0	/explain/ /value/ /comparison/
Csap	2019	What are the benefits of a gendered approach to individuals with multiple complex needs in the criminal justice system	causal	causal	1	0	0	/procecdural/ /comparison/
Csap	2019	What is the role of technology in closing rather than creating opportunities for exploitation and abuse	causal	causal	1	1	1	/causal/	TRUE
Csap	2019	How can we use BEHAVIOURal insights to understand the way people act differently in the online to the offline world, and reverse the trend of increasingly extreme and abusive activity online	procedural	procedural	1	0	0	/explain/	TRUE
Csap	2019	How can we maximise the benefits and mitigate the risks of using predictive analytics to better target limited social welfare resources, and what is the role of professional judgement	procedural	causal		2	2	/causal/ /procecdural/ /comparison/ /forecasting/
Csap	2019	space policy : What strategic stance should the UK adopt in its repositioning as a major space power	value	value	1	1	1	/value/	TRUE
Csap	2019	Strategic objectives: where can the UK find a strategic role in space given the major changes in US, China, Aus, UAE, Lux etc in 2018	procedural	procedural	1	0	0	/verification/ /forecasting/
Csap	2019	(Foreign policy) How is international development policy changing in light of the Prosperity agenda	example	example	1	0	0	/causal/ /procecdural/
Csap	2019	Organisational perspective: e.g. where should primacy for ODA sit (policy, finance, strategy)	procedural	procedural	1	2	2	/value/ /procecdural/ /verification/
Csap	2019	What are the limits of global Prosperity vs security	example	example	1	0	0	/causal/ /value/
Csap	2019	(Social contract and business) How should a modern listed company behave both at home and in emerging markets to balance trade and sovereignty policies	value	value	1	2	2	/value/ /comparison/ /forecasting/
Csap	2019	How can the UK balance security and prosperity in the context of global defence supply chains	procedural	procedural	1	0	0	/comparison/	TRUE
Csap	2019	What can policymakers do to create the appropriate conditions for emerging technology to support innovation in defence and security capabilities	procedural	causal		2	2	/causal/ /value/ /procecdural/
Csap	2019	How will emerging technologies - particularly AI and automation - influence defence and security strategies over the next decade, and to what extent can these developments be anticipated	forecasting	forecasting	1	2	2	/value/ /procecdural/ /forecasting/
Csap	2019	How are the leading threats to the UK likely to develop or change over the next three to five years and to what extent can these be mitigated	procedural	procedural	1	2	2	/value/ /procecdural/ /forecasting/
Csap	2019	How should UK security policy respond to the shifts in economic dominance between global powers	value	value	1	1	1	/value/	TRUE
Csap	2019	How can DIT help to incentivise, foster and develop research in trade in UK universities, and optimise the mechanisms with which we work with researchers	procedural	causal		2	2	/causal/ /procecdural/
Csap	2019	What are the strengths and limitations for approaching research in international trade using a multidisciplinary framework	comparison	comparison	1	2	2	/causal/ /value/ /comparison/ /forecasting/
Csap	2019	How can we minimise the measurement and valuation problems associated with trade data, especially concerning non-tariff measures, for both trade continuity work as well as new FTAs	procedural	procedural	1	1	1	/procecdural/	TRUE
Csap	2019	Given that innovation and therefore productivity can grow iteratively as well as in disruptive leaps, how can policy optimise these 2.00 pathways amongst UK SMEs	procedural	procedural	1			0
Csap	2019	How can the gains from international trade be shared across vulnerable groups	procedural	procedural	1			0
Csap	2019	How does the design of transport infrastructure impact on people's wellbeing, and how should we take systematic account of it in our appraisals	value	value	1	2	2	/causal/ /explain/ /value/ /procecdural/
Csap	2019	How can science and technology be brought to bear in addressing demand side reduction for climate change	procedural	procedural	1			0
Csap	2019	What role can the built environment play in mitigating and reducing the impact of climate change	causal	causal		2	2	/causal/ /procecdural/
Csap	2019	How can the value of public goods, like natural capital and climate mitigation, best be built into political decision making	procedural	causal		2	0	/value/ /procecdural/
Csap	2019	How can the agendas of the sustainable development goals, convention on biological diversity, and Paris agreement be brought together	procedural	procedural	1	1	1	/procecdural/	TRUE
Csap	2019	How well does the IPCC meet the changing need of providing evidence to inform political action on climate change	value	value	1	2	2	/causal/ /value/
Csap	2019	How can we protect the UK tech economy in a post Brexit (or at least Brexiting) UK	procedural	procedural	1			0
Csap	2019	Is there learning from other disciplines and fields that can be applied to our developing methodologies for pulling together disparate data sets and conducting complex risk assessments.	verification	verification	1	2	2	/procecdural/ /verification/
Csap	2019	What policy steps should be taken to decarbonise the UK electricity sector	value	value		1	1	/value/	TRUE
Csap	2019	what is the best way for the public sector to raise private sector finance for infrastructure	procedural	procedural	1	0	0	/value/	TRUE
Csap	2019	What should the role of the private sector be in large infrastructure and energy projects and what risks should it take	value	value	1	2	2	/causal/ /value/ /comparison/
Csap	2019	How should regulators calculate the cost of capital for regulated assets	procedural	value		0	1	/value/	TRUE
Csap	2019	How should developing countries tackle the growing demand for electricity	value	value	1	2	2	/value/ /procecdural/
Csap	2019	How should the public sector value the assets it owns	value	value	1	1	1	/value/	TRUE
Csap	2019	How should you forecast student loan repayments and what impact does it have on how you design student finance products	value	value	1	2	2	/causal/ /value/ /procecdural/ /forecasting/
Csap	2019	How to create and implement effective mechanisms that will strengthen participatory democratic structures	procedural	procedural	1	2	2	/causal/ /procecdural/
Csap	2019	How can we make anonymisation easier to understand, and deal with issues which lead to uncertainty	procedural	procedural	1	0	0	/explain/	TRUE
Csap	2019	How will emerging Privacy Engineering Technologies (PETs) shape how data is processed in the future	forecasting	forecasting	1	1	1	/forecasting/	TRUE
Csap	2019	What are the key challenges to data access and what are the chief privacy concerns for those working in life sciences/health research	example	example	1			0
Csap	2019	Are there inevitable consequences for the nature of government arising from a high level of connectivity between citizens	verification	verification	1	2	2	/causal/ /verification/
Csap	2019	It has been said that studies are growing exponentially and knowledge is not growing at the same rate; is there any truth in this	verification	verification	1	1	1	/verification/	TRUE
Csap	2019	What are the factors that should be taken into account when framing a problem to ensure that the issue is examined from all angles	causal	value		2	2	/causal/ /explain/ /value/ /procecdural/
Csap	2019	How can the use of science evidence and an understanding of uncertainty be used more effectively in the development of policy and responding to national emergencies	procedural	procedural	1	2	2	/causal/ /explain/ /procecdural/
Csap	2019	How can systems thinking be promoted within government both for the development of policy and the delivery of front line services	procedural	procedural	1	2	2	/causal/ /procecdural/
Csap	2019	How will A.I. transform network security, computer forensics and cryptography	procedural	procedural	1			0
Csap	2019	A.I. is more and more a tool used to substitute formal verification, mathematics and decision theory approaches but is this justified and how to avoid (too many) FALSE positives and FALSE negatives	verification	verification	1	0	0	/value/	TRUE
Csap	2019	Will A.I. be the most efficient approach to analysing large data streams to identify possible signs of cyber-attacks	verification	verification	1	2	2	/procecdural/ /verification/
Csap	2019	Can policy measures reduce the cyber risk created by A.I. (E.g. Russia apparently has agreed on a regulation that can punish those involved in fake news campaigns with a fine up to the 5.00 year income of an average citizen) and what would these measures be	verification	verification	1	0	0	/procecdural/ /forecasting/
Csap	2019	How to balance participatory and representative democracy, in the context of a democracy commission to be run in Newham during 2,019.00	procedural	procedural	1	0	0	/comparison/	TRUE
Csap	2019	Governance for change: What are the best examples, from around the world, of cities, or city regions, mobilising change strategies, involving general population, investors, business, for a transformation strategy (any kind of transformation	example	example	1	2	2	/explain/ /value/ /procecdural/
Csap	2019	What were the key characteristics for success	example	example	1			0
Csap	2019	What have been major failures, and their associated characteristics	value	causal		0	0	/comparison/	TRUE
Csap	2019	How to prioritise R&D investment across a range of different competing options	procedural	procedural	1			0
Csap	2019	what is the next big technological innovation, and how should we prepare for it	forecasting	value		0	2	/value/ /procecdural/
Csap	2019	Who should we be learning from	value	verification		2	2	/value/ /verification/
Csap	2019	How can we help people benefit from the environment	procedural	procedural	1			0
Csap	2019	What have been the most effective Trade Policy and Market Access interventions of recent times global perspective	value	causal		2	2	/causal/ /value/ /procecdural/ /forecasting/
Csap	2019	Does a focus on Market Access, rather than an FTA offer a better risk/reward for time committed	verification	verification	1	1	1	/verification/	TRUE
Csap	2019	What are the trade downside risks to the UK economy that specifically arise from the mix of our national income (eg big in financial services)	example	causal		0	0	/comparison/	TRUE
Csap	2019	Do we need separate Trade Policies for Goods, Conventional Services and Data Services	verification	verification	1	2	2	/value/ /verification/
Csap	2019	Which country/countries does/do this best	example	example	1	0	0	/verification/	TRUE
Csap	2019	What is our best offer for India	example	example	1			0
Csap	2019	Concerning my responsibilities in India, I am particularly interested in input from development economists on the FCO Prosperity Fund and how it is performing against its dual objectives of poverty alleviation and benefit to business	procedural	procedural	1	2	1	/procecdural/	TRUE
Csap	2019	What are the new challenges presented by data and internet-enabled technologies	example	procedural		0	1	/procecdural/	TRUE
Csap	2019	How can UK best maintain the competitiveness of its soft power in relation to other countries	procedural	procedural	1	1	1	/procecdural/	TRUE
Csap	2019	With the recent news from China about the birth of the first gene edited baby and subsequent public outcry, what does it mean going forward	causal	causal	1			0
Csap	2019	We live in a world of constant data exchange and harvest by organisations/countries, most of the time unknown to us. What are the data security and privacy implications for genomic data	causal	causal	1	2	2	/causal/ /forecasting/
Csap	2019	With genomics knowledge leading to stratified medicine, are there new models for paying [fairly] for drugs for increasingly smaller subpopulations of patients	verification	verification	1	1	1	/verification/	TRUE
Csap	2019	How do we make the best of EU Exit for the life sciences sector	procedural	procedural	1			0
Csap	2019	What is the evidence on interventions to support lifelong and adult learning (with a view to helping people retrain and adapt to wider economic changes - eg automation)	example	example	1	0	0	/procecdural/	TRUE
Csap	2019	What is the latest research on the gig economy' and the impact of platforms on labor markets (from both a labor economics or sociological perspective)	example	causal		2	2	/causal/ /explain/ /value/ /procecdural/
Csap	2019	How might research evidence best be synthesised for policy makers across Cabinet Office s 2017/18 Areas of Research Interest on (f) measuring and responding to security threats faced by the UK; (g) adapting to a changing security environment; and (h) the role of multilateral institutions in maintaining the security of the UK	procedural	procedural	1	2	2	/causal/ /procecdural/ /forecasting/
Csap	2019	What are some of the most promising and inspiring applications of machine learning to improve the lives of others today (e.g., medical research; breast cancer detection; Alzheimer s prevention; language translation; global poverty reduction; etc.)	procedural	procedural	1	1	1	/procecdural/	TRUE
Csap	2019	How is machine learning central to these advancements	example	example	1	0	0	/procecdural/	TRUE
Csap	2019	What is the relationship between copyright law and machine learning	causal	causal	1	1	1	/causal/	TRUE
Csap	2019	How might strict copyright law limit the ability for machine learning research	causal	procedural		1	0	/causal/	TRUE
Csap	2019	How might more flexible copyright law enable machine learning research	causal	procedural		0	1	/procecdural/	TRUE
Csap	2019	What does a model framework for a digital economy seeking to encourage and harness the benefits of machine learning look like	example	procedural		0	2	/procecdural/ /comparison/
Csap	2019	Are certain restrictions on use still necessary; and if so, what do they look like	verification	verification	1			0
Csap	2019	What is the best way of helping overcome the misperceptions that citizens have across a wide range of public policy areas	value	procedural		1	0	/value/	TRUE
Csap	2019	How can we communicate uncertainty in statistics without compromising users confidence of them	procedural	procedural	1	1	1	/procecdural/	TRUE
Csap	2019	Where are the biggest evidential gaps in public policy	example	example	1	0	0	/verification/	TRUE
Csap	2019	How can we ensure (ONS s) social statistics cover the most vulnerable parts of the population	procedural	verification		1	0	/procecdural/	TRUE
Csap	2019	How might the coming of age of generation Z - widely regarded to be more invested in the world around them and less extrinsically motivated than previous generations - affect the future design of local government policy	forecasting	forecasting	1	2	2	/causal/ /procecdural/ /forecasting/
Csap	2019	As the private sector moves into public work (Bill Gates Foundation etc.) and local governments are cutting back public services, expecting the plural sector to step in, how can we keep enough balance in our systems to ensure that social innovation has a place to thrive	procedural	procedural	1	2	2	/procecdural/ /comparison/
Csap	2019	How might public policy makers make good use of Brexit as a disruptive moment in which we can re-negotiate our relationships with the rest of the world to have a collective impact on the forces that are re-shaping our lives: globalisation, climate change, mass migration, demographic change and digitisation	procedural	procedural	1	2	2	/causal/ /value/ /procecdural/
Csap	2019	Academics including Mariana Mazzucato have called for public policy to be more ambitious and to create value through public purpose. In a sector which already considers itself to be almost entirely value and purpose driven what magic ingredient is needed to drive greater ambition	example	causal		0	0	/value/	TRUE
Csap	2019	A great deal of public sector strategy talks about innovation and transformation, but very few truly innovative ideas have been developed in or adopted by Local Government. What does it take to introduce and embedded an appetite for innovation into public organisations that are high siloed, built on hierarchy and adverse to failure (and actually any need to	procedural	causal		2	0	/procecdural/ /comparison/
Csap	2019	Is there a reason why a majority of Local Government policy makers still resist the opportunities afford by AI and CI	verification	verification		0	0	/causal/ /forecasting/
Csap	2019	What is the most accessible explanation of blockchain for politicians and policy makers	example	example	1	1	1	/explain/	TRUE
Csap	2019	What are the limitations of blockchain	example	example	1	0	0	/causal/ /value/
Csap	2019	What might be the most compelling public sector uses for blockchain technology	example	procedural				0
Csap	2019	For the longer term. is there any way of predicting the future here and identifying some expected impacts of the technology on jobs, the economy and society	verification	verification	1	2	2	/causal/ /procecdural/ /verification/ /forecasting/
Csap	2019	How might the future of work impact on the way our towns and cities are organised	forecasting	forecasting	1	2	2	/causal/ /procecdural/ /forecasting/
Csap	2019	Are shorter working weeks - as recently trialled by the Wellcome Trust - and more flexible working patterns part of the answer to meeting the challenge of an ageing population	verification	verification	1	1	1	/verification/	TRUE
Csap	2019	Does the hollowing out of traditional occupations (often male), and the threat to more traditionally middle class professions make the rise of populism inexorable	verification	verification	1	1	1	/verification/	TRUE
Csap	2019	Cities and Towns What are the key drivers of prosperity	causal	example				0
Csap	2019	Communities and social capital AI How do we build communities and social capital	procedural	procedural	1	1	1	/procecdural/	TRUE
Csap	2019	Where is there the greatest scope for application of predictive analytics in the public sector and public services	procedural	procedural	1	2	2	/value/ /procecdural/ /verification/ /forecasting/
Csap	2019	What are likely to be the long run impacts of EU exit	causal	causal	1	2	2	/causal/ /procecdural/
Csap	2019	What approaches are most effective in bringing about community or society-scale BEHAVIOUR change on issues such as climate change	causal	causal	1	2	2	/causal/ /value/ /procecdural/
Csap	2019	What are the opportunities and constraints around the application of new technologies to deliver inclusive growth, and to tackle poverty and inequality, in a city like Cambridge	comparison	comparison	1	0	0	/procecdural/	TRUE
Csap	2019	How can we create the conditions for effective and legitimate neighbourhood and community action	procedural	procedural	1	0	0	/causal/	TRUE
Csap	2019	How do you compare performance of different major projects (e.g. infrastructure, ICT, military) in a consistent way	procedural	comparison		0	1	/comparison/	TRUE
Csap	2019	How can you design outcome over-optimism in cost, benefits and duration forecasts during the early stages of major projects	procedural	procedural	1	2	2	/causal/ /procecdural/ /comparison/ /forecasting/
Csap	2019	Are there good-practice examples from other countries in the way they tackle over-optimism, performance measurement and the treatment of risk in the delivery of major projects/programmes	verification	verification	1	2	2	/explain/ /value/ /procecdural/ /verification/
Csap	2019	Information Capital : headline grabbing books like The Age of Surveillance Capitalism and Capitalism without Capital seem to fall short of any workable policy actions or just miss the point - we do have a new form of capital - information capital - which is absent from company accounts balance sheets and from the This risks misleading policy makers and distorts investment decisions for companies …	procedural	procedural	1	2	2	/explain/ /procecdural/ /comparison/
Csap	2019	What would contribute to, or take away from, the psychological viability of a corporate decision-making process. For example, risk perception, attentional limits, cognitive biases.	causal	causal	1	2	2	/causal/ /explain/ /value/
Csap	2019	What does good cross-organisational system governance look like	procedural	procedural	1	2	2	/causal/ /value/ /procecdural/ /forecasting/
Csap	2019	In the context of healthcare, how should clinical leaders be encouraged to engage with system leadership and decision-making	value	value	1	2	2	/causal/ /value/ /procecdural/
Csap	2019	What models exist or could be developed to democratise decision making to patients and the health workforce in system leadership	example	causal		0	0	/procecdural/	TRUE
Csap	2019	How can operational healthcare managers be supported to manage their risk perception when making live operational decisions	procedural	procedural	1	1	1	/procecdural/	TRUE
Csap	2019	Working towards improving the NAO s audit of government responses to issues such as illegal immigration, terrorism and different kinds of crime, and specifically considering those individuals or groups engaged in illegal and harmful activities (e.g. cyber-crime, terrorism, serious and organised crime), how can we most effectively measure and evaluate both the scale of, and tackle, more hidden pub…	procedural	procedural	1	2	2	/causal/ /value/ /procecdural/
Csap	2019	What kind of methodologies could go beyond the typical NAO methods, e.g. file review, interview and quantitative analysis	procedural	procedural	1	1	1	/procecdural/	TRUE
Csap	2019	What combination of using primary data, carrying out secondary research and employing other methods can researchers already working in related fields (e.g. criminology, cyber security, extremism/terrorism etc) recommend	procedural	causal		1	0	/procecdural/	TRUE
Csap	2019	What can we learn from fields outside public policy about novel ways of understanding and evaluating both the scale of, and interventions to tackle, hidden issues	procedural	procedural	1	2	2	/explain/ /procecdural/
Csap	2019	What are the benefits (in the broadest sense) of blue skies/excellence-based research and European/international collaboration on research and innovation	example	causal		0	0	/comparison/	TRUE
Csap	2019	How can these tangible and intangible benefits be best monetised/valued and described to make the best case for funding these types of research	comparison	procedural		2	0	/explain/ /value/ /comparison/
Csap	2019	What are the strategic policy choices that would ensure research and innovation are a strong driving force for a more productive and competitive UK	example	procedural		0	1	/procecdural/	TRUE
Csap	2019	How best can government act to ensure the UK international standing grows as a world-leading data environment - maximising the use of data to benefit the UK economy and UK citizens	procedural	causal		2	0	/value/ /procecdural/
Csap	2019	How best to deliver a win:win - balancing effective use of data with data trustworthiness - across both public sector and wider UK economy	procedural	causal		0	2	/causal/ /value/
Csap	2019	How best to incentivise major data organisations to be truly transparent about how data about, or inferred about individuals is used	procedural	causal		2	0	/value/ /procecdural/
Csap	2019	What are the most effective ways to measure success - eg. where traditional metrics may no longer be appropriate to the data economy	procedural	procedural	1	2	2	/causal/ /value/ /procecdural/
Csap	2019	What examples are there of successful economic and business policy developments in cities/regions world-wide	example	example	1	2	2	/explain/ /procecdural/
Csap	2019	Based on international experience, what possibilities are there for greater fiscal devolution in the UK	example	procedural		0	0	/value/	TRUE
Csap	2019	What frameworks do other countries use to determine which policies should be applied to what level of government	value	value	1	2	2	/value/ /procecdural/
Csap	2019	How do other city-region governance systems engage with citizens in the development of policies	procedural	causal		1	0	/procecdural/	TRUE
Csap	2019	What new analytical techniques are there (either in academia or being applied in other cities/regions) which can be used to design more effective economic and business policies at a city region level. How might these be applied to Greater Manchester	procedural	procedural	1	2	2	/causal/ /value/ /procecdural/
Csap	2019	Climate change is a major threat to the region. There is a lot of money going into work in this area, especially funded by DFID. However, are there some low-cost ways in which we can support the Caribbean, maybe by helping them access existing solutions	verification	verification	1	0	0	/procecdural/	TRUE
Csap	2019	Are there technologies developed for other situations that could be applied to the challenges facing the Caribbean	verification	verification	1	2	2	/procecdural/ /verification/ /comparison/
Csap	2019	What, beyond climate change, are the other challenges facing the region	example	example	1			0
Csap	2019	Not all Caribbean countries are eligible for Official Development Assistance (ODA) how can we help those that are not	procedural	procedural	1	1	1	/procecdural/	TRUE
Csap	2019	What can the UK do to help build partnerships between different Caribbean countries on science-related issues	procedural	procedural	1	2	2	/causal/ /procecdural/
Csap	2019	Is the UK a resilient society	verification	verification	1	1	1	/verification/	TRUE
Csap	2019	Are the UK s governance, institutions and people ready to withstand the strategic shocks that the nation will face in the next 20.00 years	verification	verification	1	2	2	/verification/ /forecasting/
Csap	2019	How should UK citizens be persuaded to care about national resilience	value	value	1	1	1	/value/	TRUE
Csap	2019	What is the best way to teach languages in primary schools	procedural	procedural	1	0	0	/value/	TRUE
Csap	2019	What evidence is there for personal benefits of language learning and are there benefits which can t be replicated by learning other subjects like music	example	example	1	0	0	/comparison/	TRUE
Csap	2019	What are the social benefits of a linguistically able population	example	causal		0	0	/comparison/	TRUE
Csap	2019	What is the best way to convey messages about the value of languages to young people	value	procedural		1	0	/value/	TRUE
Csap	2019	What trends predominantly drive overseas foreign investment, and which sectors of African economies are most likely to see growth and require foreign investment in the medium term	forecasting	causal		1	0	/forecasting/	TRUE
Csap	2019	What is the perception of the UK across different African states, particularly Anglophone and Francophone nations	example	causal				0
Csap	2019	Is there really a new Scramble for africa	verification	verification	1	1	1	/verification/	TRUE
Csap	2019	What are the main drivers of increased Chinese engagement in Africa, and how does that affect the UK	causal	causal	1	2	2	/causal/ /procecdural/
Csap	2019	Can we identify what is making people vulnerable to human trafficking in their particular locations/situations	verification	verification	1			0
Csap	2019	What recruitment methods are being deployed	example	example	1	0	0	/procecdural/	TRUE
Csap	2019	How do we develop ethical and effective ways to reach those that are at risk, in particular in remote locations	procedural	procedural	1	2	2	/causal/ /procecdural/
Csap	2019	How can we bring together consortia of multi-disciplinary organisations and agencies to build resilience in vulnerable communities	procedural	procedural	1	1	1	/procecdural/	TRUE
Csap	2019	How can we best identify sources of human trafficking information and efficiently extract pertinent data from unstructured sources	procedural	procedural	1	0	0	/causal/	TRUE
Csap	2019	How can we become more predictive and proactive rather than reactive in tackling human trafficking	procedural	procedural	1	2	2	/causal/ /procecdural/ /forecasting/
Csap	2019	How can we best measure if an awareness/prevention/law enforcement/rescue & rehabilitation intervention has had the effect of systematically reducing risk of trafficking and/or re-trafficking	procedural	procedural	1	2	2	/causal/ /procecdural/
Csap	2019	Methodologies to help understand the importance of diversity when developing product standards: is diversity bias a problem and, if so, what evidence do we need to generate to help fix it	example	verification		2	0	/causal/ /explain/ /procecdural/
Csap	2019	What are effective engagement and advocacy mechanisms to connect experts and government stakeholders	procedural	procedural	1	2	2	/causal/ /procecdural/
Csap	2019	How do you manage uncertainty	procedural	example				0
Csap	2019	Which communication strategies are most effective in translation of science knowledge for policy makers (specifically, government agencies dealing with major infrastructures)	procedural	procedural	1	2	2	/causal/ /value/ /procecdural/ /verification/
Csap	2019	What are the most effective formal and informal relationship building strategies between policy makers, firms, investors and society at large	value	causal		2	2	/causal/ /value/ /procecdural/
Csap	2019	How can we use joint problem framing and agenda setting to support effective knowledge process strategies	procedural	procedural	1	2	2	/causal/ /procecdural/
Csap	2019	What would a course on knowledge brokering between government and academia look like	procedural	causal		0	0	/forecasting/	TRUE
Csap	2019	What are the business practices and norms, implicit or explicit, that researchers, research institutions, governments and funders need in order to develop and establish to support digital and data-oriented scholarship	procedural	procedural	1	1	1	/procecdural/	TRUE
Csap	2019	What are the core mechanisms of trust that need to be developed in a data-rich environment	causal	causal	1	2	2	/causal/ /procecdural/
Csap	2019	What role does open research play in meeting the needs of the infrastructure of future research	causal	causal	1	0	0	/forecasting/	TRUE
Csap	2019	What will be the relationship between Artificial Intelligence and the role of the researcher in the coming twenty years	forecasting	forecasting	1	2	2	/causal/ /forecasting/
Csap	2019	How might we measure the long-term impacts, at an individual and population level, of intervening in response to risk factors at an early stage in a young person s life	procedural	procedural	1	2	2	/causal/ /procecdural/
Csap	2019	In which country is it best to be a child, and what have they done right	value	example				0
Csap	2019	Companies and political campaigns are able to use sophisticated online data analytics to micro-target consumers and voters. How could the state micro-target citizens for the delivery of public services, in an ethical, legal and publicly acceptable way	procedural	procedural	1			0
Csap	2019	Much has been claimed for the potential for blockchain technology beyond cryptocurrency. What are its genuine advantages and areas of potential, and what are the implications for public policy	causal	causal	1	2	2	/causal/ /value/
Csap	2019	What do we know about how and why people become child sex offenders, and how might we intervene	example	procedural		0	0	/causal/	TRUE
Csap	2019	How and why do people conceptions of ethics and morality vary between the offline and online worlds	causal	causal	1	1	1	/causal/	TRUE
Csap	2019	To what extent is the private capital needed to support climate change adaptation and mitigation being mobilised	causal	value		2	2	/causal/ /value/ /procecdural/
Csap	2019	How does the challenge of mobilising capital differ across different investor types, investment asset classes, sectors or geographies	causal	comparison				0
Csap	2019	What incentives are needed to support an effective, sustainable investment environment for climate adaptation and mitigation	example	causal		0	2	/causal/ /procecdural/
Csap	2019	Are there transferable lessons from other areas of policy that can help	verification	verification	1	2	2	/explain/ /verification/
Csap	2019	What further action if any should government take to ensure the mobilisation of capital required	procedural	value		2	2	/value/ /procecdural/
Csap	2019	How do we attract youth in agriculture	example	example	1			0
Csap	2019	How do we enhance market intensity in rural areas	procedural	causal		2	2	/causal/ /procecdural/
Csap	2019	How do we regulate public and private capital investment in agriculture	procedural	procedural	1			0
Csap	2019	What institutional reforms are necessary to sustain the gains made in agriculture	procedural	causal				0
Csap	2019	How do we create neutral platforms to support farmers	procedural	procedural	1	2	0	/causal/ /procecdural/
Csap	2019	How do we more effectively use evidence to inform policy while ensuring public trust	procedural	causal		2	2	/causal/ /procecdural/
Csap	2019	Is Food Security an aspect of poverty	verification	verification	1		1	/verification/	TRUE
Csap	2019	What is the impact of climate change on food security	causal	causal	1	2	2	/causal/ /procecdural/
Csap	2019	Has Food Security in India been achieved at the cost of Nutrition Security	verification	verification	1	1	1	/verification/	TRUE
Csap	2019	How do we promote Agritech Start-ups in emerging areas like market access, digital agriculture, better access to inputs and supply chain management	procedural	causal				0
Csap	2019	How do you democratise public policy on these huge matters, take the levers away from government and give tools to others (e.g. transparency etc.)	procedural	causal		1	0	/procecdural/	TRUE
Csap	2019	Will emerging technology (big data, the Internet of things and machine learning / decision-making) fundamentally change the balance between privacy and security	verification	procedural		2	0	/verification/ /comparison/
Csap	2019	what principles should guide national security policy in an age of automated systems and datasets	value	value	1	2	2	/causal/ /value/ /procecdural/
Csap	2019	How can policy-makers be responsive to rapid technological change without stifling innovation	procedural	procedural	1	0	0	/causal/	TRUE
Csap	2019	Does the trans-border nature of data fatally limit national efforts to regulate digital technology	verification	verification	1	2	2	/causal/ /verification/
Csap	2019	Should technology manufactures and online service providers have a responsibility to national security and law enforcement agencies	value	value	1	2	2	/value/ /verification/
Csap	2019	Who should we involve in research, when developing public policy	example	verification		0	2	/value/ /procecdural/ /verification/
Csap	2019	What are the ways to prioritise public policies at national level	procedural	causal				0
Csap	2019	In which way, we can make progress on cancer control policies	procedural	example		2	0	/causal/ /procecdural/ /verification/
Csap	2019	What is the role of the centre of the Government	causal	example		1	0	/causal/	TRUE
Csap	2019	Our system of government has operated in recent times with a clear dependency on a strong parliamentary majority, this is now in flux. How might the civil service need to adapt, to support delivery of Government's agenda in this context, what can we learn from other systems where coalitions and federated power structures are	example	example	1	2	2	/explain/ /procecdural/
Csap	2019	What is the best approach to integrate Palliative care in other curricula	value	procedural		2	2	/value/ /procecdural/
Csap	2019	Which team approach is effective in delivering Palliative care interventions: is it multidisciplinary or transdisciplinary teams	comparison	comparison		0	0	/causal/ /procecdural/ /verification/
Csap	2019	Which is the most effective way to inform the public about Palliative care services	value	procedural		2	0	/causal/ /value/ /verification/
Csap	2019	How can we encourage medical students to get involved in medical research about Palliative care	procedural	procedural	1	1	1	/procecdural/	TRUE
Csap	2019	What other interventions can help Palliative care recipients in the absence of other medications in the besieged Gaza strip	procedural	causal		1	0	/procecdural/	TRUE
Csap	2019	How can we use international instruments to advance the provision of comprehensive integrated services in emergencies including prevention and management of NCD and psychosocial support	procedural	procedural	1	2	2	/causal/ /procecdural/
Csap	2019	How we can invest in health preparedness, to strengthen health systems and minimize the impact of health emergencies, control and prevent mortalities and morbidities with NCD roots	procedural	procedural	1	2	2	/causal/ /procecdural/
Csap	2019	How we can use PPP as a mean to strengthen health system, achieve Universal Health Coverage and Sustainable Development Goals	procedural	causal		1	0	/procecdural/	TRUE
Csap	2019	How we can advocate for global health security, while working on health system strengthening and advancing the implementation of International Health Regulations (2005)	procedural	procedural	1	1	1	/procecdural/	TRUE
Csap	2019	How we can scale up the implementation of the Framework Convention of Tobacco Control in low income countries	procedural	procedural	1	2	2	/causal/ /procecdural/
Csap	2019	How we can expand research and enable think tanks to utilize first hand experience from the field and combine theory with lessons learned from the field	procedural	procedural	1	2	2	/explain/ /procecdural/
Csap	2019	How should a clinician deal with an NCD patient in primary health care level, when there is no treatment available, no referral system in place and no possibility to reduce negative coping mechanism	value	value	1	2	2	/causal/ /value/ /procecdural/
Csap	2019	How should a clinician react to the besiegement (besieged areas in Syria, or detention centers in Libya) when he is dealing with complicated cases (renal failure	value	value	1	1	1	/value/	TRUE
Csap	2019	Which treatment should be prescribed for a patient on the move, with no visibility on his next destination, whether he would have access to health care	procedural	value		0	2	/value/ /verification/ /forecasting/
Csap	2019	Which place and what kind of mental health and psycho-social support could be provided for migrants in detention centers in Libya, where they barely get food	procedural	causal		1	0	/procecdural/	TRUE
Csap	2019	What does a good negotiating strategy look like in an international trade context	example	causal		0	0	/value/ /procecdural/ /forecasting/
Csap	2019	How could the UK apply that to its detailed negotiations with the EU on the future economic relationship	procedural	procedural	1	2	2	/procecdural/ /forecasting/
Csap	2019	What are the EU s trade priorities likely to be over the next 50 years and how will they affect the UK	forecasting	forecasting	1	2	2	/causal/ /forecasting/
Csap	2019	What organisational theory, strategy or management tools might help government organise itself to effectively engage with the EU as a third country	procedural	procedural	1	2	2	/causal/ /procecdural/ /forecasting/
Csap	2019	What can the UK do when it is a third country to influence the direction of EU policy	procedural	procedural	1			0
Csap	2019	Britain is becoming older and less white. We can anticipate the country becoming hotter, and people working differently. They ll be online more and expect their public services to be delivered online. What does the Home Office need to be doing now / investing in now to ensure that we are able to serve the in the next fifty years	procedural	procedural	1	0	0	/forecasting/	TRUE
Csap	2019	We talk a lot about the rise of organised crime, but the threat from terrorism / public order seems to increasingly be from lone wolves who are inspired by bigger movements. What does this mean for how the Government should approach protecting our people	value	value	1	2	2	/explain/ /value/
Csap	2019	The UK feels an increasingly divided country post-Referendum. The election may well reinforce / exacerbate that. What can we learn from other countries about how to bring a society together / resolve the feeling of them and us which is prevalent	comparison	comparison	1	0	0	/explain/	TRUE
Csap	2019	What are the ways in which arts, humanities and social sciences research contributes to the wider innovation landscape and productivity puzzle	procedural	causal				0
Csap	2019	How do we most powerfully measure and articulate the impact of the arts, humanities and social sciences on society	procedural	procedural	1	2	2	/causal/ /procecdural/
Csap	2019	What are some of the most interesting, insightful, and innovative turning point moments, across any areas of society, policy, history or culture, that we can be learning from today, and how best do we translate that learning into policy action	procedural	procedural	1	0	2	/value/	TRUE
Csap	2019	What are the opportunities for the arts, humanities and social sciences in harnessing the potential of data and digital technologies to enhance our lives and livelihoods	example	causal		0	2	/causal/ /procecdural/
Csap	2019	What does effective and meaningful public engagement look like in the humanities and social sciences	example	causal		0	0	/causal/ /procecdural/ /forecasting/
Csap	2019	What are the grand challenges of our time that governments need to focus on and what contribution would insights from the arts, humanities and social sciences make to them	example	procedural		0	2	/forecasting/	TRUE
Csap	2019	Related, the Academy has a range of policy-led research programmes, ranging from cohesive societies to the future of the corporation to understanding the futures of democracy. What other areas should we be looking to bring the depth and breadth of AHSS disciplinary insights to	example	value		2	2	/explain/ /value/ /forecasting/
Csap	2019	Arms control is likely to be a big feature of the next few years, so insights into what has and hasn't worked would be useful.	forecasting	comparison		2	0	/procecdural/ /forecasting/
Csap	2019	What are the most effective areas of strategic focus for UK Soft Power (influence through attraction) over the next five to fifteen years, especially in approaching soft power assets (civil society and cultural organisations, citizens) which are non-State and arms length.	procedural	causal		0	2	/causal/ /value/ /forecasting/
Csap	2019	What are the available methods for measuring Soft Power and assessing progress of any Soft Power strategy and comparative return from different interventions	procedural	procedural	1	1	1	/procecdural/	TRUE
Csap	2019	What is the added demonstrable benefit (e.g. to trust, attraction) if any, to the approach to how progammes with development outcomes are delivered in areas like education, civil society, arts or languages	causal	causal	1	2	2	/causal/ /procecdural/
Csap	2019	What are the intercultural contributions to addressing larger challenging trends such as digital transformations affecting democracies (e.g. the implications on the skills (education, soft skills, creativity, cultural and linguistic) young people may need for labour markets that may be very different in 15 years time).	forecasting	forecasting	1	2	2	/causal/ /forecasting/
Csap	2019	In an increasingly multipolar international order, what can research on values, including which values are the conditions for cooperation and trust which may enable enhanced collaboration on global goals, tell us about the role of intercultural experiences supporting these conditions.	causal	causal	1	2	2	/causal/ /procecdural/
Csap	2019	What are the opportunities to use mixed methodologies effectively and efficiently to harness the insights from the British Council s extensive but largely uncodified potential research assets (from 85.00 years of archives to 100m digital contacts a year to staff in 115.00 countries). How can we improve the way in which the practical experience of practitioners feeds back into academic research	procedural	procedural	1	0	0	/causal/ /forecasting/
Csap	2020	Some creative businesses (designers; film-makers) have always defined themselves as driven by purpose, as well as profit. Now large corporates from all sectors are, apparently, following suit. We see banks allying themselves with Pride celebrations and Coca Cola advertising its recyclable packaging as opposed to the drink inside. What are the demonstrable outcomes of	causal	causal	1	2	2	/causal/ /procecdural/
Csap	2020	In recent years we have seen many significant global business initiatives (particularly in the EU) framed by challenges . To what extent can these challenges successfully work alongside industrial strategies to support businesses in different sectors	causal	procedural		2	2	/value/ /procecdural/ /comparison/ /forecasting/
Csap	2020	In the last decade there have been some significant policy interventions on self-employment (e.g. The Taylor Review). This is unsurprising, as self-employment across the UK continues to grow. But who are the freelancers addressed by these interventions and who are they benefitting	example	verification		0	2	/procecdural/ /verification/
Csap	2020	To what extent can and should humanities disciplines help governments to shape policy on new technologies	value	value	1	1	1	/value/	TRUE
Csap	2020	How can HMG, as Kenya s partner, best support the fostering, translation and application of innovation	procedural	procedural	1	1	1	/procecdural/	TRUE
Csap	2020	what is the most impactful balance between quantitative (e.g. procurement quotas, tax regimes and subsidy programmes vs qualitative (e.g. showcasing, BEHAVIOURal nudges) government policies to create an enabling environment for innovative social / responsible enterprise and for crowding in appropriate investment	causal	comparison		2	2	/causal/ /value/ /procecdural/ /comparison/
Csap	2020	What works well in international science / research networks, to support integration of knowledge from UK universities / research hubs into Kenyan structures and catalyse further (S,T&I collaborations for mutual benefit	example	causal		0	0	/procecdural/	TRUE
Csap	2020	how can HMG help mobilise an effective blend of financing tools: adapting ODA grant structures to de-risk and promote scale but not mask economic forces; mobilise local capital investment and build domestic angel networks that appreciate the value of patient capital. How can we help to reduce friction in the ecosystem between entrepreneurs / scalable businesses and access to capital	procedural	procedural	1	2	2	/causal/ /procecdural/ /comparison/
Csap	2020	What are the science and tech best bets HMG should focus on in Kenya	value	value	1	1	1	/value/	TRUE
Csap	2020	How have successful science / tech innovations been attributed to particular government actions, particularly in developing country contexts	causal	procedural		0	1	/procecdural/	TRUE
Csap	2020	How to strengthen the multilateral rules based international order, from security to economic including global goods in particular through increased Chinese commitment	procedural	causal		0	0	/value/	TRUE
Csap	2020	What trajectory for governance in China including politics, participatory governance, impact of digital, implications for international policy makers	forecasting	causal		0	2	/causal/ /procecdural/
Csap	2020	What are the new models of UK governance on China	example	example	1			0
Csap	2020	How can government best support the UK life sciences sector and identify areas of unique opportunity and competitive advantage for the UK	procedural	causal		2	0	/value/ /procecdural/
Csap	2020	What are the biggest technological trends or emerging areas of research that will affect the sector in the next twenty years, and how do we in government remain live to new opportunities	forecasting	forecasting	1	2	2	/causal/ /forecasting/
Csap	2020	What are the biggest opportunities, risks and challenges posed by AI for the sector	comparison	comparison	1	1	1	/comparison/	TRUE
Csap	2020	What are the latest developments in advanced therapeutics; what are the growth opportunities in this sector for the UK and how can government help	example	causal		2	0	/explain/ /value/ /procecdural/ /forecasting/
Csap	2020	How should government support convergent research activities in life sciences across different disciplines	value	value	1	2	2	/value/ /procecdural/
Csap	2020	What are the potential long term impacts, benefits and risks of additional competition in the affordable housing market from the involvement of for-profit providers	forecasting	causal		2	2	/causal/ /procecdural/ /comparison/ /forecasting/
Csap	2020	How can government statisticians and analysts maintain trust in official evidence whilst making as much underlying data as possible available as open data which others are free to interpret	procedural	procedural	1	1	1	/procecdural/	TRUE
Csap	2020	What is the potential longer term for technology and radical policy change to be disruptors in the housing market and what effect may these have on supply and prices (Thinking of modern construction, robot labour, applications of artificial intelligence, universal income or other radical welfare changes)	forecasting	causal		0	2	/causal/ /procecdural/
Csap	2020	How could housing built in the future change further to better tackle climate change and is this achievable alongside the demand for scale in supply	procedural	procedural	1	2	2	/procecdural/ /forecasting/
Csap	2020	How could artificial intelligence and machine learning/data science be applied to mine housing market and planning data and what additional insights might this yield	causal	procedural			1	/procecdural/	TRUE
Csap	2020	The Climate catastrophe is the biggest threat to survival of human beings. It is not in some distant future, it is already impacting us. Each year we are experiencing one facet of the climate crisis or the other. The intensity is increasing. In spite of this, why are we as a Society reluctant to steps to stave off the crisis	causal	procedural		2	2	/causal/ /procecdural/ /forecasting/
Csap	2020	Science has progressed by overturning existing paradigms. Einstein s theory of relativity overturned Newton s Classical laws of motion. In the case of Agriculture, the current business as usual, agrochemical inputs based agriculture technology is totally unsuited to deal with the climate crisis. In fact it is a major contributor to green house gas emissions. The is farming in harmony with nature.…	procedural	procedural	1			0
Csap	2020	Nature of the solution. Have we put all our eggs in one basket	verification	verification	1	1	1	/verification/	TRUE
Csap	2020	Is there a problem of groupthink or absence of cognitive diversity in Whitehall	verification	verification	1	1	1	/verification/	TRUE
Csap	2020	What skills or knowledge do we want all generalist Whitehall civil servants to have and how might we both recruit and train for them	procedural	example				0
Csap	2020	What skills or knowledge do we want all Special Advisers (and Ministers	value	procedural				0
Csap	2020	How could and should Whitehall be more porous , ensuring people from academia and industry can work alongside civil servants on shared challenges	value	value	1	2	2	/value/ /procecdural/
Csap	2020	Does the Productivity Puzzle identified by Andy Haldane and others apply to public service and academia do we have a gulf between R and D in public policy and delivery, and how might we fix it	verification	verification	1	0	0	/procecdural/	TRUE
Csap	2020	How can we better apply the BEHAVIOURal science of heuristic to good effect in public policy	procedural	causal		2	2	/causal/ /value/ /procecdural/
Csap	2020	Are overseas internal market models (including internal market mutual recognition of goods and services) useful for designing a regulatory architecture for the UK internal market	verification	verification	1	2	2	/value/ /procecdural/ /verification/
Csap	2020	Notwithstanding the fact that English regions do not have extensive regulation-making powers for goods /services, how could the regional interests of different parts of England be given voice in any internal market architecture	procedural	procedural	1	0	0	/value/	TRUE
Csap	2020	What would be the sensible unit for English regions to have a voice, that reflected the economy after Exit	procedural	procedural	1			0
Csap	2020	Does a UK internal market architecture require fundamental changes to the existing way devolution works in the UK	verification	verification	1	1	1	/verification/	TRUE
Csap	2020	How can economic policy for the UK internal market be made more responsive to a wider cross-section of stakeholders	procedural	causal			1	0
Csap	2020	How could a UK internal market architecture help to build a more inclusive economy in the UK (including one that was recognised as such)	procedural	procedural	1	1	1	/procecdural/	TRUE
Csap	2020	As Governments are looking to propose new legislation governing online content, what are the models best fit for the digital age, which can increase user safety whilst also preserving free speech and incentivise innovation online	procedural	procedural	1	1	0	/procecdural/	TRUE
Csap	2020	What are some of the best practices from other industries and other jurisdictions to draw on, including models of state, self or co-regulation, and what are the ways to adapt them to the UK regulatory response to online harms	procedural	causal		0	0	/value/	TRUE
Csap	2020	What is the right balance of powers between Government, Parliament, an independent body and platforms, when it comes to deciding what speech is allowed online	value	value	1	0	0	/causal/ /comparison/
Csap	2020	How can a duty of care for online content management effectively differentiate between social media platforms and platforms don t host content as their primary purpose	procedural	procedural	1	0	0	/causal/	TRUE
Csap	2020	How can content regulatory frameworks like online harms provide a differentiated approach for illegal content vs speech that is legal but harmful to ensure regulatory interventions are proportionate	comparison	causal		0	1	/procecdural/	TRUE
Csap	2020	What does the future of intermediary liability safeguards look like in the UK and Europe	forecasting	forecasting	1	1	1	/forecasting/	TRUE
Csap	2020	The changing role of the judiciary re data, What data do judges own	causal	causal	1	1	1	/causal/	TRUE
Csap	2020	Individual human rights to data in the UK, What are the most important protections for and rights to individuals own data	value	procedural				0
Csap	2020	Government department open data strategies, What does the Ministry of Justice need to be considering when developing an open data strategy and principles of open justice	procedural	causal		1	0	/procecdural/	TRUE
Csap	2020	What works embedding data AI governance and culture across organisations. How can we do this in government	value	procedural				0
Csap	2020	What are the critical success factors in learning foreign languages	causal	procedural		1	0	/causal/	TRUE
Csap	2020	What is the role of technology in language learning and foreign language use	causal	causal	1	1	1	/causal/	TRUE
Csap	2020	What research has been done on how long it takes a native English speaker to learn a foreign language to proficiency	example	example	1			0
Csap	2020	What is the impact of anxiety when learning a foreign language and what techniques can be used to overcome it	causal	causal	1	2	2	/causal/ /procecdural/
Csap	2020	What is the relative importance of Russian versus the national/local language in the former Soviet Republics from a political and socio-economical perspective	comparison	comparison	1			0
Csap	2020	What is the relative importance of Modern Standard Arabic versus the local dialect from a political and socio-economical perspective in the Arab speaking world	comparison	comparison	1			0
Csap	2020	The relationship between economic and political change in the UK / Europe / US eg how have deindustrialisation, the crash etc. framed political coalitions and legitimacy	causal	causal	1	1	1	/causal/	TRUE
Csap	2020	Specific issues affecting smaller communities in the context of structural economic change (eg left behind communities , though I m not sure about that term!) am particularly interested in what actually drives economic / wellbeing / policy / political issues in places that are not affluent but not necessarily deeply disadvantaged in our usual measures	causal	causal	1	2	2	/causal/ /value/ /procecdural/
Csap	2020	How policy communities come together the issue I m interested in here as a head of policy profession in government is how we expand the definition of who we think of as policy-makers beyond central government civil servants to include a wider range of people who are using expertise to support democratic decision-making, potentially just the wider public sector but the third sector, bits of the pr…	procedural	procedural	1	1	1	/procecdural/	TRUE
Csap	2020	How could we actually reduce crime	procedural	procedural	1			0
Csap	2020	What changes might we see to the character or nature of war over the next ten years	forecasting	forecasting	1	1	1	/forecasting/	TRUE
Csap	2020	What innovative new technologies, doctrines or groups (e.g. terrorists) might we expect to disrupt how military force is deployed	causal	causal	1			0
Csap	2020	What methods exist to understand and measure information flow across complex organisations	procedural	procedural	1	2	2	/explain/ /procecdural/
Csap	2020	How can organisations improve how they handle information to support decision-making, particularly when some of this information might be classified	procedural	causal		1	0	/procecdural/	TRUE
Csap	2020	The resolution of Climate catastrophe requires very significant behavior change by farmers in how they practice agriculture. Nature based solutions are recommended for climate change adaptation and mitigation. But, this goes against the conventional agrochemicals input based agriculture, being practiced for the last 50.00 to 70.00 years. How can we expedite behavior change among farmers	forecasting	procedural				0
Csap	2020	What instruments of existing international law could enable formation of a sustainable global pandemic risk management framework	procedural	procedural	1	1	1	/procecdural/	TRUE
Csap	2020	How effective is the One Health movement in efforts to manage risks of new emerging infectious diseases	causal	value		2	2	/causal/ /value/ /comparison/
Csap	2020	What insights do political economy and spatial economics offer to assess the national and regional implications [for the UK] of EU Exit	procedural	causal		0	2	/causal/ /explain/
Csap	2020	What are the long-term challenges facing the UK, and how do political economy and spatial economic analyses inform strategies for addressing them	forecasting	causal		0	0	/explain/ /procecdural/ /comparison/
Csap	2020	How can delivery of EU Exit be developed into business as usual for the UK government, so that delivery aligns with long-term strategic goals	procedural	procedural	1	0	2	/procecdural/ /forecasting/
Csap	2020	In which policy areas would greater autonomy [outside the EU] provide the UK with more flexibility in meeting long-term challenges	forecasting	causal		2	0	/value/ /verification/ /comparison/ /forecasting/
Csap	2020	How have other countries managed the impacts of systemic changes, and what lessons are there for the UK	comparison	comparison	1	0	0	/causal/ /explain/ /procecdural/
Csap	2020	Where in the UK or the world are consumers getting affordable, available, sustainable, nutritious, delicious, safe food	example	procedural		0	0	/verification/	TRUE
Csap	2020	How can regulators work in partnership with platforms (like Facebook Marketplace, Amazon, etc) to achieve great outcomes for the public	procedural	procedural	1	0	0	/causal/	TRUE
Csap	2020	What don't we already know about what the future holds for food, particularly food in the UK	example	procedural		0	0	/forecasting/	TRUE
Csap	2020	Novel foods. CBD made it on to the UK market very rapidly, and as a regulator we initially struggled to keep up, as have the USA and other EU member states. We have now set a deadline for manufacturers to bring their product in line with the law. The novel foods authorisation process is the FSA inherits these responsibilities from 1.00 January 2020, What other innovations and novel foods are on t…	procedural	causal				0
Csap	2020	behind this question: what could the UK Government be doing differently to ensure that food is all of those things for the UK public, and to ensure that people aren t having to trade off affordability for availability, or nutrition/taste or sustainability.)	procedural	procedural	1			0
Csap	2020	behind this question: FSA has worked in partnership with JustEat, Deliveroo and UberEats to ensure that food hygiene ratings are available at point of choice for consumers. This is driving up food standards in riskier businesses like takeaways because they want to be listed on JustEat and the others. We didn t change any legislation this, just got a good partnership going and made some data avail…	verification	verification	1	0	0	/causal/ /value/
Csap	2020	As the UK emerges from the acute phase of the Covid-19 pandemic, what new expectations will citizens have of the state	forecasting	procedural				0
Csap	2020	How can an advisory body (appointed by government) best engage with the wider business and civil communities	procedural	procedural	1	2	2	/procecdural/ /forecasting/
Csap	2020	What are the critical factors in optimising the effectiveness of a Board/non-exec advisory committee	procedural	procedural	1	0	0	/causal/	TRUE
Csap	2020	How can Government bodies best access the views of the small and micro businesses	procedural	causal				0
Csap	2020	How might we incentivise Government to do more Post-Implementation Reviews of regulatory activity	procedural	procedural	1	2	2	/procecdural/ /forecasting/
Csap	2020	Should a body like the RPC place greater emphasis on wider/civil impacts than on simply business impacts.	value	value		2	2	/causal/ /value/ /procecdural/ /verification/
Csap	2020	How might social research supplement economic quantitative analysis in assessing the impacts of regulation	procedural	procedural	1	2	2	/causal/ /procecdural/
Csap	2020	How best to incentivise major data organisations to open up the data resources they hold to others eg. SMEs, public sector, third sector	procedural	causal		2	2	/causal/ /value/ /procecdural/
Csap	2020	What lessons are there for data management in the public and private sectors post-COVID	example	example	1	1	1	/explain/	TRUE
Csap	2020	How can data best be used to re-energise the UK economy post-COVID	procedural	procedural	1			0
Csap	2020	How might consumer travel BEHAVIOUR shift once the lockdowns end and what does this mean for the decarbonisation of the road transport sector (in particular, light duty vehicles)	procedural	procedural	1	0	0	/explain/	TRUE
Csap	2020	what if any, are the impacts of owning zero emission road vehicles (e.g. bicycles and e-bikes, electric cars) on one s wider attitudes towards environmental and climate-related issues	causal	causal	1	2	2	/causal/ /procecdural/
Csap	2020	How can cooperation of this kind between largely developed countries enable emerging economies to leapfrog to the most advanced technologies	procedural	procedural	1	2	2	/value/ /procecdural/
Csap	2020	Incorporating lessons from previous economic downturns, in light of COVID-19, how can the economic recovery be structured to drive the transition to a low carbon economy, in in the road transport and industry sectors	procedural	procedural	1	0	0	/explain/	TRUE
Csap	2020	Given fewer people are needed to produce an electric car compared with a petrol car, how could stimulus packages focussed on zero emission vehicles be consistent with a narrative of job creation and economic recovery	causal	procedural		2	0	/causal/ /comparison/
Csap	2020	Where have initiatives like this, where countries cooperate and coordinate to accelerate the development of technologies or sectors, succeeded (regardless of whether it was a climate-related initiative or not)	example	procedural		0	2	/causal/ /procecdural/ /verification/
Csap	2020	How might the coronavirus pandemic affect: people's relationship with nature	causal	procedural		1	0	/causal/	TRUE
Csap	2020	How might it affect the transition towards 'greener' societies and economies	causal	procedural		2	0	/causal/ /forecasting/
Csap	2020	How might it affect public attitudes towards and engagement with science	causal	procedural		2	2	/causal/ /procecdural/ /forecasting/
Csap	2020	What is the future for evidence-based policy in a post truth world	forecasting	forecasting	1	1	1	/forecasting/	TRUE
Csap	2020	How can the civil service be more adaptive and flexible in its response to issues	procedural	procedural	1	1	1	/procecdural/	TRUE
Csap	2020	How do institutions like the civil service and academia understand and respond more adroitly to popular (and populist) sentiments	procedural	procedural	1	0	0	/explain/	TRUE
Csap	2020	Are there practical ideas for new institutional and administrative structures to replace current time-expired models	verification	verification	1	1	1	/verification/	TRUE
Csap	2020	Any social science or economics research on willingness to pay to prevent deaths/hospitalisations based on the COVID-19 experience	procedural	procedural	1	2	2	/causal/ /procecdural/ /verification/
Csap	2020	Is there any work going on to see whether the greater attention on developing medicines or vaccines for COVID-19 is impacting how medicine development is understood across the population	verification	verification	1	0	0	/causal/ /value/ /procecdural/
Csap	2020	I am interested in descriptions of the complexity of the whole system (and by that I mean beyond the simple commercial provision of food through the supply chain). What are opportunities for intervention	example	causal		2	0	/explain/ /procecdural/
Csap	2020	What are the implications of attaching property rights to personal data	causal	causal	1	1	1	/causal/	TRUE
Csap	2020	Should data be treated as a public good	verification	value		2	2	/value/ /verification/
Csap	2020	What are the major psycho-social issues which influence the effective and efficient development of technologies within complex/complicated systems	causal	causal		2	2	/causal/ /procecdural/
Csap	2020	How can innovation systems across organisational boundaries be organised to maximise chances of success	causal	causal		0	0	/procecdural/	TRUE
Csap	2020	What are the issues that unite the SIDS, and what is likely to divide them	comparison	comparison	1			0
Csap	2020	What is likely to distract them from climate change, if anything	forecasting	causal				0
Csap	2020	How can the UK best support the SIDS	causal	causal		0	0	/procecdural/	TRUE
Csap	2020	How can the SIDS best position themselves to have maximum impact at COP	procedural	procedural	1	2	2	/causal/ /procecdural/
Csap	2020	Many SIDS were part of the British Empire and are now Commonwealth partners. Is this a help or hindrance in the context of COP	verification	comparison		1	0	/verification/	TRUE
Csap	2020	How should UK climate policy be designed to consider COVID recovery	procedural	value		2	2	/value/ /procecdural/
Csap	2020	How should UK simplify its climate/decarbonisation policies	procedural	value		0	1	/value/	TRUE
Csap	2020	How should policy makers design an emissions reduction trajectory which provides appropriate incentives to decarbonise, especially given future uncertainty	procedural	value		2	2	/value/ /procecdural/ /forecasting/
Csap	2020	To what extent should UK cap-and-trade policy balance both the need to decarbonise polluting industries to the extent and pace required, and the need to protect UK industry s competitiveness	value	value	1	2	2	/value/ /comparison/
Csap	2020	How can policy makers (quantitatively) assess carbon leakage risk of climate policy, and design policy to mitigate this risk	procedural	procedural	1	2	2	/procecdural/ /comparison/
Csap	2020	How could a Carbon Border Adjustment (CBA) Tax AI i.e. import fees levied on goods manufactured in non-carbon-taxing countries work in the UK	causal	procedural		0	0	/value/	TRUE
Csap	2020	How does digital/data connectivity between towns/cities facilitate regional prosperity	causal	causal	1	0	0	/procecdural/	TRUE
Csap	2020	How do links between hubs of innovation/technology, universities and local businesses create a digital ecosystem and what is the economic impact on the region	causal	causal	1	2	2	/causal/ /procecdural/
Csap	2020	Is the digital economy creating opportunities in Northern England or is it a further contributing factor of inequality	verification	verification	1	2	2	/causal/ /verification/
Csap	2020	How can the digital and tech economy support bring prosperity to the poorest parts of the UK	procedural	causal		1	0	/procecdural/	TRUE
Csap	2020	What can the digital and tech economy do to support coastal region economies within the UK	procedural	procedural	1	1	1	/procecdural/	TRUE
Csap	2020	Does access to digital and tech at home or school provide children/students with greater access to careers in related industries	verification	verification	1	2	2	/causal/ /value/ /verification/
Csap	2020	Are we all in this together	verification	verification	1	1	1	/verification/	TRUE
Csap	2020	Countries in the Gulf Cooperation Council are characterised as being relatively young recently formed; this may be a youth credit that will eventually run out. What can history teach us about the duration of that credit vis-a-vis the developing maturity of policy and political systems and how can this be optimised	procedural	causal		1	0	/procecdural/	TRUE
Csap	2020	How might societies and cultures evolve as Fourth Industrial Revolution technologies are adopted	causal	procedural		1	0	/causal/	TRUE
Csap	2020	What does history teach about participatory processes in decision-making or agenda setting	example	example	1			0
Csap	2020	As 6G+ is being developed, what applications and uses can we anticipate	procedural	procedural	1	2	2	/procecdural/ /forecasting/
Csap	2020	How can we calculate the long-term cost benefit of Government increasing investment in preventative services for autistic people (considering implications on public spending and returns from increased tax revenue)	procedural	procedural	1	0	0	/causal/ /comparison/
Csap	2020	What is the potential for reducing the autism employment gap, and what learning can we draw from other countries to do so	example	comparison				0
Csap	2020	How can we identify the number of disabled adults living with unmet social care needs in England	procedural	causal				0
Csap	2020	How can community-based social care support be developed that meets autistic adults and working-age disabled adults needs	procedural	procedural	1	1	1	/procecdural/	TRUE
Csap	2020	What can be done to tackle the particular health inequalities faced by autistic people who identify as lesbian, gay, bisexual, transgender or gender non-conforming	procedural	procedural	1			0
Csap	2020	How can we calculate the public cost of loneliness and/or social isolation amongst the autistic population in England	procedural	procedural	1			0
Csap	2020	How can we better understand the impact of the coronavirus on BAME autistic people and people with a learning disability	procedural	causal		2	2	/causal/ /explain/ /procecdural/
Csap	2020	What are the crucial reforms that we could/should make to the planning system to improve it	example	value		0	2	/causal/ /value/ /procecdural/
Csap	2020	What can we learn from international systems that is applicable to England	example	comparison		2	0	/explain/ /procecdural/
Csap	2020	How can the planning system support the delivery of better designed and more beautiful developments in the future	value	causal		0	2	/causal/ /procecdural/ /forecasting/
Csap	2020	Is there a trade-off between delivering sufficient housing and infrastructure to meet Government s ambitions and the quality of that development	verification	verification	1	2	2	/procecdural/ /verification/
Csap	2020	How do we balance an inclusive, systemic approach to policy-making with the need for pace, given political drive for fast timescales	procedural	procedural	1	2	2	/causal/ /procecdural/ /comparison/ /forecasting/
Csap	2020	What would a radical vision for the structures of the tech-enabled state in 2030 look like	forecasting	forecasting	1	2	2	/procecdural/ /forecasting/
Csap	2020	How can technology break down power structures and inequalities in government and in public services	procedural	causal				0
Csap	2020	Government as a platform: Would investment in digital government aid economic recovery and growth	verification	verification	1	2	2	/verification/ /forecasting/
Csap	2020	Should we and can we build new multinational systems of cooperation that include big tech as well as nation states	value	value	1	2	2	/value/ /procecdural/ /verification/
Csap	2020	How do you address potential problems with the way internet standards are decided and negotiated. I.e. the design of the open forums mean that it s often big tech and increasingly the Chinese government dictating global standards, and the way we all interact with technology	procedural	procedural	1	1	1	/procecdural/	TRUE
Csap	2020	How should social sciences be reflected in technology standards developments	procedural	value		2	2	/value/ /procecdural/
Csap	2020	How does the press fit into a future model of internet regulation	causal	example		0	0	/forecasting/	TRUE
Csap	2020	Do people trust digital systems	verification	verification	1	2	2	/causal/ /procecdural/ /verification/
Csap	2020	What role do cybersecurity and data protection have to play in achieving the Sustainable Development Goals	causal	causal	1	0	0	/procecdural/	TRUE
Csap	2020	How can we categorise and measure the impacts of malicious BEHAVIOUR in cyberspace	procedural	procedural	1	2	2	/causal/ /procecdural/
Csap	2020	How can we ensure cybersecurity capacity-building activity achieves sustainable impact (beyond the life of a time-limited programme)	procedural	causal		2	2	/causal/ /procecdural/
Csap	2020	Where multiple actors are involved, how can we build a globally-co-ordinated approach to cybersecurity capacity building ensuring impact is multiplied and avoiding duplication of effort	procedural	causal		2	2	/causal/ /procecdural/
Csap	2020	As digital access increases across Low- and Middle-income countries, how might this change how the UK delivers/exports/imports digital services and products	procedural	procedural	1	0	0	/causal/	TRUE
Csap	2020	How can game theory and decision theory analysis be used practically in a trade negotiation context	procedural	procedural	1			0
Csap	2020	In a globalised world which factors influence economic competitiveness	causal	causal	1	2	2	/causal/ /verification/
Csap	2020	How can prediction markets be used to impact trade and foreign policy	causal	causal	1	2	2	/causal/ /procecdural/ /forecasting/
Csap	2020	What really drives exporting BEHAVIOUR	procedural	procedural	1	0	0	/causal/	TRUE
Csap	2020	How effective can trade be as a tool for levelling up	value	causal		2	2	/causal/ /value/
Csap	2020	How should we measure the state of equity within the UK	procedural	value		2	2	/value/ /procecdural/
Csap	2020	What are the major drivers behind systemic inequity for individuals with protected characteristics	causal	causal	1	2	2	/causal/ /procecdural/
Csap	2020	How can we ensure that economic policies especially for the uk economic recovery can deliver a more sustainable and equitable future for all, especially those who have been traditionally the most marginalised and disadvantaged	procedural	procedural	1	0	0	/value/ /forecasting/
Csap	2020	How do we include more citizen voices into the policy development process	procedural	procedural	1	1	1	/procecdural/	TRUE
Csap	2020	How do we nudge policy professionals to exhibit more inclusive BEHAVIOURs in the policy development process	procedural	causal		1	0	/procecdural/	TRUE
Csap	2020	How do we shift the discourse on equity in policymaking from being a nice to have to being an imperative	procedural	procedural	1			0
Csap	2020	If preparedness for adulthood in 2030 were the goal of childhood now, what components and emphasis should a holistic curriculum have	procedural	value		2	2	/value/ /procecdural/
Csap	2020	How should I help policy makers to be effective and enduring intelligent customers of data science, both nationally and at a local level	procedural	value		0	2	/causal/ /value/
Csap	2020	Adolescence is a period during which some of the vulnerabilities of later life start to be expressed, and is famous for its Sturm und Drang. How should we think about the relationship between biology/endocrinological/neurodevelopmental changes, familial and extra-familial nurturing, and getting ahead of challenges before they become manifest	procedural	value		2	2	/causal/ /value/ /procecdural/ /comparison/ /forecasting/
Csap	2020	education is a major UK cultural export and source of overseas revenue. Looking into the future, how do we foresee that evolving, and how should we maximise upside impacts	procedural	value		2	2	/causal/ /value/ /procecdural/ /forecasting/
Csap	2020	What role can local government play in decarbonising the UK economy	causal	causal	1			0
Csap	2020	What powers and responsibilities does local government need to help regionally rebalance the UK economy	value	causal				0
Csap	2020	Have academy schools proven to be more successful than local authority run schools in terms of outcomes	verification	verification	1	2	2	/causal/ /verification/
Csap	2020	How has Covid-19 changed the relationship between the citizen and state with business	verification	causal		0	1	/causal/	TRUE
Csap	2020	Should citizens be entitled to welfare payments in proportion to what they have contributed in the UK	value	value	1	2	2	/causal/ /value/
Csap	2020	What are the main ways that government can improve the nation s health, outside of the NHS	procedural	procedural	1			0
Csap	2020	How do we ensure that the farmers in these areas (Punjab, Haryana and Western U.P) diversify to crops that would not be vulnerable to market fluctuations	procedural	procedural	1	1	1	/procecdural/	TRUE
Csap	2020	Could Punjab become a grower and processing area for oilseeds	verification	verification	1	2	2	/causal/ /procecdural/ /verification/
Csap	2020	Could the Punjab expand their excellence in seed production, and become a leader in growing and exporting seed to the rest of India	verification	verification	1	2	2	/causal/ /verification/
Csap	2020	What institutional, market support, or community based systems could be put in place to ensure that a transition happens in these areas and takes place smoothly	procedural	procedural	1	1	1	/procecdural/	TRUE
					H1+H2	H1+A1	H2 + A1
					354	304	296		total agreement
					68.8716	68.7783	66.9683		% agreement
					514	442	442	442	total coded
					0	72	72	72	Number uncoded
					514	104	95	189	number of single classification
					0	200	201	253	number of mulitple classification

## Sheet: ARIS 2019-2020
Where	Date	Qs	Coder 1	Coder 2	H1+H2	H1+A1	H2+A2	Coder 2	causal	explain	Value	procedural	Verification	comparison	forecasting			Coder 1 +A1	Coder 1 +A1	Coder 1 +A1	Coder 1 +A1	Coder 1 +A1	Coder 1 +A1	Coder 1 +A1	Coder 1 +A1	Coder 1 +A1	Coder 1 +A1	Coder 1 +A1	Coder 1 +A1	Coder 1 +A1	Coder 1 +A1	H2+A1
Aris	2019	Under what conditions have multilateral institutions had most effect, for example on the success of international sanctions, and what lessons can we learn	causal	causal	1	2	2	causal	causal	example						2		Match	0	0	0	0	0	0	Match							Match	Match2	2
Aris	2019	How does the governance and assurance of major projects relate to effective decision making	causal	causal	1	1	1	causal	causal							1	TRUE	Match	0	0	0	0	0	0	Match							Match	Match1	1
Aris	2019	What are the benefits and risks of adopting new technologies to deliver services	Comparison	Comparison	1	2	2	Comparison	causal					comparison		2		0	0	0	0	0	Match	0						Match		Match	Match2	2
Aris	2019	How can good data help to ensure successful delivery of major projects	example	procedural	0	0	2	procedural			value	procedural				2		0	0	0	Match	0	0	0				Match				Match	Match2	2
Aris	2019	What are the characteristics of highest productivity public services and what needs to happen to raise productivity in lower productivity services	example	example	1			example								0		0	0	0	0	0	0	0									0
Aris	2019	Which countries have the highest productivity in their delivery of public services	example	example	1	0	0	example					verification			1	TRUE	0	0	0	0	0	0	0									1	0
Aris	2019	What role can social movement and network theories play in helping to improve public sector services and drive large scale system change	example	example	1	0	0	example	causal			procedural				2		0	0	0	0	0	0	0									2	0
Aris	2019	What role can the public sector take to help other sectors also attract people from a wider range of social backgrounds	example	example	1			example								0		0	0	0	0	0	0	0									0
Aris	2019	What are the implications and opportunities of demographic (e.g. ageing workforce), geographic (e.g. hubs) and technological (e.g. automation, robotics and machine learning - cognitive technologies) change for the ways in which the Civil Service is organised	example	value	0	0	0	value	causal							1	TRUE	0	0	0	0	0	0	0									1	0
Aris	2019	What are the most useful applications of homomorphic encryption for digital government	example	example	1	0	0	example				procedural				1	TRUE	0	0	0	0	0	0	0									1	0
Aris	2019	What is the public appetite for government making use of these in decision making	example	example	1			example								0		0	0	0	0	0	0	0									0
Aris	2019	Which actions by communities, civil society groups, and local and central government, would most effectively and efficiently improve the completeness and accuracy of electoral registers for all people	example	value	0	0	2	value	causal		value		verification		forecasting	4		0	0	Match	0	0	0	0			Match					Match	Match4	2
Aris	2019	What structures and constitutional mechanisms can support relationships between devolved administrations and UK government, in the context of EU Exit	example	example	1	0	0	example	causal			procedural				2		0	0	0	0	0	0	0									2	0
Aris	2019	What are public perceptions of the economic, social and cultural links between the UK nations	example	example	1			example								0		0	0	0	0	0	0	0									0
Aris	2019	How might we gain evidence-based assurances about the effectiveness of capabilities linked to low-frequency high-impact events through use of experimental methods	example	example	1	0	0	example	causal			procedural				2		0	0	0	0	0	0	0									2	0
Aris	2019	What are the dependencies on other technology	example	example	1	0	0	example	causal							1	TRUE	0	0	0	0	0	0	0									1	0
Aris	2019	What pressures will there be on global natural resources - especially energy, food, water and critical elements - in the short, medium and long term, and with what strategic policy implications for the UK in a changing world	example	example	1	0	0	example	causal							1	TRUE	0	0	0	0	0	0	0									1	0
Aris	2019	Where are the gaps in multilateral cooperation on global governance, for example in cyber security and natural resource security, and what are their policy implications	example	example	1	2	2	example	causal	example						2		0	Match	0	0	0	0	0		Match						Match	Match2	2
Aris	2019	What capabilities are needed to deliver successful major projects and how are they built and distributed	example	value	0	0	0	value	causal			procedural				2		0	0	0	0	0	0	0									2	0
Aris	2019	To what extent do these technologies enable accessible digital government	value	value	1	2	2	value			value	procedural				2		0	0	Match	0	0	0	0			Match					Match	Match2	2
Aris	2019	Does our current model of developing and implementing policy require work in this agile, technology driven, environment	value	value	1	0	0	value				procedural	verification			2		0	0	0	0	0	0	0									2	0
Aris	2019	How can the Civil Service attract and retain people of talent and experience from a range of sectors and all walks of life	value	procedural	0			procedural								0		0	0	0	0	0	0	0									0
Aris	2019	How can the Civil Service develop cost effective and flexible reward structures that attract, retain and develop the very best talent	value	procedural	0	0	2	procedural	causal			procedural				2		0	0	0	Match	0	0	0				Match				Match	Match2	2
Aris	2019	How can government make best use of its data to identify users with multiple complex needs	value	procedural	0	0	1	procedural				procedural				1	TRUE	0	0	0	Match	0	0	0				Match				Match	Match1	1
Aris	2019	How can we best understand and measure the relationships citizens have with different layers of UK governance	value	procedural	0	0	2	procedural	causal	example		procedural				3		0	0	0	Match	0	0	0				Match				Match	Match3	2
Aris	2019	What will be the main sources of changing demand	value	example	0	0	0	example	causal							1	TRUE	0	0	0	0	0	0	0									1	0
Aris	2019	What are likely to be the future delivery models for public services and how can government and society best prepare to capitalise on the opportunities presented by these	value	procedural	0	0	2	procedural				procedural			forecasting	2		0	0	0	Match	0	0	0				Match				Match	Match2	2
Aris	2019	How cost effective are different communication and engagement methods	value	value	1	0	0	value	causal			procedural				2		0	0	0	0	0	0	0									2	0
Aris	2019	What is the range of productivity performance across public services in the UK	value	example	0			example								0		0	0	0	0	0	0	0									0
Aris	2019	What lessons can the UK learn from international best practice	value	example	0	2	2	example		example	value					2		0	Match	0	0	0	0	0		Match						Match	Match2	2
Aris	2019	What evidence is there, from the UK and internationally, about how best to manage organisational change in the public sector	value	value	1	1	1	value			value					1	TRUE	0	0	Match	0	0	0	0			Match					Match	Match1	1
Aris	2019	What are the most effective ways - financial or non-financial of encouraging public bodies to work across boundaries, and for the centre of government to coordinate policy making	value	value	1	2	2	value	causal		value					2		0	0	Match	0	0	0	0			Match					Match	Match2	2
Aris	2019	What will be the best learning and development methods in the future Civil Service	value	value	1	0	0	value				procedural			forecasting	2		0	0	0	0	0	0	0									2	0
Aris	2019	What technologies should government be exploring in order to enable this	value	value	1	2	2	value			value	procedural				2		0	0	Match	0	0	0	0			Match					Match	Match2	2
Aris	2019	How should the Civil Service best enable transfer of digital innovations from the private sector into government	value	value	1	2	2	value			value	procedural			forecasting	3		0	0	Match	0	0	0	0			Match					Match	Match3	2
Aris	2019	How should government make best use of alternative web interfaces such as voice assistants and augmented reality for supporting government services	value	value	1	2	2	value			value	procedural				2		0	0	Match	0	0	0	0			Match					Match	Match2	2
Aris	2019	How should government make best use of biometrics and other technologies for government service users to prove their identities	value	value	1	2	2	value			value	procedural				2		0	0	Match	0	0	0	0			Match					Match	Match2	2
Aris	2019	How should government make best use of high-performance computing resources and emerging quantum computing technology	value	value	1	2	2	value	causal		value	procedural			forecasting	4		0	0	Match	0	0	0	0			Match					Match	Match4	2
Aris	2019	How should the government best enable its transformation work to be ‘cloud native’ through scalable and secure digital services	value	value	1	2	2	value			value	procedural				2		0	0	Match	0	0	0	0			Match					Match	Match2	2
Aris	2019	How should government encourage open data publication while minimising reidentification risks (the Mosaic Effect)	value	value	1	2	2	value	causal		value	procedural		comparison		4		0	0	Match	0	0	0	0			Match					Match	Match4	2
Aris	2019	How should government balance intellectual property with reproducible research in order to enable efficient digital innovation	value	value	1	2	2	value			value	procedural		comparison		3		0	0	Match	0	0	0	0			Match					Match	Match3	2
Aris	2019	How should government maintain trust and accountability in using AI and machine learning	value	value	1	2	2	value		example	value	procedural				3		0	0	Match	0	0	0	0			Match					Match	Match3	2
Aris	2019	How should government make use of data for public good and to enable government transformation	value	value	1	2	2	value			value	procedural				2		0	0	Match	0	0	0	0			Match					Match	Match2	2
Aris	2019	How far can data analytics software help make sense of digital information at scale	value	value	1	0	0	value				procedural				1	TRUE	0	0	0	0	0	0	0									1	0
Aris	2019	What are the different models for encouraging wider participation, citizen empowerment, and personal and community resilience	value	example	0			example								0		0	0	0	0	0	0	0									0
Aris	2019	What channels and mechanisms are best served to ensure confidence and trust in the electoral system and democracy are maintained	value	example	0	0	0	example	causal			procedural				2		0	0	0	0	0	0	0									2	0
Aris	2019	How can the interests and economies of Scotland, Wales and Northern Ireland best be supported by the UK government	value	procedural	0	0	2	procedural				procedural			forecasting	2		0	0	0	Match	0	0	0				Match				Match	Match2	2
Aris	2019	How do people respond to warnings of imminent crisis, and how can we best use related insights and evidence to improve public crisis communications	value	procedural	0	0	2	procedural	causal			procedural				2		0	0	0	Match	0	0	0				Match				Match	Match2	2
Aris	2019	What is the approach of global powers to multilateral institutions	value	example	0	0	0	example				procedural				1	TRUE	0	0	0	0	0	0	0									1	0
Aris	2019	What are the best front and back-end management practices and how do they influence project performance	value	value	1	1	1	value			value					1	TRUE	0	0	Match	0	0	0	0			Match					Match	Match1	1
Aris	2019	Closing the window between becoming aware of a potential technical exploit and action to plug the vulnerability reduces exposure to systems compromise. How can we best apply automation across government’s cyber security practices to ensure that potential exploits are addressed as quickly as possible	value	procedural	0	0	1	procedural				procedural				1	TRUE	0	0	0	Match	0	0	0				Match				Match	Match1	1
Aris	2019	How can we ensure a streamlined registration process that is accessible to all, maximises digital opportunities, and is resilient to future change	forecasting	procedural	0	2	2	procedural				procedural			forecasting	2		0	0	0	Match	0	0	0				Match				Match	Match2	2
Aris	2019	How is demand for public services expected to vary ten, twenty, thirty years from now	forecasting	forecasting	1	1	1	forecasting							forecasting	1	TRUE	0	0	0	0	0	0	Match							Match	Match	Match1	1
Aris	2019	How will trends in digital information impact disciplines e.g. history, archival research and recordkeeping	forecasting	causal	0	2	2	causal	causal			procedural			forecasting	3		Match	0	0	0	0	0	0	Match							Match	Match3	2
Aris	2019	How can we define worst case scenarios in a changing world in which international standards are contestable	procedural	procedural	1	0	0	procedural	causal							1	TRUE	0	0	0	0	0	0	0									1	0
Aris	2019	How can we improve the delivery and performance of government transformation and service delivery projects	procedural	procedural	1			procedural								0		0	0	0	0	0	0	0									0
Aris	2019	How can integrated service provision improve outcomes for these individuals	procedural	causal	0	0	1	causal	causal							1	TRUE	Match	0	0	0	0	0	0	Match							Match	Match1	1
Aris	2019	How can front-line public services adapt to the challenges and opportunities presented by automation	procedural	procedural	1	2	2	procedural				procedural		comparison		2		0	0	0	Match	0	0	0				Match				Match	Match2	2
Aris	2019	How can public services contribute to reducing the ethnic disparities identified by the Race Disparity Audit’s website Ethnicity Facts and Figures	procedural	causal	0			causal								0		0	0	0	0	0	0	0									0
Aris	2019	How can the Civil Service develop world-class leaders at all levels, who are inspiring, confident and empowering	procedural	procedural	1	1	1	procedural				procedural				1	TRUE	0	0	0	Match	0	0	0				Match				Match	Match1	1
Aris	2019	How can policy makers be supported to collaborate more effectively with external experts and academia	procedural	procedural	1	2	2	procedural	causal			procedural				2		0	0	0	Match	0	0	0				Match				Match	Match2	2
Aris	2019	How can new and emerging technologies support behaviour and culture change in complex organisations	procedural	causal	0	2	2	causal	causal			procedural				2		Match	0	0	0	0	0	0	Match							Match	Match2	2
Aris	2019	How can we consistently estimate impacts across different risks, for example through use of subjective well-being indicators	procedural	procedural	1	2	2	procedural	causal	example		procedural				3		0	0	0	Match	0	0	0				Match				Match	Match3	2
Aris	2019	How can the UK manage the impact of additional demand for critical elements and materials, and potential price spikes	procedural	procedural	1	2	2	procedural	causal			procedural				2		0	0	0	Match	0	0	0				Match				Match	Match2	2
Aris	2019	How can technological change reduce pressures on natural resources	procedural	example	0	0	0	example	causal							1	TRUE	0	0	0	0	0	0	0									1	0
Aris	2019	How can the economic, financial and social benefits of digital collaboration, knowledgesharing platforms and information management be quantified	procedural	procedural	1	0	0	procedural						comparison		1	TRUE	0	0	0	0	0	0	0									1	0
Aris	2019	How can we combine available and emergent information technologies (such as text analytics, natural language processing, sentiment analysis and semantic markup) to improve knowledge and information sharing in a public sector context	procedural	procedural	1			procedural								0		0	0	0	0	0	0	0									0
Aris	2019	How can existing research evidence be made accessible and useful to frontline services	procedural	procedural	1			procedural								0		0	0	0	0	0	0	0									0
Aris	2019	How can it identify and collaborate with business leaders in other sectors of the economy who face similar technology challenges	procedural	procedural	1	0	0	procedural						comparison		1	TRUE	0	0	0	0	0	0	0									1	0
Aris	2019	How could existing measures of public sector productivity be further improved	procedural	procedural	1	1	1	procedural				procedural				1	TRUE	0	0	0	Match	0	0	0				Match				Match	Match1	1
Aris	2019	How do we develop public services that allow users to collectively create their own solutions	procedural	procedural	1	2	2	procedural	causal			procedural				2		0	0	0	Match	0	0	0				Match				Match	Match2	2
Aris	2019	What policy actions can the public sector take to better attract, recruit and retain people from a wider range of social backgrounds than it currently does	procedural	procedural	1			procedural								0		0	0	0	0	0	0	0									0
Aris	2019	How can we ensure effective work across government and the wider public sector to maximise efficiency and realise opportunities to develop policies that improve outcomes for citizens	procedural	procedural	1	2	2	procedural	causal			procedural				2		0	0	0	Match	0	0	0				Match				Match	Match2	2
Aris	2019	How can the Civil Service build career paths that encourage a breadth of experience and depth of expertise	procedural	procedural	1	1	1	procedural				procedural				1	TRUE	0	0	0	Match	0	0	0				Match				Match	Match1	1
Aris	2019	How can the Civil Service stay abreast of, and learn from, new practices in organisational design/operating models across third, private, and the wider public sector	procedural	procedural	1	2	2	procedural		example		procedural				2		0	0	0	Match	0	0	0				Match				Match	Match2	2
Aris	2019	How can we build public understanding of UK democracy and governance in a way which increases participation	procedural	procedural	1	2	2	procedural		example		procedural				2		0	0	0	Match	0	0	0				Match				Match	Match2	2
Aris	2019	How can we ensure a stable electoral system and a democracy that works for all, that is trusted and secure, and with minimal potential for fraud	procedural	procedural	1	2	2	procedural	causal			procedural				2		0	0	0	Match	0	0	0				Match				Match	Match2	2
Aris	2019	How can we ensure devolution settlements are stable and sustainable over time and in a changing environment	procedural	procedural	1	2	2	procedural	causal			procedural			forecasting	3		0	0	0	Match	0	0	0				Match				Match	Match3	2
Aris	2019	How might we most effectively measure readiness for high-impact low-probability risks in the assessment of UK resilience	procedural	procedural	1	2	2	procedural	causal		value	procedural		comparison		4		0	0	0	Match	0	0	0				Match				Match	Match4	2
Aris	2019	How do we apply Cost Benefit Analysis to improve capability development across organisations with more and less specialised cadres of staff	procedural	procedural	1	2	2	procedural				procedural		comparison		2		0	0	0	Match	0	0	0				Match				Match	Match2	2
Aris	2019	How do we measure performance / capability development for a risk before it materialises	procedural	procedural	1	1	1	procedural				procedural				1	TRUE	0	0	0	Match	0	0	0				Match				Match	Match1	1
Aris	2019	How do we make risk-reduction real at the local level where it is not realistic to extrapolate from large-scale datasets and statistics	procedural	procedural	1	1	1	procedural				procedural				1	TRUE	0	0	0	Match	0	0	0				Match				Match	Match1	1
Aris	2019	How might we compare the impacts of acute and chronic disaster risks to inform prioritisation for policy intervention	procedural	procedural	1	2	2	procedural	causal			procedural		comparison		3		0	0	0	Match	0	0	0				Match				Match	Match3	2
Aris	2019	How do you incentivise collective efforts to improve resilience capabilities locally (and in a context of scarce resources)	procedural	procedural	1	2	2	procedural	causal			procedural				2		0	0	0	Match	0	0	0				Match				Match	Match2	2
Aris	2019	The world is changing at an ever increasing pace. How can we exploit opportunities from new and emerging technologies in policy-making across government; and can we capture their risks and security vulnerabilities including to government	procedural	procedural	1	0	0	procedural						comparison	forecasting	2		0	0	0	0	0	0	0									2	0
Aris	2019	How to model supply chains using real-time data to ensure effective supply chain security management	procedural	procedural	1	2	2	procedural	causal			procedural				2		0	0	0	Match	0	0	0				Match				Match	Match2	2
Aris	2019	How to address interactions between safety and security	procedural	procedural	1	0	0	procedural	causal							1	TRUE	0	0	0	0	0	0	0									1	0
Aris	2019	How can we conduct probabilistic analysis of the likelihood of man-made risks for policy purposes where human agency is subject to particular varieties of uncertainty	procedural	procedural	1	0	0	procedural						comparison		1	TRUE	0	0	0	0	0	0	0									1	0
Aris	2019	How do we define value, understand and measure success and identify the critical success factors of major projects	procedural	procedural	1	2	2	procedural	causal	example		procedural				3		0	0	0	Match	0	0	0				Match				Match	Match3	2
Aris	2019	How can government increase its capacity to adapt to and exploit the next curve of innovation in digital, data and technology	procedural	procedural	1	2	2	procedural				procedural			forecasting	2		0	0	0	Match	0	0	0				Match				Match	Match2	2
Aris	2019	How can information taken from academic research feed into these developments	procedural	procedural	1	1	1	procedural				procedural				1	TRUE	0	0	0	Match	0	0	0				Match				Match	Match1	1
Aris	2019	How can we best measure staff engagement and capture their views on more complex aspects of systems leadership in the Civil Service, which move away from the simple hierarchical model of leadership down managerial chains	procedural	procedural	1	1	1	procedural				procedural				1	TRUE	0	0	0	Match	0	0	0				Match				Match	Match1	1
Aris	2019	Is there a sustained change in the balance of power in multilateral institutions	verification	verification	1	2	2	verification	causal				verification	comparison		3		0	0	0	0	Match	0	0					Match			Match	Match3	2
Aris	2020	How are SMEs adjusting to the pressures of climate change and low carbon	causal	value	0	1	0	value	causal							1	TRUE	0	0	0	0	0	0	0									1	0
Aris	2020	What is the potential impact of intelligent robotics across UK sectors (Including non-industrial)	causal	causal	1	2	2	causal	causal			procedural				2		Match	0	0	0	0	0	0	Match							Match	Match2	2
Aris	2020	What has been the impact on the commercialisation on academic research, in high tech and R&D intensive areas, by the University Enterprise Zone	causal	causal	1	2	2	causal	causal			procedural				2		Match	0	0	0	0	0	0	Match							Match	Match2	2
Aris	2020	What has been the impact of incubators and accelerators on the start-ups they support and the wider business ecosystems in which they exist in the UK	causal	causal	1	2	2	causal	causal			procedural				2		Match	0	0	0	0	0	0	Match							Match	Match2	2
Aris	2020	What impact are the STEM Inspiration programmes having on the desired outcomes (more confidence and uptake of STEM Subjects)	causal	causal	1	2	2	causal	causal			procedural				2		Match	0	0	0	0	0	0	Match							Match	Match2	2
Aris	2020	What might be the problems caused by new technologies in consumer products that might make life less safe for the elderly	causal	causal	1	2	2	causal	causal						forecasting	2		Match	0	0	0	0	0	0	Match							Match	Match2	2
Aris	2020	What are the mechanisms for changes in appliance characteristics over their lifetime	causal	causal	1	2	2	causal	causal						forecasting	2		Match	0	0	0	0	0	0	Match							Match	Match2	2
Aris	2020	Evaluation of Modern Energy Partners innovation programme: How has the programme affected the target outcomes	causal	causal	1	1	1	causal	causal							1	TRUE	Match	0	0	0	0	0	0	Match							Match	Match1	1
Aris	2020	What are the main barriers to employees investing in skills development	causal	example	0	0	0	example				procedural				1	TRUE	0	0	0	0	0	0	0									1	0
Aris	2020	What are the labour market impacts of new technologies and emerging industries	causal	causal	1	2	2	causal	causal			procedural				2		Match	0	0	0	0	0	0	Match							Match	Match2	2
Aris	2020	What are the social and distributional impacts and implications of new technologies and emerging industries	causal	causal	1	2	2	causal	causal			procedural				2		Match	0	0	0	0	0	0	Match							Match	Match2	2
Aris	2020	What determines productivity differences within the UK; across firms, sectors and places	causal	causal	1			causal								0		0	0	0	0	0	0	0									0
Aris	2020	What determines productivity within firms	causal	causal	1			causal								0		0	0	0	0	0	0	0									0
Aris	2020	How does new business creation impact on outcomes such as innovation, internationalisation, local competition, growth and productivity	causal	causal	1	2	2	causal	causal			procedural				2		Match	0	0	0	0	0	0	Match							Match	Match2	2
Aris	2020	What are the key determinants of spatial disparities in economic performance across the UK	causal	causal	1			causal								0		0	0	0	0	0	0	0									0
Aris	2020	How do local infrastructure investments impact on an area’s economic performance either in isolation or through complementarities with other investments such as housing or commercial property	causal	causal	1	2	2	causal	causal			procedural				2		Match	0	0	0	0	0	0	Match							Match	Match2	2
Aris	2020	What drives regional labour mobility and how does place impact upon individuals’ life chances	causal	causal	1	2	2	causal	causal			procedural				2		Match	0	0	0	0	0	0	Match							Match	Match2	2
Aris	2020	How does the UK’s agile approach to regulation influence business investment in the UK in the long run	causal	causal	1	0	0	causal				procedural				1	TRUE	0	0	0	0	0	0	0									1	0
Aris	2020	What is the impact of greater transparency over beneficial ownership on corporate performance, crime and corruption	causal	causal	1	2	2	causal	causal		value	procedural				3		Match	0	0	0	0	0	0	Match							Match	Match3	2
Aris	2020	What is the relationship between executive renumeration and its components and investment	causal	causal	1	1	1	causal	causal							1	TRUE	Match	0	0	0	0	0	0	Match							Match	Match1	1
Aris	2020	What is the relationship between audit quality and company cost of capital	causal	causal	1	2	2	causal	causal					comparison		2		Match	0	0	0	0	0	0	Match							Match	Match2	2
Aris	2020	What is the relationship between reporting quality and corporate and financial crises	causal	causal	1	1	1	causal	causal							1	TRUE	Match	0	0	0	0	0	0	Match							Match	Match1	1
Aris	2020	What are the reasons for the decline in stock exchange listings and what are the implications, if any, for the availability of corporate finance	causal	causal	1	1	1	causal	causal							1	TRUE	Match	0	0	0	0	0	0	Match							Match	Match1	1
Aris	2020	What is the current state of competition in the UK audit market and the impact of regulatory measures or proposals on competition	causal	causal	1	2	2	causal	causal			procedural				2		Match	0	0	0	0	0	0	Match							Match	Match2	2
Aris	2020	What is the relationship between competition and audit quality	causal	causal	1	1	1	causal	causal							1	TRUE	Match	0	0	0	0	0	0	Match							Match	Match1	1
Aris	2020	What is the relationship between high quality work (e.g. employee voice, autonomy, flexible working) and business productivity	causal	causal	1	1	1	causal	causal							1	TRUE	Match	0	0	0	0	0	0	Match							Match	Match1	1
Aris	2020	How does monopoly power of big data companies affect the price, value and access for retailers to compete on platforms	causal	causal	1	1	1	causal	causal							1	TRUE	Match	0	0	0	0	0	0	Match							Match	Match1	1
Aris	2020	How will the operation of power markets change as the proportion of renewable generation increases	causal	causal	1	1	1	causal	causal							1	TRUE	Match	0	0	0	0	0	0	Match							Match	Match1	1
Aris	2020	What are the environmental and other local impacts of significant amounts of new renewable generation capacity being built in the UK	causal	causal	1	2	2	causal	causal			procedural				2		Match	0	0	0	0	0	0	Match							Match	Match2	2
Aris	2020	What is the relationship between fuel poverty and productivity	causal	causal	1	1	1	causal	causal							1	TRUE	Match	0	0	0	0	0	0	Match							Match	Match1	1
Aris	2020	How and to what extent do energy efficiency policies and schemes contribute to industrial productivity	causal	causal	1	2	2	causal	causal		value	procedural				3		Match	0	0	0	0	0	0	Match							Match	Match3	2
Aris	2020	What is the viability and potential impact (e.g. environmental, safety, cost to business or consumers) of fully decommissioning offshore renewable energy installations	causal	causal	1	2	2	causal	causal			procedural				2		Match	0	0	0	0	0	0	Match							Match	Match2	2
Aris	2020	What are the methods to reduce major causes of oil and gas production emissions (including potential for electrification and integration with offshore (floating) wind and interconnectors)	causal	causal	1	2	2	causal	causal			procedural				2		Match	0	0	0	0	0	0	Match							Match	Match2	2
Aris	2020	In the context of different of levels of deployment of biomass with carbon capture and storage up until to 2050, what are the effects on biomass feedstock markets	causal	forecasting	0	1	0	forecasting	causal							1	TRUE	0	0	0	0	0	0	0									1	0
Aris	2020	Where would feedstocks be sourced from and what would be the effect on the sustainability of those feedstocks	causal	causal	1	1	1	causal	causal							1	TRUE	Match	0	0	0	0	0	0	Match							Match	Match1	1
Aris	2020	What are the effects on local/public acceptability of offshore wind, CCUS and other forms of low carbon generation development with respect to the cumulative impacts of onshore infrastructure related to deployment (e.g. grid etc.)	causal	causal	1	2	2	causal	causal			procedural				2		Match	0	0	0	0	0	0	Match							Match	Match2	2
Aris	2020	What impact could coordination of offshore energy infrastructure have on business models and regulation, ie. what changes are required; and what is the right balance of risk and reward for offshore wind developers, interconnectors and other transmission owners to better coordinate	causal	causal	1	2	2	causal	causal			procedural		comparison		3		Match	0	0	0	0	0	0	Match							Match	Match3	2
Aris	2020	Has the Growth hub programme affected the desired outcomes as intended	causal	verification	0	2	2	verification	causal				verification			2		0	0	0	0	Match	0	0					Match			Match	Match2	2
Aris	2020	How are they distributed across regions and industries and how would the transition affect their supply chain and skills distribution	causal	causal	1	1	1	causal	causal							1	TRUE	Match	0	0	0	0	0	0	Match							Match	Match1	1
Aris	2020	What are the costs and benefits to the worker of atypical work arrangements	Comparison	Comparison	1	1	1	Comparison						comparison		1	TRUE	0	0	0	0	0	Match	0						Match		Match	Match1	1
Aris	2020	What are the opportunities and barriers to improving resource efficiency and industrial symbiosis within industrial clusters	Comparison	Comparison	1	2	2	Comparison	causal			procedural		comparison		3		0	0	0	0	0	Match	0						Match		Match	Match3	2
Aris	2020	What are the costs, benefits and technical potential of mitigating climate change across different global regions and sectors	Comparison	Comparison	1	2	2	Comparison	causal			procedural		comparison		3		0	0	0	0	0	Match	0						Match		Match	Match3	2
Aris	2020	What are the economic impacts, opportunities and risks for the UK of the transition to net zero	Comparison	causal	0	2	2	causal	causal			procedural		comparison		3		Match	0	0	0	0	0	0	Match							Match	Match3	2
Aris	2020	How is this distributed between public and private investment depending on the sectors	Comparison	example	0			example								0		0	0	0	0	0	0	0									0
Aris	2020	What are the barriers and opportunities for commercialising advanced nuclear technology in the UK and overseas, considering public/consumer attitudes to new uses of nuclear (e.g. industrial heat, desalination, hydrogen production)	Comparison	Comparison	1	1	1	Comparison						comparison		1	TRUE	0	0	0	0	0	Match	0						Match		Match	Match1	1
Aris	2020	What are the barriers and opportunities for commercialising advanced nuclear technology in the UK and overseas, considering: product/use case segmented domestic and (addressable) international markets, UK industry comparative advantage and fuel cycle and waste management for generation 4 reactors	Comparison	Comparison	1	2	2	Comparison			value			comparison		2		0	0	0	0	0	Match	0						Match		Match	Match2	2
Aris	2020	What are the risks and benefits of taking a whole system approach to the deep retrofit of buildings and how do we manage the unintended consequences	Comparison	Comparison	1	2	2	Comparison	causal			procedural		comparison		3		0	0	0	0	0	Match	0						Match		Match	Match3	2
Aris	2020	Are there specific types of regulation that businesses find most beneficial	example	verification	0	0	1	verification					verification			1	TRUE	0	0	0	0	Match	0	0					Match			Match	Match1	1
Aris	2020	how can we update previous analysis of spatial productivity differentials and identify the possible drivers of these differences	example	procedural	0			procedural								0		0	0	0	0	0	0	0									0
Aris	2020	How can vulnerable consumers benefit from Smart Meter enabled products and services, outside of the energy consumption benefits (including health, comfort, etc.)	example	causal	0	0	0	causal				procedural		comparison		2		0	0	0	0	0	0	0									2	0
Aris	2020	What types of vulnerabilities and bottlenecks do UK businesses face, structured around four key areas: the source of vulnerability / bottlenecks, the consequence, the drivers, and potential mitigating strategies.	example	example	1	2	2	example	causal	example		procedural				3		0	Match	0	0	0	0	0		Match						Match	Match3	2
Aris	2020	Where are the biggest areas of market growth for R&D intensive technologies in the UK	example	example	1	0	0	example					verification			1	TRUE	0	0	0	0	0	0	0									1	0
Aris	2020	What does the current landscape of UK emerging sectors look like	example	example	1	0	0	example							forecasting	1	TRUE	0	0	0	0	0	0	0									1	0
Aris	2020	What are the commercialisation opportunities for R&D intensive technologies in the UK	example	example	1			example								0		0	0	0	0	0	0	0									0
Aris	2020	How are innovations in product design likely to pose risks or benefits for consumer product safety	example	Comparison	0	0	2	Comparison				procedural		comparison		2		0	0	0	0	0	Match	0						Match		Match	Match2	2
Aris	2020	What are the most effective STEM Inspiration activities	example	value	0	0	2	value	causal		value					2		0	0	Match	0	0	0	0			Match					Match	Match2	2
Aris	2020	What are the business requirements of the government’s digital regulatory landscape navigation offer	example	example	1			example								0		0	0	0	0	0	0	0									0
Aris	2020	What is business’ experience with regulators	example	example	1			example								0		0	0	0	0	0	0	0									0
Aris	2020	How much time businesses spend on complying with regulation	example	example	1	0	0	example			value					1	TRUE	0	0	0	0	0	0	0									1	0
Aris	2020	How do we define a town	example	example	1			example								0		0	0	0	0	0	0	0									0
Aris	2020	What different town types are there and how do their economic performances differ	example	example	1			example								0		0	0	0	0	0	0	0									0
Aris	2020	How do SMEs plan for external challenges	example	example	1			example								0		0	0	0	0	0	0	0									0
Aris	2020	What are business perceptions/awareness of the compliance and enforcement regime	example	example	1			example								0		0	0	0	0	0	0	0									0
Aris	2020	What are the opportunities presented by new technologies in consumer products that can improve the safety of the elderly	example	example	1			example								0		0	0	0	0	0	0	0									0
Aris	2020	What recycled materials are used in what types of products	example	example	1	1	1	example		example						1	TRUE	0	Match	0	0	0	0	0		Match						Match	Match1	1
Aris	2020	What chemicals are present in recycled goods and what are the associated exposure risks	example	example	1	0	0	example			value					1	TRUE	0	0	0	0	0	0	0									1	0
Aris	2020	What are the chemical risks associated with hair dye products, how are hair dye products safety assessed in the UK and what are the rates of noncompliances for hair dye products in the UK	example	example	1	0	0	example						comparison		1	TRUE	0	0	0	0	0	0	0									1	0
Aris	2020	What are the actors and relationships between actors in the white goods regulatory system and does this current system offer adequate protection to both consumers and business	example	value	0	0	2	value	causal		value	procedural				3		0	0	Match	0	0	0	0			Match					Match	Match3	2
Aris	2020	What is consumer awareness and attitudes towards OPSS and any safety issues and campaigns that may be current to the time of fieldwork	example	example	1	0	0	example							forecasting	1	TRUE	0	0	0	0	0	0	0									1	0
Aris	2020	As we move towards a smarter energy system, we can expect the system to become increasingly complex and driven by data and communication technologies. As a result, there are potential new cyber security risks to consider. As such, what are the possible impacts and magnitude of the smart energy cyber security risk	example	causal	0	0	2	causal	causal			procedural		comparison		3		Match	0	0	0	0	0	0	Match							Match	Match3	2
Aris	2020	What data is present to indicate that children are being harmed by the current system	example	example	1	0	0	example				procedural				1	TRUE	0	0	0	0	0	0	0									1	0
Aris	2020	Which sectors of the economy does online price personalisation occur	example	example	1	0	0	example					verification			1	TRUE	0	0	0	0	0	0	0									1	0
Aris	2020	How is it done and who does it effect	example	example	1	0	0	example	causal							1	TRUE	0	0	0	0	0	0	0									1	0
Aris	2020	What are the types of consumer harm suffered	example	example	1			example								0		0	0	0	0	0	0	0									0
Aris	2020	How do businesses use digital platforms	example	example	1			example								0		0	0	0	0	0	0	0									0
Aris	2020	What do daily temperature profiles tell us about which households and house types are unable to achieve set temperatures	example	example	1			example								0		0	0	0	0	0	0	0									0
Aris	2020	What does combining high frequency (half hourly) temperature and energy consumption data tell us about how low income households heat their homes	example	example	1			example								0		0	0	0	0	0	0	0									0
Aris	2020	What is he technical potential for energy efficiency in specific sectors and what are the technical barriers and options to overcome	example	example	1	0	0	example				procedural		comparison	forecasting	3		0	0	0	0	0	0	0									3	0
Aris	2020	What insights can be gained to improve the design and delivery processes of the BASEE programme and other similar BEIS programmes	example	example	1	2	2	example		example		procedural				2		0	Match	0	0	0	0	0		Match						Match	Match2	2
Aris	2020	How could this process be incorporated into the UK emissions inventory	example	procedural	0	0	1	procedural				procedural				1	TRUE	0	0	0	Match	0	0	0				Match				Match	Match1	1
Aris	2020	What data need to be collected to enable better estimates	example	procedural	0	0	1	procedural				procedural				1	TRUE	0	0	0	Match	0	0	0				Match				Match	Match1	1
Aris	2020	What works in driving innovation diffusion to companies	example	example	1	0	0	example	causal							1	TRUE	0	0	0	0	0	0	0									1	0
Aris	2020	On innovation diffusion, how do firms find out about, adopt, and embed new ideas, techniques, and technologies	example	example	1	0	0	example				procedural				1	TRUE	0	0	0	0	0	0	0									1	0
Aris	2020	What are the benefits of blue skies / excellence-based research	example	value	0	0	0	value						comparison		1	TRUE	0	0	0	0	0	0	0									1	0
Aris	2020	What are the benefits of international collaboration for research and innovation	example	example	1	0	0	example						comparison		1	TRUE	0	0	0	0	0	0	0									1	0
Aris	2020	What are the roles and responsibilities of different sectors (including Government, academia, industry) in driving a research and innovation culture that promotes and supports UK productivity and competitiveness for all regions	example	example	1	0	0	example	causal			procedural				2		0	0	0	0	0	0	0									2	0
Aris	2020	What factors attract and retain top research and innovation talent, and how could the UK adapt its approach in order to maintain its world leading position	example	causal	0	0	2	causal	causal			procedural				2		Match	0	0	0	0	0	0	Match							Match	Match2	2
Aris	2020	On place-based economic development, what ingredients are needed	example	example	1	0	0	example				procedural				1	TRUE	0	0	0	0	0	0	0									1	0
Aris	2020	How are nuclear emergency plans in Local Authorities developed, and how they keep pace with technological advancements in the nuclear industry	example	example	1	0	0	example				procedural				1	TRUE	0	0	0	0	0	0	0									1	0
Aris	2020	What are the roles of local, regional and broader eco-system factors in driving competition, innovation, growth and productivity	example	example	1	0	0	example	causal			procedural				2		0	0	0	0	0	0	0									2	0
Aris	2020	What evidence exists relating to the impact that devolution of powers and responsibilities has on productivity and a broad range of socio-economic outcomes	example	example	1	0	0	example	causal			procedural				2		0	0	0	0	0	0	0									2	0
Aris	2020	What types of data sharing between regulators and businesses would enable greater innovative activity in the UK	example	example	1	2	2	example		example	value	procedural				3		0	Match	0	0	0	0	0		Match						Match	Match3	2
Aris	2020	What are the barriers to regulators taking up new and emerging technologies to make their regulatory practices more efficient and effective	example	example	1	0	0	example	causal							1	TRUE	0	0	0	0	0	0	0									1	0
Aris	2020	How might data from different countries’ beneficial ownership and company registers be most effectively linked	example	value	0	0	2	value	causal		value					2		0	0	Match	0	0	0	0			Match					Match	Match2	2
Aris	2020	What are the new theories of harm on how competition might be distorted in the UK, looking at how common are they and what is the harm (covering common ownership, algorithms, price personalisation, fairness and equity issues, and privacy)	example	example	1			example								0		0	0	0	0	0	0	0									0
Aris	2020	What role does gig/platform working play in the modern economy	example	causal	0			causal								0		0	0	0	0	0	0	0									0
Aris	2020	What are the new models for supporting community and local energy in a post-subsidy world	example	example	1	0	0	example				procedural				1	TRUE	0	0	0	0	0	0	0									1	0
Aris	2020	How does this vary for different flexible technologies and deployment levels of renewables	example	example	1			example								0		0	0	0	0	0	0	0									0
Aris	2020	What are the potential cost reductions due to new technology developments in innovative and pre-commercial renewables technologies, Such as, but not limited to, marine technologies, floating offshore wind, and bi-facial/tracking solar.	example	example	1	0	0	example				procedural				1	TRUE	0	0	0	0	0	0	0									1	0
Aris	2020	What is the limit of renewable deployment/penetration without flexible and dispatchable generation (fossil with CCUS, battery and other storage) being necessary to compensate for their intermittency	example	example	1			example								0		0	0	0	0	0	0	0									0
Aris	2020	What is the consumer appetite for different energy business models (energy as a service, trading models such as peer-to-peer etc)	example	example	1			example								0		0	0	0	0	0	0	0									0
Aris	2020	What is the role for inter-seasonal, bulk and multi-week storage in the context of the netzero emissions target	example	example	1			example								0		0	0	0	0	0	0	0									0
Aris	2020	What is the role of bulk storage technologies under different scenarios of wind build out i.e. the possible duration of periods of low wind and low solar irradiance across large parts of Europe	example	example	1	0	0	example	causal			procedural				2		0	0	0	0	0	0	0									2	0
Aris	2020	What are the challenges in getting households and electric vehicles to participate at scale in energy markets (barriers and solutions from a purely market entry perspective – not a social perspective)	example	example	1	0	0	example				procedural		comparison		2		0	0	0	0	0	0	0									2	0
Aris	2020	What is the role of distributed energy resources (DERs) in providing non frequency ancillary services (e.g. black start, reactive power, inertia etc)	example	example	1	0	0	example	causal			procedural				2		0	0	0	0	0	0	0									2	0
Aris	2020	What is the feasibility of using data from existing monitoring assets (i.e. network sensors, smart meters) and advanced data analytics to better understand network condition and optimise operational efficiency (as opposed to installing expensive sensor equipment all over the low-voltage network).	example	value	0	2	0	value		example		procedural				2		0	0	0	0	0	0	0									2	0
Aris	2020	What charging patterns will have the lowest impact on the electricity network	example	example	1	0	0	example	causal			procedural				2		0	0	0	0	0	0	0									2	0
Aris	2020	What business models are helpful for smart charging of electric vehicles (e.g. bundling of products, rewards, etc) and what is the impact on consumer protection and uptake	example	example	1	0	0	example	causal			procedural				2		0	0	0	0	0	0	0									2	0
Aris	2020	What are the costs and barriers to producing and storing large volumes of low-carbon and zero-carbon hydrogen	example	example	1	0	0	example	causal					comparison		2		0	0	0	0	0	0	0									2	0
Aris	2020	What are the costs and barriers to switching to low-carbon fuels in high-carbon industrial processes	example	example	1	0	0	example						comparison		1	TRUE	0	0	0	0	0	0	0									1	0
Aris	2020	What are the global economic impacts of climate change across specific regions or countries	example	causal	0	0	2	causal	causal			procedural				2		Match	0	0	0	0	0	0	Match							Match	Match2	2
Aris	2020	What is the investment opportunity of meeting our net zero commitment across low carbon sectors	example	example	1			example								0		0	0	0	0	0	0	0									0
Aris	2020	What is the carbon footprint of the whole nuclear fuel cycle	example	example	1			example								0		0	0	0	0	0	0	0									0
Aris	2020	What are the perceptions of radiation risk	example	example	1			example								0		0	0	0	0	0	0	0									0
Aris	2020	How will the advent of advances like small nuclear reactors change the map of nuclear installations in the UK and what impact will this have on our ability to respond to incidents, perhaps of smaller scale	example	causal	0	0	2	causal	causal			procedural				2		Match	0	0	0	0	0	0	Match							Match	Match2	2
Aris	2020	What is the environmental impact of shale gas extraction (including climate change impacts of pre-combustion emissions v other forms of gas extraction, to address the issue of domestic production vs imports)	example	example	1	0	0	example	causal			procedural				2		0	0	0	0	0	0	0									2	0
Aris	2020	What are the health impacts of shale gas extraction in the UK	example	example	1	0	0	example	causal			procedural				2		0	0	0	0	0	0	0									2	0
Aris	2020	What does the evidence show on the long-term safety/integrity of plugged and abandoned onshore oil and gas wells	example	example	1	0	0	example				procedural				1	TRUE	0	0	0	0	0	0	0									1	0
Aris	2020	What innovations solutions could assist mitigation of air traffic control and air defence radar interference from offshore wind projects	example	example	1	0	0	example				procedural				1	TRUE	0	0	0	0	0	0	0									1	0
Aris	2020	What are the technical and innovation challenges and timelines on developing 20MW+ OW turbines	example	example	1	0	0	example				procedural				1	TRUE	0	0	0	0	0	0	0									1	0
Aris	2020	What has been the impact of domestic and non-domestic energy efficiency and heat policy on its objectives	example	causal	0	0	2	causal	causal			procedural				2		Match	0	0	0	0	0	0	Match							Match	Match2	2
Aris	2020	What has been the impact of innovation policy in energy and key areas of innovation investment (such as nuclear, CCUS and renewables)	example	causal	0	0	2	causal	causal			procedural				2		Match	0	0	0	0	0	0	Match							Match	Match2	2
Aris	2020	What are the household and business views on domestic heating and energy efficiency	example	example	1	0	0	example				procedural				1	TRUE	0	0	0	0	0	0	0									1	0
Aris	2020	What are the present weather and climate risks globally and within the UK	example	example	1	0	0	example						comparison		1	TRUE	0	0	0	0	0	0	0									1	0
Aris	2020	What emissions pathways are compatible with different levels of warming, including the consequences of temporary overshoot	example	example	1	0	0	example	causal							1	TRUE	0	0	0	0	0	0	0									1	0
Aris	2020	What are the impacts and opportunities of mitigation and adaptation	example	causal	0	0	2	causal	causal			procedural				2		Match	0	0	0	0	0	0	Match							Match	Match2	2
Aris	2020	What is the opportunity and impact of alternative hybrid heating solutions involving mix of renewable, gas, electric, storage, energy efficiency components in a smart energy system	example	example	1	0	0	example	causal			procedural				2		0	0	0	0	0	0	0									2	0
Aris	2020	What are the opportunities for local energy networks such as shared ground loops, mine-water heat, low temperature heat networks and CHP / heat pump deployment	example	example	1			example								0		0	0	0	0	0	0	0									0
Aris	2020	What are the options and physical constraints for long distance hydrogen transit (e.g. ammonia, liquified hydrogen, organic hydrides)	example	example	1			example								0		0	0	0	0	0	0	0									0
Aris	2020	What types and quantities of emissions could be associated with a hydrogen network (production, transport, etc.)	example	example	1	1	1	example		example						1	TRUE	0	Match	0	0	0	0	0		Match						Match	Match1	1
Aris	2020	Which customer segments have the most flexibility in response to pricing	example	example	1	0	0	example					verification			1	TRUE	0	0	0	0	0	0	0									1	0
Aris	2020	Which customer segments are most likely to shift their demand	example	example	1	0	0	example					verification		forecasting	2		0	0	0	0	0	0	0									2	0
Aris	2020	How can SMEs contribute to clean growth	example	example	1	0	0	example	causal							1	TRUE	0	0	0	0	0	0	0									1	0
Aris	2020	How do consumers engage with information about smart/time-of-use tariffs, and how do they use this to make decisions	example	example	1	0	0	example				procedural				1	TRUE	0	0	0	0	0	0	0									1	0
Aris	2020	What information helps open the market beyond the most engaged consumers, enabling lower cost lower carbon electric for everyone.	example	example	1	0	0	example				procedural				1	TRUE	0	0	0	0	0	0	0									1	0
Aris	2020	What are the key metrics in a smart energy system that consumers will use to make decisions about which energy supplier they use (£/kWh may no longer be sufficient, and choices may be made on green credentials, customer service, bundled services).	example	example	1			example								0		0	0	0	0	0	0	0									0
Aris	2020	How can energy demand profiles and potential responses to time of use tariffs be segmented	example	example	1	0	0	example	causal						forecasting	2		0	0	0	0	0	0	0									2	0
Aris	2020	How are GCRF’s investments working and what have they achieved	example	example	1			example								0		0	0	0	0	0	0	0									0
Aris	2020	How aware are manufacturers/suppliers of their supply chain and regulatory obligations	value	verification	0			verification								0		0	0	0	0	0	0	0									0
Aris	2020	How can governments successfully implement mission-oriented policy	value	procedural	0	0	1	procedural				procedural				1	TRUE	0	0	0	Match	0	0	0				Match				Match	Match1	1
Aris	2020	How can we best impact consumer, retailer and producer behaviour in issues of recall, safety messages and safer goods	value	value	1	2	2	value	causal		value	procedural				3		0	0	Match	0	0	0	0			Match					Match	Match3	2
Aris	2020	To what extent have international climate finance programmes, covering themes such as technical assistance, cities, forestry, decarbonisation and storage and private finance, achieved their objectives and contributed to wider ICF, Departmental and global climate goals	value	value	1	1	1	value			value					1	TRUE	0	0	Match	0	0	0	0			Match					Match	Match1	1
Aris	2020	To what extent is product safety a factor in consumer decisions and what awareness do consumers have of product registration and recalls	value	value	1	1	1	value			value					1	TRUE	0	0	Match	0	0	0	0			Match					Match	Match1	1
Aris	2020	What constitutes best practice in the use of emerging technologies by regulators to improve the efficiency or effectiveness of regulation	value	value	1	2	2	value	causal		value	procedural			forecasting	4		0	0	Match	0	0	0	0			Match					Match	Match4	2
Aris	2020	National Manufacturing Competitiveness Levels (NMCL): What is the best way to monitor and evaluate the NMCL pilot	value	procedural	0	1	0	procedural			value					1	TRUE	0	0	0	0	0	0	0									1	0
Aris	2020	How best can we reduce barriers to electrification of heating systems including optimising performance and reducing cost	value	procedural	0	2	2	procedural			value	procedural		comparison		3		0	0	0	Match	0	0	0				Match				Match	Match3	2
Aris	2020	To what extent is regulation considered an obstacle to business success	value	value	1	1	1	value			value					1	TRUE	0	0	Match	0	0	0	0			Match					Match	Match1	1
Aris	2020	What is the extent of these and harm suffered	value	example	0			example								0		0	0	0	0	0	0	0									0
Aris	2020	What is the best estimate of the impact on UK emissions	value	example	0	2	0	example	causal		value	procedural				3		0	0	0	0	0	0	0									3	0
Aris	2020	How can the tangible and intangible benefits of international collaboration be quantified, and what is the best approach	value	procedural	0	2	0	procedural			value			comparison		2		0	0	0	0	0	0	0									2	0
Aris	2020	In understanding the AI sector, what is the size and contribution of the AI business sector to the UK economy, what types of AI do these businesses specialise in developing, and what are their barriers to growth	value	value	1	0	0	value		example		procedural				2		0	0	0	0	0	0	0									2	0
Aris	2020	In seeking to measure AI adoption, what is the current and expected level of AI adoption in the UK (including by sector/region), what are the potential economic and social impacts of AI adoption, and what are the obstacle hindering UK uptake	value	causal	0	0	2	causal	causal			procedural			forecasting	3		Match	0	0	0	0	0	0	Match							Match	Match3	2
Aris	2020	In understanding the value and use of data, what is the marginal value of open data	value	example	0	0	1	example		example						1	TRUE	0	Match	0	0	0	0	0		Match						Match	Match1	1
Aris	2020	How much unused data is being collected nationally, and by whom	value	value	1	1	1	value			value					1	TRUE	0	0	Match	0	0	0	0			Match					Match	Match1	1
Aris	2020	In understanding the existence and size of the AI skills gap, how many people are working in the AI sector, what is the structural and demographic breakdown, how has this changed over time	value	procedural	0	0	0	procedural		example						1	TRUE	0	0	0	0	0	0	0									1	0
Aris	2020	How can we measure the diffusion and implementation of technology and best practice	value	procedural	0	2	2	procedural			value	procedural				2		0	0	0	Match	0	0	0				Match				Match	Match2	2
Aris	2020	What can government do to change this, how should we go about changing this	value	procedural	0	2	0	procedural	causal		value				forecasting	3		0	0	0	0	0	0	0									3	0
Aris	2020	What impact does investment in human capital, management practices and skills utilisation have on an area’s economic prosperity	value	causal	0	0	2	causal	causal			procedural				2		Match	0	0	0	0	0	0	Match							Match	Match2	2
Aris	2020	How widespread is the phenomenon, how does it interact with traditional employment and what are the experiences and motivations of those participating in gig working	value	value	1			value								0		0	0	0	0	0	0	0									0
Aris	2020	What does healthy productivity growth look like in retail and what opportunities or impacts will technology driven changes have on the labour force	value	value	1	0	0	value	causal			procedural			forecasting	3		0	0	0	0	0	0	0									3	0
Aris	2020	In terms of development of long-term duration electricity storage, how far away are new storage technologies from commercial viability	value	value	1	0	0	value				procedural			forecasting	2		0	0	0	0	0	0	0									2	0
Aris	2020	What is the most cost-effective way to deploy renewables and storage into the electricity system and reduce overall system costs, For example, should variable renewable generators face the costs of extra flexibility needed to accommodate them onto the system, such as through making CfD generators more responsive to market signals, or should we address wider system costs elsewhere, outside of the …	value	value	1	2	2	value	causal	example	value			comparison		4		0	0	Match	0	0	0	0			Match					Match	Match4	2
Aris	2020	How do energy efficiency and heat policies work together to maximise benefits and minimise costs of BEIS’s objectives, and what is the best way to sequence this work	value	value	1	2	2	value			value	procedural		comparison		3		0	0	Match	0	0	0	0			Match					Match	Match3	2
Aris	2020	What are the best trigger points for when households are most likely to undertake energy efficiency improvements to their homes, and what can be expected outside those times	value	value	1	2	2	value			value	procedural			forecasting	3		0	0	Match	0	0	0	0			Match					Match	Match3	2
Aris	2020	What is the best way to reduce the cost of energy efficiency retrofits	value	procedural	0	2	2	procedural			value	procedural				2		0	0	0	Match	0	0	0				Match				Match	Match2	2
Aris	2020	What is the appropriate governance architecture for the energy system to allow us to reach the net zero target by 2050	value	value	1	2	2	value			value	procedural			forecasting	3		0	0	Match	0	0	0	0			Match					Match	Match3	2
Aris	2020	What is the feasibility of Saharan solar projects/H2 electrolyser production facilities that can ship H2 LNG into the UK	value	value	1			value								0		0	0	0	0	0	0	0									0
Aris	2020	What consumers would need for these to be successful; and what benefits these could bring to the system as a whole	value	value	1	0	0	value				procedural		comparison		2		0	0	0	0	0	0	0									2	0
Aris	2020	What is the minimum required (and desired) data standards and processes are required to enable AI/ML to effectively engage with Energy System (e.g. optimising millions of distributed assets with greater precision thus reducing the reliance on blunt capacity market instruments)	value	value	1	2	2	value	causal		value	procedural				3		0	0	Match	0	0	0	0			Match					Match	Match3	2
Aris	2020	What are the implications be of freight electrifying, how likely is this (for example, in comparison with hydrogen fuelled freight) and what are the associated impacts on the grid	value	value	1	0	0	value	causal	example		procedural				3		0	0	0	0	0	0	0									3	0
Aris	2020	What is the cost of implementing at-scale carbon capture and use technology in UK industrial sites, and how can costs be reduced	value	procedural	0	0	2	procedural				procedural		comparison		2		0	0	0	Match	0	0	0				Match				Match	Match2	2
Aris	2020	What type of language will be most effective to prepare the public for a radiation incident, and what will work best during an emergency situation	value	value	1	2	2	value	causal	example	value	procedural			forecasting	5		0	0	Match	0	0	0	0			Match					Match	Match5	2
Aris	2020	What are the potential standardisation processes for open datasets which could be used in across government analytics and central government communications processes	value	example	0	0	0	example				procedural			forecasting	2		0	0	0	0	0	0	0									2	0
Aris	2020	What are the cost reduction pathways for floating offshore wind and what the potential step change innovation solutions to facilitate this	value	example	0	0	0	example	causal			procedural				2		0	0	0	0	0	0	0									2	0
Aris	2020	What is the value to the grid management of deployment of “predictably intermittent” renewable technologies such as tidal energy	value	example	0	0	0	example							forecasting	1	TRUE	0	0	0	0	0	0	0									1	0
Aris	2020	What is the fate of hydrogen in the environment, and its effect on climate and the ozone layer	value	causal	0	0	1	causal	causal							1	TRUE	Match	0	0	0	0	0	0	Match							Match	Match1	1
Aris	2020	What is the scale of the challenge and options for addressing 'hard to treat' properties (e.g. heritage, solid wall) in the context of net zero	value	value	1	0	0	value				procedural				1	TRUE	0	0	0	0	0	0	0									1	0
Aris	2020	What is the potential for imported hydrogen, looking at costs for and security/resilience of ammonia, liquified hydrogen and organic hydroids	value	value	1	0	0	value						comparison		1	TRUE	0	0	0	0	0	0	0									1	0
Aris	2020	What is the potential for scalable smart meter data measures of building performance (in combination with other data on local areas) to inform area-based decisions	value	value	1	0	0	value				procedural				1	TRUE	0	0	0	0	0	0	0									1	0
Aris	2020	What is the ideal customer journey for smart/time-of-use tariff comparisons increasing engagement and take-up of new tariffs	value	value	1	2	2	value			value	procedural		comparison		3		0	0	Match	0	0	0	0			Match					Match	Match3	2
Aris	2020	How can we best segment customer energy use profiles	value	procedural	0			procedural								0		0	0	0	0	0	0	0									0
Aris	2020	How can the tangible and intangible benefits of blue skies/excellence-based research be quantified, and what is the best approach	value	procedural	0	2	0	procedural			value			comparison		2		0	0	0	0	0	0	0									2	0
Aris	2020	At what point in time (taking into account cost reduction trajectories and technological developments) would the costs of deploying storage and other flexibility solutions (e.g. compressed air energy storage, hydrogen) be lower than bearing the wider system impacts of intermittent renewables	value	value	1	0	0	value	causal	example		procedural		comparison	forecasting	5		0	0	0	0	0	0	0									5	0
Aris	2020	To what extent are existing energy efficiency and heat policies and schemes relevant in a more dynamic, distributed and flexible energy system	value	value	1	2	2	value			value	procedural				2		0	0	Match	0	0	0	0			Match					Match	Match2	2
Aris	2020	At what level of deployment do the additional costs of deploying further intermittent renewables lead to significantly higher overall costs – versus, for example: i) increasing the flexibility of the system to limit the need to build excess intermittent renewable capacity ii) investing in a more diverse generating mix including more baseload and dispatchable generation (e.g. Nuclear/CCUS/Tidal et…	value	causal	0	0	2	causal	causal	example		procedural		comparison		4		Match	0	0	0	0	0	0	Match							Match	Match4	2
Aris	2020	What are expectations of future regulatory burdens and the reasons	forecasting	forecasting	1	1	1	forecasting							forecasting	1	TRUE	0	0	0	0	0	0	Match							Match	Match	Match1	1
Aris	2020	On global megatrends (e.g. digitalisation, decarbonisation, demographics, new modes of transport), how can we measure and monitor the impacts of new technologies and emerging industries	forecasting	procedural	0	2	2	procedural	causal			procedural			forecasting	3		0	0	0	Match	0	0	0				Match				Match	Match3	2
Aris	2020	What are the ethical aspects of regulating future technology and how can these be incorporated into an anticipatory regulatory framework	forecasting	example	0	1	0	example							forecasting	1	TRUE	0	0	0	0	0	0	0									1	0
Aris	2020	Driven by themes such as adaptation, overheating and marketing renewable heating systems, what role will cooling play in the future and how can technology help	forecasting	causal	0	2	2	causal	causal			procedural			forecasting	3		Match	0	0	0	0	0	0	Match							Match	Match3	2
Aris	2020	What are the long-term effects of family friendly policies on participation and progression within the labour market	forecasting	forecasting	1	0	0	forecasting	causal							1	TRUE	0	0	0	0	0	0	0									1	0
Aris	2020	What are the future trends for Post Offices internationally, including adapting to changes in consumer behaviours, responding to the 4th Industrial Revolution	forecasting	forecasting	1	2	2	forecasting				procedural			forecasting	2		0	0	0	0	0	0	Match							Match	Match	Match2	2
Aris	2020	How will the retail landscape change through technology and what responses/business model changes might retailers require	forecasting	causal	0	2	2	causal	causal						forecasting	2		Match	0	0	0	0	0	0	Match							Match	Match2	2
Aris	2020	How can innovation initiatives can be utilised to help ‘low income’ consumers access a future market, removing barriers and increasing market accessibility	forecasting	procedural	0	1	0	procedural							forecasting	1	TRUE	0	0	0	0	0	0	0									1	0
Aris	2020	What will future electric vehicle charging patterns look like as electric vehicle uptake increases	forecasting	forecasting	1	1	1	forecasting							forecasting	1	TRUE	0	0	0	0	0	0	Match							Match	Match	Match1	1
Aris	2020	How is electric vehicle charging likely to evolve in the future from a technology and retail perspective (e.g. wireless charging, vehicle-to-grid capability, bundled tariffs etc.) and what risks and opportunities may this bring for consumers, businesses and government	forecasting	forecasting	1	2	2	forecasting						comparison	forecasting	2		0	0	0	0	0	0	Match							Match	Match	Match2	2
Aris	2020	How important will Vehicle-to-Grid (V2G) technology be in the future and how do we exploit the UKs current position as one of the world leaders in V2G	forecasting	value	0	1	0	value							forecasting	1	TRUE	0	0	0	0	0	0	0									1	0
Aris	2020	What will be the impact of gas price variations on the economic viability of shale gas extraction in the UK	forecasting	causal	0	0	2	causal	causal			procedural				2		Match	0	0	0	0	0	0	Match							Match	Match2	2
Aris	2020	What is the potential for offshore hydrogen storage	forecasting	example	0	0	0	example	causal			procedural				2		0	0	0	0	0	0	0									2	0
Aris	2020	Under different future scenarios, how will the climate and associated impacts change globally and within the UK, including variability, extreme weather and “tail risks”	forecasting	example	0	2	0	example	causal			procedural			forecasting	3		0	0	0	0	0	0	0									3	0
Aris	2020	Considering the significant role online will play in the future for retail, what are the push and pull effects of cyber risk and security for consumers and retailers	forecasting	example	0	2	0	example	causal						forecasting	2		0	0	0	0	0	0	0									2	0
Aris	2020	How are new technologies and emerging industries affecting market competition (e.g. monopolies of data and new business models)	forecasting	causal	0	0	1	causal	causal							1	TRUE	Match	0	0	0	0	0	0	Match							Match	Match1	1
Aris	2020	How can we encourage business to invest more heavily in the future, particularly in innovation activities and management training	forecasting	procedural	0	2	2	procedural				procedural			forecasting	2		0	0	0	Match	0	0	0				Match				Match	Match2	2
Aris	2020	How can we better understand the risks and rewards of various regulatory approaches, such as sandboxes, and design a system that balances the two	procedural	procedural	1	2	2	procedural		example		procedural		comparison		3		0	0	0	Match	0	0	0				Match				Match	Match3	2
Aris	2020	Can we create an evaluation system specifically designed to help businesses and regulators monitor and evaluate the impacts of different regulatory approaches so as to create a coherent consistent library from which lessons can be learnt	procedural	procedural	1	2	2	procedural	causal	example		procedural	verification			4		0	0	0	Match	0	0	0				Match				Match	Match4	2
Aris	2020	How can data from smart metering support planning and targeting of energy efficiency retrofit and low carbon heat	procedural	example	0	1	0	example				procedural				1	TRUE	0	0	0	0	0	0	0									1	0
Aris	2020	How can UK design a flexible anticipatory approach to regulation while ensuring protection to consumers and environment	procedural	procedural	1	1	1	procedural				procedural				1	TRUE	0	0	0	Match	0	0	0				Match				Match	Match1	1
Aris	2020	How can we collect static and dynamic information of small-scale energy assets being deployed (e.g. EVs, domestic scale PV, storage etc) in order to use them meaningfully for system optimisation purposes	procedural	procedural	1	1	1	procedural				procedural				1	TRUE	0	0	0	Match	0	0	0				Match				Match	Match1	1
Aris	2020	How can the impacts of research and innovation on UK productivity and competitiveness be demonstrated	procedural	example	0	2	2	example	causal	example		procedural				3		0	Match	0	0	0	0	0		Match						Match	Match3	2
Aris	2020	How can coordination of offshore energy infrastructure be improved to facilitate efficient deployment of offshore wind and promote hybrid solutions such as the North Seas grid, including consideration of: the level of deployment at which the benefits of coordination outweigh the risks under the current regime	procedural	procedural	1	0	0	procedural						comparison		1	TRUE	0	0	0	0	0	0	0									1	0
Aris	2020	How can we better understand the effectiveness of different tools for driving compliance with labour market regulations – including education and enforcement approaches, considering both direct and indirect (deterrence) effects	procedural	procedural	1	0	0	procedural	causal	example						2		0	0	0	0	0	0	0									2	0
Aris	2020	What specific regulatory actions are most burdensome for businesses	procedural	example	0	0	1	example		example						1	TRUE	0	Match	0	0	0	0	0		Match						Match	Match1	1
Aris	2020	What policy interventions are most effective at reducing disparities within and between towns	procedural	example	0	2	0	example	causal		value	procedural				3		0	0	0	0	0	0	0									3	0
Aris	2020	This will look at KPIs, a monitoring framework, developing a baseline to measure impact	procedural	procedural	1	2	2	procedural	causal			procedural	verification			3		0	0	0	Match	0	0	0				Match				Match	Match3	2
Aris	2020	What is the most effective way to use energy monitoring to improve the energy efficiency of larger non-domestic buildings	procedural	example	0	2	0	example	causal		value	procedural				3		0	0	0	0	0	0	0									3	0
Aris	2020	How do we help people change career trajectory in response to economic shocks, automation, ageing population, technology etc.	procedural	procedural	1	0	0	procedural	causal							1	TRUE	0	0	0	0	0	0	0									1	0
Aris	2020	What is a useful way of categorising new businesses and how can policy target different groups	procedural	example	0			example								0		0	0	0	0	0	0	0									0
Aris	2020	What can be done to make enterprise more inclusive	procedural	procedural	1			procedural								0		0	0	0	0	0	0	0									0
Aris	2020	Better understanding the abilities, skills and practices of management that drive firm productivity. What can be done to encourage and support more businesses to adopt the technologies and management practices that drive productivity	procedural	procedural	1	2	2	procedural		example		procedural				2		0	0	0	Match	0	0	0				Match				Match	Match2	2
Aris	2020	How do we arrest declining business ambition	procedural	procedural	1			procedural								0		0	0	0	0	0	0	0									0
Aris	2020	How can we support entrepreneurship in underrepresented and disadvantaged communities	procedural	procedural	1	2	2	procedural			value	procedural				2		0	0	0	Match	0	0	0				Match				Match	Match2	2
Aris	2020	How do we measure the health of entrepreneurial ecosystems using data	procedural	procedural	1	1	1	procedural				procedural				1	TRUE	0	0	0	Match	0	0	0				Match				Match	Match1	1
Aris	2020	What can SMEs do to make themselves more resilient	procedural	example	0			example								0		0	0	0	0	0	0	0									0
Aris	2020	How do we identify and measure new forms of consumer detriment, including hidden detriment	procedural	procedural	1	1	1	procedural				procedural				1	TRUE	0	0	0	Match	0	0	0				Match				Match	Match1	1
Aris	2020	How could we measure the effectiveness of public consumer law enforcement activities, e.g. in relation to problems reported and resourcing required	procedural	procedural	1	2	2	procedural	causal			procedural				2		0	0	0	Match	0	0	0				Match				Match	Match2	2
Aris	2020	How does the design of consumer choices influence consumer behaviour and how could this be positively directed	procedural	causal	0	1	0	causal				procedural				1	TRUE	0	0	0	0	0	0	0									1	0
Aris	2020	How can we use emerging technologies to implement an effective and proportionate product regulation regime	procedural	procedural	1	2	2	procedural	causal			procedural				2		0	0	0	Match	0	0	0				Match				Match	Match2	2
Aris	2020	How can new technologies better support market surveillance of consumer products	procedural	example	0	1	0	example				procedural				1	TRUE	0	0	0	0	0	0	0									1	0
Aris	2020	How could the Energy Performance Certificate metric be improved to reflect energy efficiency, cost, and carbon	procedural	procedural	1	1	1	procedural				procedural				1	TRUE	0	0	0	Match	0	0	0				Match				Match	Match1	1
Aris	2020	What can the supply chain do to improve the way in which households increase the energy efficiency of their homes	procedural	causal	0	1	0	causal				procedural				1	TRUE	0	0	0	0	0	0	0									1	0
Aris	2020	What is a proportionate way to address cyber security risks, in particular risks to the electricity system, of smart charging of electric vehicles	procedural	procedural	1	0	0	procedural						comparison		1	TRUE	0	0	0	0	0	0	0									1	0
Aris	2020	What market enablers can be implemented to facilitate the flow of chargepoint installation and vehicle purchase data to relevant organisation to facilitate a better consumer experience and reduce costs	procedural	procedural	1	2	2	procedural				procedural		comparison		2		0	0	0	Match	0	0	0				Match				Match	Match2	2
Aris	2020	What data and methods would be suitable to develop a more comprehensive assessment of the impact of transition risks in the UK	procedural	procedural	1	2	2	procedural	causal			procedural		comparison		3		0	0	0	Match	0	0	0				Match				Match	Match3	2
Aris	2020	What methodologies can be used to track alignment of investment flows with climate objectives	procedural	procedural	1	1	1	procedural				procedural				1	TRUE	0	0	0	Match	0	0	0				Match				Match	Match1	1
Aris	2020	How can we use crowdsourced data in emergency preparedness and response for nuclear resilience	procedural	procedural	1	2	2	procedural	causal			procedural				2		0	0	0	Match	0	0	0				Match				Match	Match2	2
Aris	2020	What integration of technologies are required to do radioactive aerosol monitoring to ensure overlap with inactive pollution aerosol monitoring	procedural	procedural	1	1	1	procedural				procedural				1	TRUE	0	0	0	Match	0	0	0				Match				Match	Match1	1
Aris	2020	How can we reduce the technical risks in converting the gas grid to hydrogen addressing unknowns identified in Hy4Heat programme and BEIS Transforming Heating – Overview of Evidence Report	procedural	procedural	1	0	0	procedural						comparison		1	TRUE	0	0	0	0	0	0	0									1	0
Aris	2020	How can we reverse the downward trend in business advice, and increase the take up of strategic advice	procedural	procedural	1			procedural								0		0	0	0	0	0	0	0									0
Aris	2020	We need a greater evidence for radiation monitoring strategies in emergencies using interpolation and semi-variogram techniques to help develop a monitoring strategy based upon a handful of measurement points (e.g. around sites and/or within DEPZs/OPZs).	procedural	procedural	1	2	2	procedural			value	procedural	verification			3		0	0	0	Match	0	0	0				Match				Match	Match3	2
Aris	2020	How can smart metering support the development of local energy markets (connecting local generation and customers through innovative tariffs)	procedural	procedural	1	1	1	procedural				procedural				1	TRUE	0	0	0	Match	0	0	0				Match				Match	Match1	1
Aris	2020	How can we reduce energy use and emissions in very large buildings and improve the performance of building energy management systems	procedural	procedural	1	1	1	procedural				procedural				1	TRUE	0	0	0	Match	0	0	0				Match				Match	Match1	1
Aris	2020	How can new technologies and methods for Earth observation help to monitor and verify sources and sinks of greenhouse gases, globally and in the UK.	procedural	procedural	1	2	2	procedural	causal			procedural				2		0	0	0	Match	0	0	0				Match				Match	Match2	2
Aris	2020	How can we measure productivity of emerging industries that cut across current sector definitions	procedural	procedural	1	1	1	procedural				procedural				1	TRUE	0	0	0	Match	0	0	0				Match				Match	Match1	1
Aris	2020	How can innovative technologies and new business models overcome the barriers to take up of energy efficiency and low carbon heat	procedural	procedural	1	2	2	procedural				procedural		comparison		2		0	0	0	Match	0	0	0				Match				Match	Match2	2
Aris	2020	Are companies listed on a stock exchange more likely to be short-termist, investing less, than private companies	verification	verification	1	2	2	verification	causal				verification		forecasting	3		0	0	0	0	Match	0	0					Match			Match	Match3	2
Aris	2020	Are parents aware of the safety meaning of the over 36 months warning labelling	verification	verification	1	2	2	verification					verification		forecasting	2		0	0	0	0	Match	0	0					Match			Match	Match2	2
Aris	2020	Are toys and food imitation products labelled for children over 36 months being played with by children under that age	verification	verification	1	2	2	verification					verification		forecasting	2		0	0	0	0	Match	0	0					Match			Match	Match2	2
Aris	2020	What outcomes has GCRF produced or contributed to	verification	example	0	0	0	example	causal							1	TRUE	0	0	0	0	0	0	0									1	0
Aris	2020	Have the investments led to cheaper, safer and better integrated CCUS technology	verification	verification	1	1	1	verification					verification			1	TRUE	0	0	0	0	Match	0	0					Match			Match	Match1	1
Aris	2020	Have Growth hub program activities been implemented as intended	verification	verification	1	2	2	verification				procedural	verification			2		0	0	0	0	Match	0	0					Match			Match	Match2	2
Aris	2020	Does government stimulation of investment address the equity funding gap for pre-commercialised clean technologies	verification	verification	1	1	1	verification					verification			1	TRUE	0	0	0	0	Match	0	0					Match			Match	Match1	1
Aris	2020	Are the exposed to harmful business practices	verification	verification	1	1	1	verification					verification			1	TRUE	0	0	0	0	Match	0	0					Match			Match	Match1	1
Aris	2020	Are the investments contributing to lower CO2 emissions	verification	verification	1	1	1	verification					verification			1	TRUE	0	0	0	0	Match	0	0					Match			Match	Match1	1
Aris	2020	Have the investments led to cheaper, safer and better integrated technology	verification	verification	1	1	1	verification					verification			1	TRUE	0	0	0	0	Match	0	0					Match			Match	Match1	1
Aris	2020	Have the investments led to the development of UK skills and further private sector investment	verification	verification	1	2	2	verification				procedural	verification			2		0	0	0	0	Match	0	0					Match			Match	Match2	2
Aris	2020	Are the investments contributing to lower CO2 emissions	verification	verification	1	1	1	verification					verification			1	TRUE	0	0	0	0	Match	0	0					Match			Match	Match1	1
Aris	2020	Have the investments led to the development of UK skills and further private sector investment	verification	verification	1	2	2	verification				procedural	verification			2		0	0	0	0	Match	0	0					Match			Match	Match2	2
Aris	2020	Have the projects demonstrated they can address known barriers to the uptake of energy efficiency measures for SMEs and lenders and EE providers	verification	verification	1	2	2	verification		example		procedural	verification			3		0	0	0	0	Match	0	0					Match			Match	Match3	2
Aris	2020	Do we have the right balance of employer flexibility and worker protections	verification	verification	1	2	2	verification					verification	comparison		2		0	0	0	0	Match	0	0					Match			Match	Match2	2
Aris	2020	Understanding the coherence of the business support landscape. E.g. How easy it is for businesses to find the right support at the right time	verification	value	0	0	0	value		example		procedural				2		0	0	0	0	0	0	0									2	0
Aris	2020	Does gender pay gap reporting lead to a narrowing of gender pay gaps and, if so, through what channels does this work	verification	verification	1			verification								0		0	0	0	0	0	0	0									0
Aris	2020	Does a rising minimum wage create incentives for businesses to make productivity enhancing-investments	verification	verification	1	2	2	verification	causal				verification			2		0	0	0	0	Match	0	0					Match			Match	Match2	2
Aris	2020	Can we definitively establish a position on ‘Amplitude Modulation’ noise disturbance for onshore wind farms, so that BEIS/DEFRA can set specific criteria that developers have to meet to not cause a public health or public nuisance	verification	verification	1	2	2	verification	causal			procedural	verification			3		0	0	0	0	Match	0	0					Match			Match	Match3	2
Aris	2020	Does local generation lower the costs of moving to a net-zero emissions economy, or are the necessary electricity system upgrades required to electrify of heat & transport so dramatic that the system upgrades are required in any scenario	verification	verification	1	2	2	verification					verification	comparison		2		0	0	0	0	Match	0	0					Match			Match	Match2	2
Aris	2020	Could imports of H2/NH3 replace the need for long duration storage	verification	verification	1	1	1	verification					verification			1	TRUE	0	0	0	0	Match	0	0					Match			Match	Match1	1
Aris	2020	Evaluation of Modern Energy Partners innovation programme: Has the programme been implemented as intended	verification	verification	1	2	2	verification				procedural	verification			2		0	0	0	0	Match	0	0					Match			Match	Match2	2
Aris	2020	Do SMEs use external (export) finance to grow internationally	verification	verification	1	1	1	verification					verification			1	TRUE	0	0	0	0	Match	0	0					Match			Match	Match1	1
Aris	2020	Could such periods become more frequent/severe in the coming decades as climate change alters conventional weather patterns	verification	verification	1	2	2	verification	causal				verification		forecasting	3		0	0	0	0	Match	0	0					Match			Match	Match3	2
Aris	2020	Are there characteristics and factors that make a sector/supply more vulnerable to disruptions	verification	verification	1	2	2	verification	causal				verification			2		0	0	0	0	Match	0	0					Match			Match	Match2	2
Aris	2020	Do UK firms underinvest	verification	verification	1	1	1	verification					verification			1	TRUE	0	0	0	0	Match	0	0					Match			Match	Match1	1
Aris	2020	Does the UK’s flexible labour market framework influence business incentives for investment in human and physical capital	verification	verification	1	1	1	verification					verification			1	TRUE	0	0	0	0	Match	0	0					Match			Match	Match1	1
Aris	2020	Understanding the longitudinal dynamics of productivity growth E.g. Is this episodic or continuous in most firms	verification	verification	1	2	2	verification		example			verification			2		0	0	0	0	Match	0	0					Match			Match	Match2	2
Aris	2020	Global Challenges Research Fund (GCRF): Is GCRF relevant, fair, well targeted and managed	verification	verification	1	1	1	verification					verification			1	TRUE	0	0	0	0	Match	0	0					Match			Match	Match1	1
Aris	2020	to what extent do barriers to goods trade affect services trade and vice versa	causal	value	0	2	2	value	causal		value					2		0	0	Match	0	0	0	0			Match					Match	Match2	2
Aris	2020	how can we isolate the impact of export finance on trade in specific goods and services	causal	procedural	0	2	2	procedural	causal		value	procedural				3		0	0	0	Match	0	0	0				Match				Match	Match3	2
Aris	2020	what effect does COVID-19 have on business models and supply chain structure	causal	causal	1	1	1	causal	causal							1	TRUE	Match	0	0	0	0	0	0	Match							Match	Match1	1
Aris	2020	how might COVID-19 shape wider social attitudes towards trade and investment	causal	value	0	0	0	value							forecasting	1	TRUE	0	0	0	0	0	0	0									1	0
Aris	2020	how will COVID-19 affect global technological adoption rates and what will that mean for disruptions to global trade and investment patterns	causal	causal	1	2	2	causal	causal	example						2		Match	0	0	0	0	0	0	Match							Match	Match2	2
Aris	2020	to what extent are trade remedies – applied under WTO agreements and bilaterally as part of free trade agreements – effective in achieving their stated objectives. How do they affect trade flows (including where jurisdictions adopt different duties)	causal	value	0	2	2	value	causal		value	procedural				3		0	0	Match	0	0	0	0			Match					Match	Match3	2
Aris	2020	what are the long-term impact of provisions that bind in existing market access and reduce uncertainty	causal	causal	1	2	2	causal	causal			procedural				2		Match	0	0	0	0	0	0	Match							Match	Match2	2
Aris	2020	To what extent can market access restrictions to some sectors have wider impacts on trade within other sectors	causal	causal	1	2	2	causal	causal		value	procedural				3		Match	0	0	0	0	0	0	Match							Match	Match3	2
Aris	2020	how does protection of intellectual property by patents, trademarks or design rights affect trade flows in across industries and business sizes	causal	causal	1	2	2	causal	causal			procedural				2		Match	0	0	0	0	0	0	Match							Match	Match2	2
Aris	2020	what are the wider impacts associated with trade remedy measures, beyond firms directly affected	causal	example	0	2	0	example	causal			procedural				2		0	0	0	0	0	0	0									2	0
Aris	2020	what is the impact of increased trade and investment on poverty reduction in developing countries	causal	example	0	2	0	example	causal			procedural				2		0	0	0	0	0	0	0									2	0
Aris	2020	what impact would the introduction of carbon border taxes have on regional trade flows	causal	causal	1	2	2	causal	causal			procedural				2		Match	0	0	0	0	0	0	Match							Match	Match2	2
Aris	2020	which trade policy levers could have the greatest impact in terms of reducing global emissions	causal	value	0	2	2	value	causal		value	procedural	verification			4		0	0	Match	0	0	0	0			Match					Match	Match4	2
Aris	2020	what are the wider impacts associated with exporting, beyond firms directly affected	causal	example	0	2	0	example	causal			procedural				2		0	0	0	0	0	0	0									2	0
Aris	2020	what is the persistent of exporting businesses in a market	causal	example	0			example								0		0	0	0	0	0	0	0									0
Aris	2020	what is the effect on wages, employment and survival on UK exporters versus non exporters	causal	causal	1	1	1	causal	causal							1	TRUE	Match	0	0	0	0	0	0	Match							Match	Match1	1
Aris	2020	what is the impact of large exporters on the UK economy beyond exports (for example. national and regional growth such as employment, investments, R&D, productivity and GVA)	causal	causal	1	2	2	causal	causal	example		procedural				3		Match	0	0	0	0	0	0	Match							Match	Match3	2
Aris	2020	to what extent does regulatory divergence affect bilateral trade flows	causal	causal	1	2	2	causal	causal		value					2		Match	0	0	0	0	0	0	Match							Match	Match2	2
Aris	2020	how much does UK businesses’ ability to offer financing options for their products affect their likelihood of exporting and competitiveness	causal	causal	1	2	2	causal	causal		value					2		Match	0	0	0	0	0	0	Match							Match	Match2	2
Aris	2020	how do delays in obtaining finance affect international buyers’ confidence in UK exporters	causal	causal	1	1	1	causal	causal							1	TRUE	Match	0	0	0	0	0	0	Match							Match	Match1	1
Aris	2020	what impact do non-bank financial institutions providing export finance have on national financial markets	causal	causal	1	2	2	causal	causal			procedural				2		Match	0	0	0	0	0	0	Match							Match	Match2	2
Aris	2020	How does export finance services support regional growth and development	causal	causal	1	0	0	causal				procedural				1	TRUE	0	0	0	0	0	0	0									1	0
Aris	2020	what impact do regulatory barriers have on trade in services	causal	example	0	2	0	example	causal			procedural				2		0	0	0	0	0	0	0									2	0
Aris	2020	what impact do restrictions on data flows and data localisation requirements have on trade	causal	example	0	2	0	example	causal			procedural				2		0	0	0	0	0	0	0									2	0
Aris	2020	what is the fragmentation impact of disparate data standards and regulations being developed globally	causal	example	0	2	0	example	causal			procedural				2		0	0	0	0	0	0	0									2	0
Aris	2020	to what extent can market access barriers in some sectors have wider impact on trade in other sectors	causal	causal	1	2	2	causal	causal		value	procedural				3		Match	0	0	0	0	0	0	Match							Match	Match3	2
Aris	2020	what is the relationship between easing and removing foreign investment restrictions and export performance bilaterally	causal	causal	1	1	1	causal	causal							1	TRUE	Match	0	0	0	0	0	0	Match							Match	Match1	1
Aris	2020	what factors affect public perceptions of trade and how does this differ by specific groups, sectors and regions	causal	causal	1	1	1	causal	causal							1	TRUE	Match	0	0	0	0	0	0	Match							Match	Match1	1
Aris	2020	how do the public’s attitudes towards globalisation vary, and what drives these differences	causal	causal	1			causal								0		0	0	0	0	0	0	0									0
Aris	2020	to what degree do barriers to procurement affect UK export and investment performance	causal	value	0	1	0	value	causal							1	TRUE	0	0	0	0	0	0	0									1	0
Aris	2020	how are perceptions of international trade affected by the inclusion of sustainability and welfare provisions in trade agreements	causal	causal	1	2	2	causal	causal						forecasting	2		Match	0	0	0	0	0	0	Match							Match	Match2	2
Aris	2020	how can data flows be rapidly improved, promoting data sharing across research, government and industry to allow secure collaboration	causal	procedural	0	0	1	procedural				procedural				1	TRUE	0	0	0	Match	0	0	0				Match				Match	Match1	1
Aris	2020	How can the harm caused by incompliant measures and associated retaliation rights best be estimated	causal	value	0	2	0	value	causal			procedural				2		0	0	0	0	0	0	0									2	0
Aris	2020	to what extent do the impacts of market access barriers have varying effects according to the size of firm	causal	causal	1	2	2	causal	causal		value	procedural				3		Match	0	0	0	0	0	0	Match							Match	Match3	2
Aris	2020	how are changes in technology impacting the tradability of different services, the cost of trade in services and the ways in which services are traded	causal	causal	1	2	2	causal	causal			procedural				2		Match	0	0	0	0	0	0	Match							Match	Match2	2
Aris	2020	using regional and local studies, what is the impact of export finance services on localised markets	causal	example	0	2	0	example	causal			procedural				2		0	0	0	0	0	0	0									2	0
Aris	2020	what different patterns can be observed in trade and investment flows following exogenous shocks (such as COVID-19), compared to endogenous shocks (such as a financial shock) to the economy	Comparison	example	0	1	0	example						comparison		1	TRUE	0	0	0	0	0	0	0									1	0
Aris	2020	what challenges might developing economies face when engaging with the international economy that developed economies might not	Comparison	example	0	0	0	example				procedural				1	TRUE	0	0	0	0	0	0	0									1	0
Aris	2020	what long-term trade opportunities and risks may arise from changes in the use of technology and ways of working resulting from COVID-19	Comparison	forecasting	0	2	2	forecasting	causal					comparison	forecasting	3		0	0	0	0	0	0	Match							Match	Match	Match3	2
Aris	2020	how do UK businesses compare with non-UK businesses in their use of trade finance and credit insurance	Comparison	Comparison	1	1	1	Comparison						comparison		1	TRUE	0	0	0	0	0	Match	0						Match		Match	Match1	1
Aris	2020	how can trade agreements effectively incorporate the interests of regulatory agencies	example	value	0	0	0	value	causal							1	TRUE	0	0	0	0	0	0	0									1	0
Aris	2020	how can shipping and freight data be used to complement our understanding of the Rotterdam effect and trade flows international hubs	example	procedural	0	2	0	procedural	causal	example						2		0	0	0	0	0	0	0									2	0
Aris	2020	how can artificial intelligence, machine learning, simulation, agent based modelling and other leading data science techniques contribute to better understanding of trade and investment patterns	example	value	0	2	0	value		example		procedural				2		0	0	0	0	0	0	0									2	0
Aris	2020	to what extent does evidence support the case for selective export promotion policy	example	value	0	0	2	value			value	procedural				2		0	0	Match	0	0	0	0			Match					Match	Match2	2
Aris	2020	How does the renewed focus on shortening or regionalisation vary by sector	example	example	1			example								0		0	0	0	0	0	0	0									0
Aris	2020	how have different sectors (aerospace, financial services, telecoms), sizes of business, regions and the self-employed been impacted by the COVID-19 crisis, and how might they be impacted differently by the recovery phase	example	causal	0	0	2	causal	causal			procedural			forecasting	3		Match	0	0	0	0	0	0	Match							Match	Match3	2
Aris	2020	in the event of a trade shock, how can data requirements for taking rapid decisions be met using real time indicators (RTIs) and non-traditional sources of data	example	example	1	0	0	example	causal							1	TRUE	0	0	0	0	0	0	0									1	0
Aris	2020	in response to a trade shock, what innovative approaches to support data collection, dissemination and application can be taken, without burdening businesses and frontline staff	example	procedural	0	0	1	procedural				procedural				1	TRUE	0	0	0	Match	0	0	0				Match				Match	Match1	1
Aris	2020	how can forecasting methods inform long-term total factor productivity growth	example	example	1	0	0	example	causal			procedural		comparison	forecasting	4		0	0	0	0	0	0	0									4	0
Aris	2020	which elements of trade agreements have historically had the greatest impact on trade flows	example	example	1	0	0	example	causal		value	procedural	verification			4		0	0	0	0	0	0	0									4	0
Aris	2020	what modern provisions most effectively address emerging technologies, emerging data flows and digital trade	example	value	0	0	2	value	causal		value					2		0	0	Match	0	0	0	0			Match					Match	Match2	2
Aris	2020	how can we value non-FTA agreements (including the Government Procurement Agreement and mutual recognition agreements), in terms of total impact	example	procedural	0	0	2	procedural	causal			procedural				2		0	0	0	Match	0	0	0				Match				Match	Match2	2
Aris	2020	what are the economic costs faced by businesses across different sectors, in relation to conformity assessment	example	example	1	0	0	example						comparison		1	TRUE	0	0	0	0	0	0	0									1	0
Aris	2020	to what extent does the use of voluntary standards facilitate or restrict trade	example	value	0	0	1	value			value					1	TRUE	0	0	Match	0	0	0	0			Match					Match	Match1	1
Aris	2020	what insights does the academic literature provide on the economics of trade remedies, and issues that have arisen in recent World Trade Organization (WTO) disputes, including subsidies and market distortions	example	example	1	1	1	example		example						1	TRUE	0	Match	0	0	0	0	0		Match						Match	Match1	1
Aris	2020	what conclusions can be drawn from patterns of anti-dumping, anti-subsidy and safeguard activity in previous business cycles	example	causal	0			causal								0		0	0	0	0	0	0	0									0
Aris	2020	what bilateral or multilateral engagement is most effective in preventing country-to-country disputes from being lodged	example	value	0	0	2	value	causal		value	procedural				3		0	0	Match	0	0	0	0			Match					Match	Match3	2
Aris	2020	how could the WTO dispute settlement process be improved to better serve all member states	example	example	1	0	0	example				procedural				1	TRUE	0	0	0	0	0	0	0									1	0
Aris	2020	what are the most effective dispute settlement mechanisms within trade agreements	example	value	0	0	2	value	causal		value					2		0	0	Match	0	0	0	0			Match					Match	Match2	2
Aris	2020	what is the role of inward and outward investment in economic performance indicators, for example national and regional growth, employment, and macroeconomic stability	example	example	1	2	2	example	causal	example						2		0	Match	0	0	0	0	0		Match						Match	Match2	2
Aris	2020	what role does trade play in variation in sub-regional growth productivity and employment in the UK	example	example	1			example								0		0	0	0	0	0	0	0									0
Aris	2020	what research techniques are most effective in evaluating how trade policy drives prosperity	example	value	0	0	2	value	causal		value	procedural				3		0	0	Match	0	0	0	0			Match					Match	Match3	2
Aris	2020	what data and methods can improve estimation of intra-regional trade within the UK	example	example	1	0	0	example				procedural				1	TRUE	0	0	0	0	0	0	0									1	0
Aris	2020	what can comparative advantage tell us, in the context of production shifts arising from climate change	example	example	1	0	0	example	causal		value					2		0	0	0	0	0	0	0									2	0
Aris	2020	Which are the most realistic mechanisms to achieve clean growth	example	value	0	0	0	value	causal				verification			2		0	0	0	0	0	0	0									2	0
Aris	2020	How does this vary by business size, export experience and sector	example	example	1			example								0		0	0	0	0	0	0	0									0
Aris	2020	what is the productivity premium on exporters versus non-exporters in the UK	example	example	1			example								0		0	0	0	0	0	0	0									0
Aris	2020	what factors have historically been important to identify large businesses which are high value or volume exporters	example	example	1	0	0	example	causal							1	TRUE	0	0	0	0	0	0	0									1	0
Aris	2020	what are the common costs of entering new markets for UK small and medium sized enterprises and what are the success rates in recovering these costs through new sales	example	example	1	0	0	example						comparison		1	TRUE	0	0	0	0	0	0	0									1	0
Aris	2020	how does export finance help in developing an integrated supply chain	example	example	1	0	0	example				procedural				1	TRUE	0	0	0	0	0	0	0									1	0
Aris	2020	what further data sources could help us build a more complete picture of the exporter journey	example	example	1	0	0	example	causal			procedural				2		0	0	0	0	0	0	0									2	0
Aris	2020	how can various data sources inform how we identify, address and resolve market access barriers relating to goods, services and foreign investment	example	example	1	0	0	example	causal		value					2		0	0	0	0	0	0	0									2	0
Aris	2020	what factors make countries and regions attractive as destinations for investment in high potential, early stage, technology-based entrepreneurs	example	example	1	0	0	example	causal			procedural				2		0	0	0	0	0	0	0									2	0
Aris	2020	which criteria are most effective in establishing long-term sectoral growth potential	example	value	0	0	2	value	causal		value		verification			3		0	0	Match	0	0	0	0			Match					Match	Match3	2
Aris	2020	to what extent do business strategies include exporting as a means of achieving business growth	example	value	0	0	2	value			value	procedural				2		0	0	Match	0	0	0	0			Match					Match	Match2	2
Aris	2020	how do businesses adapt their delivery of services between the General Agreement on Trade in Services (GATS) 4 Modes of Supply	example	example	1	0	0	example				procedural				1	TRUE	0	0	0	0	0	0	0									1	0
Aris	2020	to what extent are the provisions in trade agreements utilised in practice	example	value	0	0	2	value			value	procedural				2		0	0	Match	0	0	0	0			Match					Match	Match2	2
Aris	2020	which technologies are most likely to disrupt the pattern of global trade and investment in the coming decades and what impact will they have on productivity growth	example	causal	0	0	2	causal	causal			procedural			forecasting	3		Match	0	0	0	0	0	0	Match							Match	Match3	2
Aris	2020	how does investment and export promotion engage with varied supply chains, given small and medium enterprise internationalisation	example	example	1	0	0	example				procedural				1	TRUE	0	0	0	0	0	0	0									1	0
Aris	2020	which countries excel at facilitating the commercialisation and export of new technologies and why	example	example	1	0	0	example	causal							1	TRUE	0	0	0	0	0	0	0									1	0
Aris	2020	what further data sources could help us build a more complete picture of the investor journey, including who is involved	example	example	1	0	0	example	causal			procedural				2		0	0	0	0	0	0	0									2	0
Aris	2020	which statistical methods can help reconcile foreign investment and trade asymmetries between partner countries	example	example	1	0	0	example				procedural	verification			2		0	0	0	0	0	0	0									2	0
Aris	2020	to what extent does the use of international standards particularly facilitate trade with developing, low and middle-income countries	example	value	0	0	2	value			value	procedural				2		0	0	Match	0	0	0	0			Match					Match	Match2	2
Aris	2020	What are their main sources of information	example	example	1	0	0	example	causal							1	TRUE	0	0	0	0	0	0	0									1	0
Aris	2020	how do the public view the trade-offs that trade agreements bring, in relation to consumer choice, prices and employment by sector	example	example	1			example								0		0	0	0	0	0	0	0									0
Aris	2020	How do these perceptions vary by partner country	example	example	1			example								0		0	0	0	0	0	0	0									0
Aris	2020	how do non-UK businesses and publics perceive the UK as a trade and/or investment partner	example	example	1			example								0		0	0	0	0	0	0	0									0
Aris	2020	how can the Trade in Value Added (TiVA) dataset inform our understanding about regional or global supply chains, including re-manufactured goods	example	procedural	0	2	0	procedural		example	value					2		0	0	0	0	0	0	0									2	0
Aris	2020	how can various data sources inform how we identify and target support to large businesses which are high value or volume UK exporters	example	procedural	0	0	2	procedural	causal			procedural				2		0	0	0	Match	0	0	0				Match				Match	Match2	2
Aris	2020	to what extent are intellectual property rights enforced where there is infringement, and how practices differ across sector and business size	example	value	0	0	1	value			value					1	TRUE	0	0	Match	0	0	0	0			Match					Match	Match1	1
Aris	2020	how can insights from behavioural economics and nudge theory inform business engagement with DIT products and services	example	example	1	0	0	example				procedural				1	TRUE	0	0	0	0	0	0	0									1	0
Aris	2020	how can finance, logistics and other data be brought together to accurately track the ordering and delivery of emergency supplies through supply chains including medical supplies	example	example	1			example								0		0	0	0	0	0	0	0									0
Aris	2020	how can we understand the value of provisions on mutual recognition of conformity assessment in trade agreements	example	example	1	1	1	example		example						1	TRUE	0	Match	0	0	0	0	0		Match						Match	Match1	1
Aris	2020	How can data science evaluate and improve the quality and reliability of RTIs	example	example	1			example								0		0	0	0	0	0	0	0									0
Aris	2020	how can geospatial analysis and mapping help monitor trade patterns during recovery and target business support	example	example	1	0	0	example				procedural			forecasting	2		0	0	0	0	0	0	0									2	0
Aris	2020	How can economic theories, such as transition economics, inform this	example	example	1			example								0		0	0	0	0	0	0	0									0
Aris	2020	how can advances in communication technologies be used to inform our understanding of trade in digital services	example	example	1	2	2	example		example		procedural				2		0	Match	0	0	0	0	0		Match						Match	Match2	2
Aris	2020	how effective is trade and investment policy in creating economic security and resilience that safeguards against shocks	value	value	1	2	2	value	causal		value					2		0	0	Match	0	0	0	0			Match					Match	Match2	2
Aris	2020	how can the UK best uphold the global rules-based system to support trade recovery	value	value	1	0	0	value	causal			procedural				2		0	0	0	0	0	0	0									2	0
Aris	2020	what can international best practice tell us about using data to manage the shock and recovery	value	example	0	1	0	example			value					1	TRUE	0	0	0	0	0	0	0									1	0
Aris	2020	what are the best ways to measure business perceptions of risk in relation to exporting post COVID-19	value	procedural	0	2	2	procedural			value	procedural				2		0	0	0	Match	0	0	0				Match				Match	Match2	2
Aris	2020	how can global demand shocks (including for emergency and medical supplies) be best modelled, accounting for uncertainty	value	value	1	0	0	value		example						1	TRUE	0	0	0	0	0	0	0									1	0
Aris	2020	how effective have existing trade agreements been in reducing the trade restrictiveness of non-tariff measures	value	value	1	2	2	value	causal		value	procedural				3		0	0	Match	0	0	0	0			Match					Match	Match3	2
Aris	2020	how can we best evaluate how businesses receive DIT’s communications, in terms of awareness, appeal and clarity	value	procedural	0	0	1	procedural				procedural				1	TRUE	0	0	0	Match	0	0	0				Match				Match	Match1	1
Aris	2020	how should the predictive accuracy of CGE models be assessed	value	procedural	0	2	0	procedural			value				forecasting	2		0	0	0	0	0	0	0									2	0
Aris	2020	to what extent does the UK public understand trade policy and global trade patterns	value	value	1	2	2	value		example	value					2		0	0	Match	0	0	0	0			Match					Match	Match2	2
Aris	2020	how can we best evaluate the impact of DIT’s campaigns and events on businesses	value	procedural	0	0	2	procedural	causal			procedural				2		0	0	0	Match	0	0	0				Match				Match	Match2	2
Aris	2020	to what extent are trade remedies effective in protecting domestic production and employment	value	value	1	2	2	value	causal		value					2		0	0	Match	0	0	0	0			Match					Match	Match2	2
Aris	2020	to what extent can investment promotion optimise UK export markets	value	value	1	1	1	value			value					1	TRUE	0	0	Match	0	0	0	0			Match					Match	Match1	1
Aris	2020	which methods and modelling approaches can best be used to inform trade dispute cases	value	procedural	0	0	2	procedural				procedural	verification			2		0	0	0	Match	0	0	0				Match				Match	Match2	2
Aris	2020	what approaches can best measure injury to domestic producers from imports, in the context of targeting trade remedies	value	procedural	0	0	2	procedural	causal			procedural				2		0	0	0	Match	0	0	0				Match				Match	Match2	2
Aris	2020	which domestic policy levers can best address the externalities of trade reform, including impact on and adjustments costs to specific groups, sectors, and regions	value	value	1	0	0	value	causal			procedural	verification	comparison		4		0	0	0	0	0	0	0									4	0
Aris	2020	how useful is comparative advantage when identifying and evaluating opportunities across UK regions and sectors	value	value	1	1	1	value			value					1	TRUE	0	0	Match	0	0	0	0			Match					Match	Match1	1
Aris	2020	what is the capacity for increasing exports in those parts of the country where the levelling up agenda is particularly focused on	value	example	0			example								0		0	0	0	0	0	0	0									0
Aris	2020	what specific trade and investment policy interventions are most effective in creating inclusive growth for both UK and developing countries	value	value	1	2	2	value	causal	example	value	procedural				4		0	0	Match	0	0	0	0			Match					Match	Match4	2
Aris	2020	in terms of business environment, which characteristics of developing markets should be considered when helping businesses engage in exporting activity	value	value	1	2	2	value			value	procedural	verification			3		0	0	Match	0	0	0	0			Match					Match	Match3	2
Aris	2020	how important are imports from developing countries for UK supply chains and what role can they play in diversification of supply chains	value	example	0	0	0	example				procedural				1	TRUE	0	0	0	0	0	0	0									1	0
Aris	2020	how much has trade increased/decreased global emissions, through improving production processes and accentuating market failures	value	verification	0	2	0	verification			value			comparison		2		0	0	0	0	0	0	0									2	0
Aris	2020	with growing preference for greener investments, how should sustainability goals be balanced with ensuring all sectors can continue to access financial markets	value	value	1	2	2	value			value	procedural				2		0	0	Match	0	0	0	0			Match					Match	Match2	2
Aris	2020	what measurement approaches should be used to evaluate the impact of market access barriers on sustainable development	value	procedural	0	2	2	procedural	causal		value	procedural				3		0	0	0	Match	0	0	0				Match				Match	Match3	2
Aris	2020	to what extent do international trade expos help build the reputation of the UK and its regional strengths as a destination for international projects	value	value	1	2	2	value			value	procedural		comparison		3		0	0	Match	0	0	0	0			Match					Match	Match3	2
Aris	2020	what are the best practices for the design and evaluation of export finance products and services	value	example	0	2	0	example			value	procedural				2		0	0	0	0	0	0	0									2	0
Aris	2020	how can we best model the impact of trade policy at a sub-national level (for example, by specific groups, sectors, and regions)	value	procedural	0	0	2	procedural	causal	example		procedural				3		0	0	0	Match	0	0	0				Match				Match	Match3	2
Aris	2020	how can we evaluate best practice intervention for addressing climate change and gender equality	value	procedural	0	2	2	procedural	causal		value	procedural				3		0	0	0	Match	0	0	0				Match				Match	Match3	2
Aris	2020	how can we best evaluate economic impact of including sectoral annexes to chapters in trade agreements	value	procedural	0	0	2	procedural	causal			procedural				2		0	0	0	Match	0	0	0				Match				Match	Match2	2
Aris	2020	to what extent can the private sector deliver investment promotion together with DIT	value	value	1	2	2	value	causal		value					2		0	0	Match	0	0	0	0			Match					Match	Match2	2
Aris	2020	which methods best evaluate of a country’s regions and sectors of dynamic comparative advantage	value	procedural	0	2	2	procedural			value	procedural	verification			3		0	0	0	Match	0	0	0				Match				Match	Match3	2
Aris	2020	what is best practice in developing the international classifications underpinning trade measurement – including product codes for goods, classifications for services and their relationship to sectors	value	procedural	0	2	2	procedural			value	procedural				2		0	0	0	Match	0	0	0				Match				Match	Match2	2
Aris	2020	How can the UK best support trade recovery in developing economies	value	procedural	0	0	1	procedural				procedural				1	TRUE	0	0	0	Match	0	0	0				Match				Match	Match1	1
Aris	2020	how can we best evaluate the impact of non-tariff, regulatory measures to trade in goods, including technical barriers to trade and sanitary and phytosanitary measures	value	procedural	0	2	2	procedural	causal		value	procedural				3		0	0	0	Match	0	0	0				Match				Match	Match3	2
Aris	2020	how important is geography, culture and language for trade in services, and how does this compare to that of trade in goods	value	Comparison	0	2	2	Comparison			value			comparison		2		0	0	0	0	0	Match	0						Match		Match	Match2	2
Aris	2020	what are implications of advances in communications technologies for trade in services	value	value	1	0	0	value	causal			procedural				2		0	0	0	0	0	0	0									2	0
Aris	2020	how much of an obstacle is cyber-security in the development of the UK’s digital trade capacity	value	verification	0	2	0	verification			value	procedural				2		0	0	0	0	0	0	0									2	0
Aris	2020	what is international best practice to define and measure trade in services This may include digital trade, e-commerce and cross-border data flows.	value	example	0	2	0	example			value	procedural				2		0	0	0	0	0	0	0									2	0
Aris	2020	what is the potential of ledger technology for the measurement of financial services trade	value	example	0	0	0	example	causal			procedural				2		0	0	0	0	0	0	0									2	0
Aris	2020	What are the limits to intervention under specific conditions of market failure	value	value	1	2	2	value			value	procedural				2		0	0	Match	0	0	0	0			Match					Match	Match2	2
Aris	2020	what is the relative value of light touch, digital or automated support services in foreign investment support versus intensive face-to-face services	value	value	1	0	0	value				procedural				1	TRUE	0	0	0	0	0	0	0									1	0
Aris	2020	what methods are best to isolate the impact of one service provided by the DIT service from others we provide	value	procedural	0	0	2	procedural	causal			procedural				2		0	0	0	Match	0	0	0				Match				Match	Match2	2
Aris	2020	what is the best way to track and measure the value of DIT’s service interventions	value	example	0	2	0	example			value	procedural				2		0	0	0	0	0	0	0									2	0
Aris	2020	how can we best evaluate the barriers to trade in services and their impact on trade flows	value	procedural	0	0	2	procedural	causal			procedural				2		0	0	0	Match	0	0	0				Match				Match	Match2	2
Aris	2020	how can we best evaluate the trade restrictiveness of different categories of non-tariff measures (at both bilateral and multilateral levels, across goods, services and investment)	value	procedural	0	2	2	procedural			value	procedural				2		0	0	0	Match	0	0	0				Match				Match	Match2	2
Aris	2020	to what extent is export support for large businesses effective in providing opportunities for small businesses in the UK supply chain	value	value	1	2	2	value	causal		value	procedural				3		0	0	Match	0	0	0	0			Match					Match	Match3	2
Aris	2020	how can we best characterise the attitudes and behaviours of UK exporters, to inform our understanding of the internationalisation process for SMEs	value	procedural	0	0	2	procedural		example		procedural				2		0	0	0	Match	0	0	0				Match				Match	Match2	2
Aris	2020	how can we best establish which UK research and technology organisations are undertaking work for overseas companies, and which have operations outside of the UK	value	procedural	0			procedural								0		0	0	0	0	0	0	0									0
Aris	2020	how can government policy best foster supply chain resilience, and incentivise businesses to develop supply chain resilience strategies	value	procedural	0	0	1	procedural				procedural				1	TRUE	0	0	0	Match	0	0	0				Match				Match	Match1	1
Aris	2020	how can we best measure the impact of large exporters at a sub-regional level (for example, agglomeration effects, supply chain effects)	value	procedural	0	0	2	procedural	causal	example		procedural				3		0	0	0	Match	0	0	0				Match				Match	Match3	2
Aris	2020	how can policy measures best encourage and support businesses to recover and return to international trade post-crisis, given differing attitudes to risk	value	procedural	0	0	1	procedural				procedural				1	TRUE	0	0	0	Match	0	0	0				Match				Match	Match1	1
Aris	2020	what are the sub-regional implications of future trade agreements and trade policy more broadly	forecasting	causal	0	2	2	causal	causal						forecasting	2		Match	0	0	0	0	0	0	Match							Match	Match2	2
Aris	2020	what are the global trends developments in the variety and scale of export finance products and services	forecasting	example	0	2	0	example				procedural			forecasting	2		0	0	0	0	0	0	0									2	0
Aris	2020	what impact have technological and geopolitical changes had on global investment trends and has this altered investor sentiment	forecasting	causal	0	2	2	causal	causal			procedural			forecasting	3		Match	0	0	0	0	0	0	Match							Match	Match3	2
Aris	2020	how can comparative advantage inform future trade and investment interests across regions and sectors	forecasting	example	0	2	0	example			value				forecasting	2		0	0	0	0	0	0	0									2	0
Aris	2020	how can open source data, big data and data science techniques inform us about the emerging trends in trade across different sectors	forecasting	example	0	2	0	example				procedural			forecasting	2		0	0	0	0	0	0	0									2	0
Aris	2020	how are emerging digital services and technologies likely to affect the future of exports and supply chains across sectors	forecasting	causal	0	2	2	causal	causal						forecasting	2		Match	0	0	0	0	0	0	Match							Match	Match2	2
Aris	2020	How can we measure the structure and interactions in the supply chain in exporting sectors	procedural	procedural	1	2	2	procedural	causal			procedural				2		0	0	0	Match	0	0	0				Match				Match	Match2	2
Aris	2020	how can we better measure interactions of regulations and how they adapt in response to innovation	procedural	procedural	1	2	2	procedural	causal			procedural				2		0	0	0	Match	0	0	0				Match				Match	Match2	2
Aris	2020	how can restrictions on trade in services be effectively measured across sectors, given data limitations	procedural	procedural	1	2	2	procedural	causal		value	procedural				3		0	0	0	Match	0	0	0				Match				Match	Match3	2
Aris	2020	what measures limit international trade restrictions on exports (including healthcare supplies) and investment resulting from global shocks	procedural	procedural	1	2	2	procedural	causal			procedural				2		0	0	0	Match	0	0	0				Match				Match	Match2	2
Aris	2020	What can we learn from comparing different country responses	procedural	example	0	0	1	example		example						1	TRUE	0	Match	0	0	0	0	0		Match						Match	Match1	1
Aris	2020	what can we learn about sequencing the levels of intervention and openness in an economy following a shock	procedural	procedural	1	2	2	procedural		example		procedural				2		0	0	0	Match	0	0	0				Match				Match	Match2	2
Aris	2020	how can we evaluate the performance of trade policy in delivering regional growth and international development	procedural	procedural	1	1	1	procedural				procedural				1	TRUE	0	0	0	Match	0	0	0				Match				Match	Match1	1
Aris	2020	how can we measure the market access restrictiveness of a country from a UK perspective	procedural	procedural	1	1	1	procedural				procedural				1	TRUE	0	0	0	Match	0	0	0				Match				Match	Match1	1
Aris	2020	how can barriers to foreign investment (including business procedures) be most effectively identified and addressed	procedural	procedural	1	2	2	procedural	causal		value	procedural				3		0	0	0	Match	0	0	0				Match				Match	Match3	2
Aris	2020	how can we quantify the impact of individual barriers on trade and investment	procedural	procedural	1	2	2	procedural	causal			procedural				2		0	0	0	Match	0	0	0				Match				Match	Match2	2
Aris	2020	where non-tariff measures behave as fixed costs to trade, how can these be most effectively incorporated in trade modelling	procedural	procedural	1	2	2	procedural	causal		value	procedural		comparison		4		0	0	0	Match	0	0	0				Match				Match	Match4	2
Aris	2020	how can DIT use ODA for response to COVID-19 crisis and recovery	procedural	procedural	1			procedural								0		0	0	0	0	0	0	0									0
Aris	2020	what measures could help minimise the risks of de-forestation, biodiversity, and habitat loss in producer countries, without creating excessive trade distortion	procedural	procedural	1	2	2	procedural	causal			procedural		comparison		3		0	0	0	Match	0	0	0				Match				Match	Match3	2
Aris	2020	how can we evaluate economic impact of customs and trade facilitation procedures following trade agreements	procedural	procedural	1	2	2	procedural	causal			procedural				2		0	0	0	Match	0	0	0				Match				Match	Match2	2
Aris	2020	what evidence and methods are required to minimise the distortionary effects of carbon border taxes, and overcome the technical obstacles of tracking embedded carbon	procedural	example	0	2	0	example	causal			procedural				2		0	0	0	0	0	0	0									2	0
Aris	2020	how can we effectively measure levels of ‘servitisation’ and ‘servicification’	procedural	procedural	1	2	2	procedural	causal			procedural				2		0	0	0	Match	0	0	0				Match				Match	Match2	2
Aris	2020	how can we effectively measure the long-term sectoral impacts of shifting consumer preferences for greener goods	procedural	procedural	1	2	2	procedural	causal		value	procedural		comparison		4		0	0	0	Match	0	0	0				Match				Match	Match4	2
Aris	2020	how can we evaluate additionality of government support in trade facilitation	procedural	procedural	1	1	1	procedural				procedural				1	TRUE	0	0	0	Match	0	0	0				Match				Match	Match1	1
Aris	2020	how can we use novel datasets to understand capital investment needs across the UK, including by sector and region	procedural	procedural	1	0	0	procedural		example						1	TRUE	0	0	0	0	0	0	0									1	0
Aris	2020	how can we measure the impact of a trade agreement on value added trade	procedural	procedural	1	2	2	procedural	causal			procedural				2		0	0	0	Match	0	0	0				Match				Match	Match2	2
Aris	2020	how can the impact of cross-chapter provisions on dispute settlement mechanisms in trade agreements be effectively evaluated	procedural	procedural	1	2	2	procedural	causal			procedural				2		0	0	0	Match	0	0	0				Match				Match	Match2	2
Aris	2020	How can the direct and wider impacts of trade remedies be measured, including across sectors, regions and supply chains	procedural	procedural	1	2	2	procedural	causal			procedural				2		0	0	0	Match	0	0	0				Match				Match	Match2	2
Aris	2020	how can the pathways to decarbonisation of transport be evaluated against the UK’s international climate ambitions	procedural	procedural	1			procedural								0		0	0	0	0	0	0	0									0
Aris	2020	how can we effectively evaluate countries’ relative technology readiness levels (TRL), by technical area, sector and overall strategy	procedural	procedural	1	2	2	procedural	causal			procedural			forecasting	3		0	0	0	Match	0	0	0				Match				Match	Match3	2
Aris	2020	how can the categorisation and measurement of trade in services by the modes of supply be developed and optimised	procedural	procedural	1	1	1	procedural				procedural				1	TRUE	0	0	0	Match	0	0	0				Match				Match	Match1	1
Aris	2020	how can we evaluate additionality of government support in investment promotion	procedural	procedural	1	1	1	procedural				procedural				1	TRUE	0	0	0	Match	0	0	0				Match				Match	Match1	1
Aris	2020	how can we assess the longer-term structural changes to the global trading system following a shock, including the assessment of the long-term impacts of short-term responses to COVID-19	procedural	procedural	1	2	2	procedural	causal			procedural			forecasting	3		0	0	0	Match	0	0	0				Match				Match	Match3	2
Aris	2020	how can specific provisions in trade agreements be effectively evaluated in terms of benefits to developing countries	procedural	procedural	1	2	2	procedural	causal			procedural		comparison		3		0	0	0	Match	0	0	0				Match				Match	Match3	2
Aris	2020	how can we assess how much value is created in each stage of a global supply chain and how do “smile curves” vary across products and sectors, For example, how can we estimate the value of intellectual property within global supply chains	procedural	procedural	1	0	0	procedural		example	value					2		0	0	0	0	0	0	0									2	0
Aris	2020	how can we quantify the impact of good regulatory practice	procedural	procedural	1	2	2	procedural	causal		value	procedural				3		0	0	0	Match	0	0	0				Match				Match	Match3	2
Aris	2020	how can we codify and measure the impact of non-regulatory barriers to trade, such as exchange rates, language, cultural, and geographical barriers	procedural	procedural	1	2	2	procedural	causal			procedural				2		0	0	0	Match	0	0	0				Match				Match	Match2	2
Aris	2020	how can we improve measurement of global emissions from international trade	procedural	procedural	1	1	1	procedural				procedural				1	TRUE	0	0	0	Match	0	0	0				Match				Match	Match1	1
Aris	2020	To what extent are the four GATS 4 Modes of Supply compliments or substitutes	verification	procedural	0	0	0	procedural			value					1	TRUE	0	0	0	0	0	0	0									1	0
Aris	2020	does international regulatory cooperation help reduce regulatory barriers to trade in innovative products and services	verification	verification	1	1	1	verification					verification			1	TRUE	0	0	0	0	Match	0	0					Match			Match	Match1	1
Aris	2020	What role does consumer and Food Business Operator behaviour and perception play in ensuring food safety and standards	causal	example	0	0	0	example				procedural				1	TRUE	0	0	0	0	0	0	0									1	0
Aris	2020	What is the impact of novel and non-traditional foods, additives and processes on the UK consumer	causal	causal	1	2	2	causal	causal			procedural				2		Match	0	0	0	0	0	0	Match							Match	Match2	2
Aris	2020	What is the impact of crime in the UK food supply chain, including food fraud, and how can it be better detected and monitored	causal	causal	1	2	2	causal	causal			procedural				2		Match	0	0	0	0	0	0	Match							Match	Match2	2
Aris	2020	What is the consumer interest in the food system, including on safety and standards, nutrition and health, choice, availability, access, sustainability and welfare	example	example	1			example								0		0	0	0	0	0	0	0									0
Aris	2020	How can the impact of chemical contaminants (including nanomaterials and microplastics) in food be assessed and minimised	procedural	procedural	1	2	2	procedural	causal			procedural				2		0	0	0	Match	0	0	0				Match				Match	Match2	2
Aris	2020	How can data and digital innovations be used to create a safer food system	procedural	procedural	1	2	2	procedural	causal			procedural				2		0	0	0	Match	0	0	0				Match				Match	Match2	2
Aris	2020	How can the FSA remain at the cutting-edge when developing and implementing food regulations	procedural	procedural	1	2	2	procedural			value	procedural				2		0	0	0	Match	0	0	0				Match				Match	Match2	2
Aris	2020	How can the FSA improve the evidence base concerning Antimicrobial Resistance (AMR) and food	procedural	procedural	1			procedural								0		0	0	0	0	0	0	0									0
Aris	2020	How can the FSA protect the UK consumer from the health risks posed by food hypersensitivity (including allergies and intolerance)	procedural	procedural	1	0	0	procedural						comparison	forecasting	2		0	0	0	0	0	0	0									2	0
Aris	2020	How can the FSA remain responsive to emerging challenges and opportunities in the UK food system including unprecedented challenges such as those associated with Covid-19	procedural	procedural	1	2	2	procedural				procedural		comparison		2		0	0	0	Match	0	0	0				Match				Match	Match2	2
Aris	2020	How can the FSA better understand and reduce the impact of foodborne pathogens	procedural	procedural	1	2	2	procedural	causal	example		procedural				3		0	0	0	Match	0	0	0				Match				Match	Match3	2
Aris	2020	what is the impact of coronavirus on the multilateral and international alignments on climate change consensus	causal	causal	1	2	2	causal	causal			procedural				2		Match	0	0	0	0	0	0	Match							Match	Match2	2
Aris	2020	how will public attitudes be affected	causal	causal	1	1	1	causal	causal							1	TRUE	Match	0	0	0	0	0	0	Match							Match	Match1	1
Aris	2020	what impact will coronavirus have on global attitudes to traditional medicines derived from animal products	causal	causal	1	2	2	causal	causal			procedural				2		Match	0	0	0	0	0	0	Match							Match	Match2	2
Aris	2020	how will the health and economic impacts of coronavirus affect the attitude of governments and publics to the illegal wildlife trade	causal	causal	1	2	2	causal	causal			procedural				2		Match	0	0	0	0	0	0	Match							Match	Match2	2
Aris	2020	how will coronavirus impact on the uptake of international study	causal	causal	1	2	2	causal	causal			procedural				2		Match	0	0	0	0	0	0	Match							Match	Match2	2
Aris	2020	how might the coronavirus outbreak affect global supply-chains	causal	causal	1	1	1	causal	causal							1	TRUE	Match	0	0	0	0	0	0	Match							Match	Match1	1
Aris	2020	How could this affect trade negotiations going forward	causal	causal	1	1	1	causal	causal							1	TRUE	Match	0	0	0	0	0	0	Match							Match	Match1	1
Aris	2020	How will fear of pandemic resurgence affect the willingness of publics to accept greater surveillance	causal	causal	1	2	2	causal	causal		value					2		Match	0	0	0	0	0	0	Match							Match	Match2	2
Aris	2020	If it impacts, which regions of the world are likely to be most affected	causal	causal	1	2	2	causal	causal			procedural	verification			3		Match	0	0	0	0	0	0	Match							Match	Match3	2
Aris	2020	how are different countries balancing privacy concerns around digital contact tracing apps	example	example	1			example								0		0	0	0	0	0	0	0									0
Aris	2020	the history of epidemics, pandemics and their aftermath. What lessons for recovery from coronavirus can we learn from past recoveries from pandemics or other major crises	example	example	1	1	1	example		example						1	TRUE	0	Match	0	0	0	0	0		Match						Match	Match1	1
Aris	2020	What opportunities does this present the UK	example	example	1			example								0		0	0	0	0	0	0	0									0
Aris	2020	what are the implications for stability of the euro area	example	causal	0	0	1	causal	causal							1	TRUE	Match	0	0	0	0	0	0	Match							Match	Match1	1
Aris	2020	public and state attitudes in China and the US towards the provision of ‘global goods’, particularly health provision in developing nations, for example hospital building or support for NGOS and the World Health Organisation (WHO). How is the ‘global good’ narrative promoted at home and overseas	example	example	1	2	2	example		example	value	procedural				3		0	Match	0	0	0	0	0		Match						Match	Match3	2
Aris	2020	How do different societies or groups imbibe, use or combat rumour and misinformation	example	example	1			example								0		0	0	0	0	0	0	0									0
Aris	2020	how do different social groups ordemographics respond to information on coronavirus in different countries	example	example	1			example								0		0	0	0	0	0	0	0									0
Aris	2020	how state and non-state actors are adjusting their approaches to geopolitical issues during the course of the pandemic	example	example	1	0	0	example							forecasting	1	TRUE	0	0	0	0	0	0	0									1	0
Aris	2020	what analysis of the relevance of demographics for the impact coronavirus has in different parts of the world	example	example	1	0	0	example	causal			procedural				2		0	0	0	0	0	0	0									2	0
Aris	2020	What implications does this have for the transition to renewable resources	value	example	0	0	0	example	causal							1	TRUE	0	0	0	0	0	0	0									1	0
Aris	2020	what will be the long run economic pressure on international institutions and where or how should the UK engage to ensure most influence	value	value	1	2	2	value			value	procedural				2		0	0	Match	0	0	0	0			Match					Match	Match2	2
Aris	2020	to what extent will the UK’s main trading partners adopt a more protectionist stance	value	value	1	1	1	value			value					1	TRUE	0	0	Match	0	0	0	0			Match					Match	Match1	1
Aris	2020	how will the economic impact of coronavirus affect governments’ ambitions for climate change targets and biodiversity	forecasting	causal	0	0	2	causal	causal			procedural				2		Match	0	0	0	0	0	0	Match							Match	Match2	2
Aris	2020	is coronavirus accelerating trends in emerging technologies	forecasting	verification	0	2	2	verification				procedural	verification		forecasting	3		0	0	0	0	Match	0	0					Match			Match	Match3	2
Aris	2020	How might these trends affect global employment and immigration patterns	forecasting	example	0	2	0	example	causal						forecasting	2		0	0	0	0	0	0	0									2	0
Aris	2020	how will coronavirus impact on international co-operation on emerging technologies	forecasting	example	0	0	0	example	causal			procedural				2		0	0	0	0	0	0	0									2	0
Aris	2020	what will future international scientific collaboration look like in a post-coronavirus world	forecasting	forecasting	1	1	1	forecasting							forecasting	1	TRUE	0	0	0	0	0	0	Match							Match	Match	Match1	1
Aris	2020	What are the longer term implications for the research ecosystem in the UK and internationally	forecasting	forecasting	1	0	0	forecasting	causal			procedural				2		0	0	0	0	0	0	0									2	0
Aris	2020	What will be the impact on the UK’s reputation as a leading science nation	forecasting	example	0	0	0	example	causal			procedural				2		0	0	0	0	0	0	0									2	0
Aris	2020	how will coronavirus impact on forecasted global peak oil demand	forecasting	causal	0	2	2	causal	causal			procedural			forecasting	3		Match	0	0	0	0	0	0	Match							Match	Match3	2
Aris	2020	how will the composition of sovereign debt change in countries post-coronavirus	forecasting	example	0	0	0	example	causal							1	TRUE	0	0	0	0	0	0	0									1	0
Aris	2020	how will global patterns of consumption, saving and investment change post-coronavirus	forecasting	causal	0	0	1	causal	causal							1	TRUE	Match	0	0	0	0	0	0	Match							Match	Match1	1
Aris	2020	How will productivity growth change	forecasting	causal	0	0	1	causal	causal							1	TRUE	Match	0	0	0	0	0	0	Match							Match	Match1	1
Aris	2020	what will be the distributional impacts	forecasting	example	0	0	0	example	causal			procedural				2		0	0	0	0	0	0	0									2	0
Aris	2020	how will disinformation techniques evolve to profit from the crisis	forecasting	causal	0	0	2	causal	causal			procedural				2		Match	0	0	0	0	0	0	Match							Match	Match2	2
Aris	2020	how might coronavirus affect migration trends, For example, as an amplifier or as a driver of migration in itself	forecasting	causal	0	2	2	causal	causal	example					forecasting	3		Match	0	0	0	0	0	0	Match							Match	Match3	2
Aris	2020	Will scientists collaborate in a different way	verification	verification	1	1	1	verification					verification			1	TRUE	0	0	0	0	Match	0	0					Match			Match	Match1	1
Aris	2020	Will developing countries and emerging markets be hit relatively harder by the long run economic consequences of coronavirus	verification	verification	1	2	2	verification	causal			procedural	verification		forecasting	4		0	0	0	0	Match	0	0					Match			Match	Match4	2
Aris	2020	Will women be hit relatively harder by the long run economic consequences of coronavirus	verification	verification	1	2	2	verification	causal				verification	comparison		3		0	0	0	0	Match	0	0					Match			Match	Match3	2
Aris	2020	Are individuals, cities or communities motivated by the drop in emission levels resulting from reduced travel	verification	verification	1	1	1	verification					verification			1	TRUE	0	0	0	0	Match	0	0					Match			Match	Match1	1
Aris	2020	Are they more or less fearful of ambitious decision making to protect the climate	verification	verification	1	1	1	verification					verification			1	TRUE	0	0	0	0	Match	0	0					Match			Match	Match1	1
Aris	2020	How does this vary by problem type, level of legal capability, and awareness of support	causal	example	0	0	0	example				procedural				1	TRUE	0	0	0	0	0	0	0									1	0
Aris	2020	How do geographic, demographic, cultural, and other factors affect people’s ability to resolve their legal problems	causal	causal	1	1	1	causal	causal							1	TRUE	Match	0	0	0	0	0	0	Match							Match	Match1	1
Aris	2020	Which groups struggle most to resolve their justice problems, either through inaction or difficulty accessing the justice system and wider support services	causal	example	0	0	0	example				procedural	verification			2		0	0	0	0	0	0	0									2	0
Aris	2020	What factors affect the effectiveness of Domestic Violence Protection Orders and other measures in the Domestic Abuse Bill	causal	causal	1	2	2	causal	causal			procedural				2		Match	0	0	0	0	0	0	Match							Match	Match2	2
Aris	2020	How can we better understand flows into the courts and tribunals system, reasons for entry, and the impact of external organisations and their activities	causal	example	0	2	2	example	causal	example		procedural				3		0	Match	0	0	0	0	0		Match						Match	Match3	2
Aris	2020	How does this vary by the nature of their legal problem, advice and support acquired, jurisdiction and outcome	causal	causal	1	2	2	causal	causal			procedural				2		Match	0	0	0	0	0	0	Match							Match	Match2	2
Aris	2020	What are the outcomes of receiving legal aid, and how do they vary by the type of service and time at which they were provided	causal	causal	1	2	2	causal	causal						forecasting	2		Match	0	0	0	0	0	0	Match							Match	Match2	2
Aris	2020	How do geographical and demographic factors affect legal aid awareness and uptake	causal	causal	1	1	1	causal	causal							1	TRUE	Match	0	0	0	0	0	0	Match							Match	Match1	1
Aris	2020	How does legal aid uptake vary by eligibility	causal	causal	1			causal								0		0	0	0	0	0	0	0									0
Aris	2020	What are the enablers to encouraging and sustaining greater diversity – in terms of protected characteristics and socio-economic background – in the legal profession, particularly within senior roles	causal	example	0	0	0	example			value	procedural				2		0	0	0	0	0	0	0									2	0
Aris	2020	How do the legal professions and services available within the legal sectors of Scotland and Northern Ireland compare with the legal profession in England and Wales	causal	Comparison	0	0	1	Comparison						comparison		1	TRUE	0	0	0	0	0	Match	0						Match		Match	Match1	1
Aris	2020	How does this differ by the type and size of legal firm or organisation, and for what services and outputs	causal	causal	1	1	1	causal	causal							1	TRUE	Match	0	0	0	0	0	0	Match							Match	Match1	1
Aris	2020	How does LawTech affect the productivity, cost effectiveness, and efficiency of different services and outputs in the legal sector	causal	causal	1	2	2	causal	causal			procedural				2		Match	0	0	0	0	0	0	Match							Match	Match2	2
Aris	2020	What are the barriers – including regulatory barriers – to legal services trade with the UK’s overseas markets and what levers can help overcome these	causal	procedural	0	0	2	procedural				procedural		comparison		2		0	0	0	Match	0	0	0				Match				Match	Match2	2
Aris	2020	How do police activities – such as Release Under Investigation (RUI) – affect flows into the criminal courts	causal	causal	1	1	1	causal	causal							1	TRUE	Match	0	0	0	0	0	0	Match							Match	Match1	1
Aris	2020	How prevalent is repeat victimisation and who does it affect	causal	causal	1	1	1	causal	causal							1	TRUE	Match	0	0	0	0	0	0	Match							Match	Match1	1
Aris	2020	What are the reasons for case attrition and what works to avoid it, for different case types	causal	example	0			example								0		0	0	0	0	0	0	0									0
Aris	2020	What are the impacts of case attrition on victims, particularly for serious violence and sexual abuse cases	causal	causal	1	2	2	causal	causal			procedural				2		Match	0	0	0	0	0	0	Match							Match	Match2	2
Aris	2020	What are the career pathways and recruitment journeys into the judiciary	causal	example	0			example								0		0	0	0	0	0	0	0									0
Aris	2020	What impact do eligibility criteria for judicial roles have on recruitment and diversity, and does this enable sustainability of the judiciary	causal	causal	1	2	2	causal	causal			procedural				2		Match	0	0	0	0	0	0	Match							Match	Match2	2
Aris	2020	What motivates individuals to apply for, and remain within, judicial roles	causal	example	0	0	0	example				procedural				1	TRUE	0	0	0	0	0	0	0									1	0
Aris	2020	What factors contribute to creating and maintaining a rehabilitative culture within prison, and how can this can impact on post-release outcomes for individuals	causal	causal	1	2	2	causal	causal			procedural				2		Match	0	0	0	0	0	0	Match							Match	Match2	2
Aris	2020	What are the levels and drivers of serious organised crime and the illicit economy in prisons, including drugs, psychoactive substances, and mobile phones	causal	example	0	0	0	example				procedural				1	TRUE	0	0	0	0	0	0	0									1	0
Aris	2020	How do illicit goods enter the estate and what role do established crime networks play	causal	causal	1	0	0	causal			value					1	TRUE	0	0	0	0	0	0	0									1	0
Aris	2020	What impact does prison education have on the type of work secured after release	causal	causal	1	2	2	causal	causal			procedural				2		Match	0	0	0	0	0	0	Match							Match	Match2	2
Aris	2020	How does staff attrition affect individual behaviours	causal	causal	1	1	1	causal	causal							1	TRUE	Match	0	0	0	0	0	0	Match							Match	Match1	1
Aris	2020	How does staff diversity – in terms of protected characteristics – impact relationships with individuals in prisons, and their behaviour	causal	causal	1	2	2	causal	causal			procedural				2		Match	0	0	0	0	0	0	Match							Match	Match2	2
Aris	2020	What works to reduce levels of self-harm and self-inflicted death in prisons, for different individuals and groups	causal	example	0			example								0		0	0	0	0	0	0	0									0
Aris	2020	What factors contribute to an effective within-prison health service and how can we respond to changing demographics and needs	causal	causal	1	1	1	causal	causal							1	TRUE	Match	0	0	0	0	0	0	Match							Match	Match1	1
Aris	2020	What works to support a ‘whole-prison’ approach to physical and mental health	causal	example	0	0	0	example				procedural				1	TRUE	0	0	0	0	0	0	0									1	0
Aris	2020	What are the impacts – both within prison and post-release – of the physical and mental health services, and support services delivered in prisons	causal	causal	1	2	2	causal	causal			procedural				2		Match	0	0	0	0	0	0	Match							Match	Match2	2
Aris	2020	What factors affect the likelihood of different groups receiving different sentences, including custodial, community or other court disposal sentences	causal	causal	1	1	1	causal	causal							1	TRUE	Match	0	0	0	0	0	0	Match							Match	Match1	1
Aris	2020	How do sentencing recommendations vary by the availability of different options	causal	causal	1			causal								0		0	0	0	0	0	0	0									0
Aris	2020	What are the enablers and barriers to effective sentences, including community-based, alternative or short custodial sentences	causal	example	0	2	0	example	causal			procedural		comparison		3		0	0	0	0	0	0	0									3	0
Aris	2020	What factors impact sentencers’ confidence in using non-custodial sentences	causal	causal	1	2	2	causal	causal			procedural				2		Match	0	0	0	0	0	0	Match							Match	Match2	2
Aris	2020	What explains public confidence in criminal sentences	causal	causal	1	0	0	causal		example						1	TRUE	0	0	0	0	0	0	0									1	0
Aris	2020	What makes an effective pre-sentence report (PSR)	causal	causal	1	1	1	causal	causal							1	TRUE	Match	0	0	0	0	0	0	Match							Match	Match1	1
Aris	2020	What factors influence the use of PSR’s – including judicial views and confidence – and why has this changed over time	causal	example	0	2	0	example	causal						forecasting	2		0	0	0	0	0	0	0									2	0
Aris	2020	What contributes to effective electronic tagging and monitoring, including GPS and radio frequency trackers, and sobriety tags, in protecting the public from harm	causal	causal	1	1	1	causal	causal							1	TRUE	Match	0	0	0	0	0	0	Match							Match	Match1	1
Aris	2020	What are the drivers of extremism and what works to reduce radicalisation	causal	example	0			example								0		0	0	0	0	0	0	0									0
Aris	2020	What factors have a strong influence on the de-radicalisation of individuals	causal	causal	1	1	1	causal	causal							1	TRUE	Match	0	0	0	0	0	0	Match							Match	Match1	1
Aris	2020	What is the impact of home detention curfew, in advance of custodial sentence completion, on individual outcomes and risk to public protection	causal	causal	1	2	2	causal	causal			procedural				2		Match	0	0	0	0	0	0	Match							Match	Match2	2
Aris	2020	How do changes in tariffs, including minimum and maximum sentence lengths or the way life tariffs are calculated, affect sentencing behaviour	causal	causal	1	1	1	causal	causal							1	TRUE	Match	0	0	0	0	0	0	Match							Match	Match1	1
Aris	2020	How do licence period, conditions, and durations affect the potential for recalls, and what are the downstream impacts on individual outcomes and risks to public protection	causal	causal	1	2	2	causal	causal			procedural		comparison		3		Match	0	0	0	0	0	0	Match							Match	Match3	2
Aris	2020	How and to what extent can digital technology in prisons assist staff and our understanding of the needs of our workforce	causal	value	0	0	2	value		example	value					2		0	0	Match	0	0	0	0			Match					Match	Match2	2
Aris	2020	What are the social factors that lead to reoffending	causal	example	0	1	0	example	causal							1	TRUE	0	0	0	0	0	0	0									1	0
Aris	2020	How does staff diversity impact on relationships with individuals	causal	causal	1	2	2	causal	causal			procedural				2		Match	0	0	0	0	0	0	Match							Match	Match2	2
Aris	2020	What impact do different levels of supervision – such as staff (including attrition), frequency, length, intensity – have on rehabilitation and outcomes	causal	example	0	2	0	example	causal			procedural				2		0	0	0	0	0	0	0									2	0
Aris	2020	How do staff qualifications and experience levels impact the delivery of programmes and their outcomes	causal	causal	1	2	2	causal	causal			procedural				2		Match	0	0	0	0	0	0	Match							Match	Match2	2
Aris	2020	What are the impacts of supervision within different premises, for example community hubs	causal	example	0	2	2	example	causal	example		procedural				3		0	Match	0	0	0	0	0		Match						Match	Match3	2
Aris	2020	How does the combination of time in prison and activities undertaken impact upon reoffending upon release	causal	causal	1	2	2	causal	causal			procedural				2		Match	0	0	0	0	0	0	Match							Match	Match2	2
Aris	2020	What factors will create an effective performance framework for youth offending teams (YOTs)	causal	example	0	1	0	example	causal							1	TRUE	0	0	0	0	0	0	0									1	0
Aris	2020	How are tribunals affected by the policies and services of other government departments, and how can we better understand upstream decision-making processes, For example, regarding welfare policy.	causal	causal	1	2	2	causal	causal	example					forecasting	3		Match	0	0	0	0	0	0	Match							Match	Match3	2
Aris	2020	How can services and therapeutic interventions, such as training, peer and family relationship support, and drug and addiction services, improve post-release outcomes	causal	procedural	0	2	2	procedural	causal			procedural				2		0	0	0	Match	0	0	0				Match				Match	Match2	2
Aris	2020	To what extent does an individual’s input into the services they receive whilst under supervision affect their motivation, and how does this influence desistance	causal	value	0	2	2	value	causal		value					2		0	0	Match	0	0	0	0			Match					Match	Match2	2
Aris	2020	How can mentoring, peer support and staff relationships help in reducing self-harm	causal	causal	1	2	2	causal	causal			procedural				2		Match	0	0	0	0	0	0	Match							Match	Match2	2
Aris	2020	To what extent do alternative dispute resolutions – particularly mediation – affect outcomes for those involved	causal	value	0	2	2	value	causal		value					2		0	0	Match	0	0	0	0			Match					Match	Match2	2
Aris	2020	How can agencies work together most effectively to protect the public from offending (and reoffending) of a highly serious or dangerous nature	causal	procedural	0	2	0	procedural	causal		value					2		0	0	0	0	0	0	0									2	0
Aris	2020	How can quality relationships influence the outcomes of individuals under supervision	causal	causal	1	1	1	causal	causal							1	TRUE	Match	0	0	0	0	0	0	Match							Match	Match1	1
Aris	2020	How can LawTech and innovation support greater access to justice	causal	procedural	0	0	2	procedural			value	procedural				2		0	0	0	Match	0	0	0				Match				Match	Match2	2
Aris	2020	How can we better understand the opportunities and impact of the use of digital technology on those engaging with the courts and tribunals system	causal	procedural	0	2	2	procedural	causal	example		procedural				3		0	0	0	Match	0	0	0				Match				Match	Match3	2
Aris	2020	How can the use of technology support supervision, including remote supervision	causal	procedural	0	0	1	procedural				procedural				1	TRUE	0	0	0	Match	0	0	0				Match				Match	Match1	1
Aris	2020	How can we better understand the dynamic risk factors for sexual reoffending and how they evolve over time, Particularly those identified via the Active Risk Management System (ARMS).	Comparison	example	0	0	2	example	causal	example		procedural				3		0	Match	0	0	0	0	0		Match						Match	Match3	2
Aris	2020	How do these characteristics compare across case types	Comparison	Comparison	1			Comparison								0		0	0	0	0	0	0	0									0
Aris	2020	What is the overlap between being a victim and committing an offence, and how does this vary by, for example, crime type and demographic characteristics	Comparison	causal	0	0	0	causal		example						1	TRUE	0	0	0	0	0	0	0									1	0
Aris	2020	What are the enablers and barriers to effective Integrated Offender Management (IOM) strategies	Comparison	Comparison	1	2	2	Comparison	causal			procedural		comparison		3		0	0	0	0	0	Match	0						Match		Match	Match3	2
Aris	2020	What are the enablers and barriers to the effective operation of approved premises	Comparison	Comparison	1	2	2	Comparison	causal			procedural		comparison		3		0	0	0	0	0	Match	0						Match		Match	Match3	2
Aris	2020	What are the enablers and barriers to an effective unpaid work scheme	Comparison	Comparison	1	2	2	Comparison	causal			procedural		comparison		3		0	0	0	0	0	Match	0						Match		Match	Match3	2
Aris	2020	Are certain types or requirements of sentences, or recommended treatment programmes, more effective for different individuals and groups	Comparison	verification	0	0	2	verification	causal				verification			2		0	0	0	0	Match	0	0					Match			Match	Match2	2
Aris	2020	What are people’s experiences of dealing with justice problems	example	example	1			example								0		0	0	0	0	0	0	0									0
Aris	2020	What works, for whom, to incentivise and deliver positive and sustainable outcomes	example	example	1	0	0	example	causal			procedural				2		0	0	0	0	0	0	0									2	0
Aris	2020	How do different advice and support services interact, share information, and refer individuals between organisations	example	example	1	0	0	example				procedural				1	TRUE	0	0	0	0	0	0	0									1	0
Aris	2020	How do different individuals and groups perceive their experiences of legal aid services	example	example	1			example								0		0	0	0	0	0	0	0									0
Aris	2020	Particularly criminal defence and specialist legal roles such as mental health lawyers	example	example	1	0	0	example					verification			1	TRUE	0	0	0	0	0	0	0									1	0
Aris	2020	What are the backgrounds of individuals who currently work within LawTech	example	example	1			example								0		0	0	0	0	0	0	0									0
Aris	2020	What, if any, regulatory framework or guidelines are required to ensure the fair use and application of LawTech	example	example	1	0	0	example				procedural				1	TRUE	0	0	0	0	0	0	0									1	0
Aris	2020	What are the legal activities of UK firms and legal professionals that are permanently established in non-EU, overseas and emerging markets	example	example	1	0	0	example							forecasting	1	TRUE	0	0	0	0	0	0	0									1	0
Aris	2020	How do individuals in the courts and tribunals system vary by, for example, protected characteristics, socio-economic or socio-demographic background	example	causal	0	2	0	causal		example		procedural				2		0	0	0	0	0	0	0									2	0
Aris	2020	How do these characteristics compare across jurisdiction and case type	example	Comparison	0			Comparison								0		0	0	0	0	0	0	0									0
Aris	2020	How do organisations or other non-individual parties in the courts and tribunals system vary by, for example, size of organisation, nature of work or industry	example	causal	0	2	0	causal		example		procedural				2		0	0	0	0	0	0	0									2	0
Aris	2020	What are the needs and experiences of victims, defence witnesses, and those in distressing civil, family, or tribunal cases	example	example	1			example								0		0	0	0	0	0	0	0									0
Aris	2020	How does this vary by protected characteristics, socio-economic or socio-demographic background and jurisdiction	example	causal	0			causal								0		0	0	0	0	0	0	0									0
Aris	2020	How does case progression, case timeliness, cost-to-access (where appropriate), and eventual outcome vary by jurisdiction and case type	example	causal	0	0	2	causal	causal		value				forecasting	3		Match	0	0	0	0	0	0	Match							Match	Match3	2
Aris	2020	What works, at which stage, and for whom, to improve the efficiency of case progression	example	example	1	0	0	example				procedural				1	TRUE	0	0	0	0	0	0	0									1	0
Aris	2020	What does ‘ideal’ judicial diversity look like	example	example	1	0	0	example			value					1	TRUE	0	0	0	0	0	0	0									1	0
Aris	2020	How does intra-prison crime manifest and what are the associated costs	example	example	1			example								0		0	0	0	0	0	0	0									0
Aris	2020	What works, for whom, to support effective transition and resettlement from custody into the community, In particular, for children and young people	example	example	1	0	0	example	causal			procedural				2		0	0	0	0	0	0	0									2	0
Aris	2020	How can anti-social, violent, and criminal behaviour linked to alcohol and drug use be addressed beyond traditional criminal sentencing	example	example	1			example								0		0	0	0	0	0	0	0									0
Aris	2020	What are the risks, needs, protective and promotive factors of different groups, Particularly those with multiple disadvantage, or multiple complex needs	example	example	1	0	0	example	causal		value					2		0	0	0	0	0	0	0									2	0
Aris	2020	How do an individual’s criminogenic needs change throughout time within the criminal justice system	example	causal	0	0	2	causal	causal			procedural				2		Match	0	0	0	0	0	0	Match							Match	Match2	2
Aris	2020	What approaches enable the development of pro-social identity	example	example	1	0	0	example				procedural				1	TRUE	0	0	0	0	0	0	0									1	0
Aris	2020	What works to build and sustain positive relationships between staff and individuals under supervision	example	example	1	0	0	example	causal			procedural				2		0	0	0	0	0	0	0									2	0
Aris	2020	What timing and sequencing of services, interventions and support works to sustain positive outcomes for individuals, For example, accommodation; employment; relationship, family and peer support	example	example	1	2	2	example	causal	example		procedural				3		0	Match	0	0	0	0	0		Match						Match	Match3	2
Aris	2020	What approaches ensure individuals complete programmes and embed learning	example	example	1	0	0	example				procedural				1	TRUE	0	0	0	0	0	0	0									1	0
Aris	2020	What works and for whom to prevent and divert children and young people from offending	example	example	1	0	0	example	causal			procedural				2		0	0	0	0	0	0	0									2	0
Aris	2020	How do the regimes children receive in custody support desistance from crime on release, as well as their wider educational, personal and social development	example	example	1	0	0	example				procedural				1	TRUE	0	0	0	0	0	0	0									1	0
Aris	2020	Under what circumstances do multi-agency public protection arrangements (MAPPA) reduce public protection risks	example	example	1	0	0	example				procedural				1	TRUE	0	0	0	0	0	0	0									1	0
Aris	2020	Are there specific groups of individuals for whom electronic tagging and monitoring is more effective	example	verification	0	0	2	verification	causal				verification			2		0	0	0	0	Match	0	0					Match			Match	Match2	2
Aris	2020	To what extent is technology supporting and enabling individuals to rehabilitate, For example, maintaining relationships via in-cell telephony	example	value	0	2	2	value	causal	example	value	procedural				4		0	0	Match	0	0	0	0			Match					Match	Match4	2
Aris	2020	How effective are support structures, for example intermediaries, in facilitating access to justice for vulnerable people, including victims and witnesses	value	value	1	2	2	value	causal	example	value	procedural				4		0	0	Match	0	0	0	0			Match					Match	Match4	2
Aris	2020	How do we improve legal awareness and capability in the population, so that people are able to identify they have a legal problem and seek appropriate help	value	procedural	0	1	0	procedural			value					1	TRUE	0	0	0	0	0	0	0									1	0
Aris	2020	How do we best assist early advice and support services to deal with changes in legal need in the population and the demand for services	value	procedural	0	0	1	procedural				procedural				1	TRUE	0	0	0	Match	0	0	0				Match				Match	Match1	1
Aris	2020	Why do recruitment, career progression and pathways, and retention within the legal profession, vary by protected characteristics, socio-economic and socio-demographic background	value	causal	0	0	2	causal	causal						forecasting	2		Match	0	0	0	0	0	0	Match							Match	Match2	2
Aris	2020	How sustainable are different types of role within the legal profession and sector	value	value	1			value								0		0	0	0	0	0	0	0									0
Aris	2020	What works to promote and maintain competitiveness within the legal services market and ensure individuals can access quality services at a fair and accessible price, whilst growing the sector overall	value	procedural	0	0	1	procedural				procedural				1	TRUE	0	0	0	Match	0	0	0				Match				Match	Match1	1
Aris	2020	What is the scale, scope and function of the unregulated legal services market in England and Wales	value	example	0			example								0		0	0	0	0	0	0	0									0
Aris	2020	How effective are industry mechanisms and frameworks in ensuring they resolve complaints and meet the wider regulatory needs of the legal services market and profession	value	value	1	2	2	value	causal		value	procedural				3		0	0	Match	0	0	0	0			Match					Match	Match3	2
Aris	2020	How much specialist technological (LawTech) investment and adoption takes place in the legal sector	value	value	1	1	1	value			value					1	TRUE	0	0	Match	0	0	0	0			Match					Match	Match1	1
Aris	2020	How well understood are entitlements under the Victims’ Code, including special measures and access to support services	value	value	1	2	2	value			value	procedural				2		0	0	Match	0	0	0	0			Match					Match	Match2	2
Aris	2020	How effective are different prison types, categories and functions, such as reception, training and resettlement, in meeting their core objectives	value	value	1	2	2	value	causal		value					2		0	0	Match	0	0	0	0			Match					Match	Match2	2
Aris	2020	What works across our prisons to increase safety and security and reduce levels of violence	value	example	0			example								0		0	0	0	0	0	0	0									0
Aris	2020	How effective are measures at preventing and disrupting the supply of drugs and other illicit goods entering the estate and impacts on organised crime more generally	value	value	1	2	2	value	causal		value	procedural				3		0	0	Match	0	0	0	0			Match					Match	Match3	2
Aris	2020	How effective are different types of technology across the estate in ensuring prisons are safe, secure, fair, inclusive and productive	value	value	1	2	2	value	causal		value	procedural				3		0	0	Match	0	0	0	0			Match					Match	Match3	2
Aris	2020	How effective is technology at combating the illicit economy and mitigating crime	value	value	1	2	2	value	causal		value	procedural				3		0	0	Match	0	0	0	0			Match					Match	Match3	2
Aris	2020	What is the optimal workforce model – in terms of staff volumes, diversity, specialisms and experience levels – to ensure the right level of support	value	value	1	2	2	value			value	procedural				2		0	0	Match	0	0	0	0			Match					Match	Match2	2
Aris	2020	How many people in prison need access to mental health services who cannot or do not access them	value	verification	0			verification								0		0	0	0	0	0	0	0									0
Aris	2020	When is the optimal time to intervene or offer support	value	value	1	2	2	value			value	procedural	verification			3		0	0	Match	0	0	0	0			Match					Match	Match3	2
Aris	2020	How can we better understand the impact of interventions delivered in prisons and how these are sequenced alongside those in the community	value	procedural	0	0	2	procedural	causal	example		procedural				3		0	0	0	Match	0	0	0				Match				Match	Match3	2
Aris	2020	What constitutes an optimal caseload mix for probation staff, to appropriately balance risk levels across their workload, whilst delivering the most effective support for individuals, with multiple and complex needs, under their supervision	value	example	0	2	0	example	causal		value	procedural		comparison		4		0	0	0	0	0	0	0									4	0
Aris	2020	How effective are rehabilitation activity requirements (RARs) and in what ways can they be improved	value	value	1	2	2	value	causal		value					2		0	0	Match	0	0	0	0			Match					Match	Match2	2
Aris	2020	How effective are youth justice services at achieving positive, non-justice outcomes that support desistance from offending	value	value	1	2	2	value	causal		value	procedural				3		0	0	Match	0	0	0	0			Match					Match	Match3	2
Aris	2020	How can we better meet the needs of those with legal issues to resolve in either the civil or family justice system and the criminal justice system concurrently, for example, domestic abuse victims, victims of fraud, or defendants facing eviction	value	procedural	0	0	0	procedural		example						1	TRUE	0	0	0	0	0	0	0									1	0
Aris	2020	How accurate is the proven reoffending rate and how does it vary by different groups	value	value	1			value								0		0	0	0	0	0	0	0									0
Aris	2020	How can we better isolate the impact of multiple interventions within an individual's time in prison	value	procedural	0	0	2	procedural	causal			procedural				2		0	0	0	Match	0	0	0				Match				Match	Match2	2
Aris	2020	How can we ensure better targeting of interventions within pre-sentence reports	value	procedural	0	0	1	procedural				procedural				1	TRUE	0	0	0	Match	0	0	0				Match				Match	Match1	1
Aris	2020	What are the long-term impacts on children’s developmental outcomes because of placements made under public law orders in care proceedings	forecasting	forecasting	1	0	0	forecasting	causal			procedural				2		0	0	0	0	0	0	0									2	0
Aris	2020	What are the long-term outcomes for those who access and those who do not, but are eligible for legal aid	forecasting	forecasting	1	0	0	forecasting	causal							1	TRUE	0	0	0	0	0	0	0									1	0
Aris	2020	How might technology shape the future requirements of, and services offered by, the legal profession and sector	forecasting	forecasting	1	1	1	forecasting							forecasting	1	TRUE	0	0	0	0	0	0	Match							Match	Match	Match1	1
Aris	2020	How might future employment within the legal sector change because of technology and technological investment	forecasting	forecasting	1	2	2	forecasting	causal						forecasting	2		0	0	0	0	0	0	Match							Match	Match	Match2	2
Aris	2020	How can we better understand future demand and supply, to help plan for the delivery of services	forecasting	procedural	0	2	0	procedural		example					forecasting	2		0	0	0	0	0	0	0									2	0
Aris	2020	What are the longer-term effects of early identification and intervention	forecasting	example	0	0	0	example	causal			procedural				2		0	0	0	0	0	0	0									2	0
Aris	2020	How can we better understand the future demand and needs of our workforce – including learning and development needs – to ensure effective workload management, particularly in relation to serious and high-risk cases	forecasting	procedural	0	2	2	procedural	causal	example		procedural			forecasting	4		0	0	0	Match	0	0	0				Match				Match	Match4	2
Aris	2020	At what point within a career path does enabling activity lead to greater future judicial diversity	forecasting	causal	0	2	0	causal			value	procedural			forecasting	3		0	0	0	0	0	0	0									3	0
Aris	2020	How can we improve forecasts of case volumes for the courts and tribunals system	forecasting	procedural	0	2	2	procedural				procedural			forecasting	2		0	0	0	Match	0	0	0				Match				Match	Match2	2
Aris	2020	How do orders made in private family law proceedings – for example, resolving disputes about child or financial arrangements – affect individual and family outcomes	procedural	causal	0	0	2	causal	causal	example						2		Match	0	0	0	0	0	0	Match							Match	Match2	2
Aris	2020	When people seek advice, how do we ensure they find useful and accessible information that empowers them – either towards self-help, or to access the most appropriate services for their needs	procedural	procedural	1	2	2	procedural			value	procedural				2		0	0	0	Match	0	0	0				Match				Match	Match2	2
Aris	2020	Where are the notable gaps in the provision of legal advice and support, and how can we best intervene to help fill them	procedural	procedural	1	1	1	procedural				procedural				1	TRUE	0	0	0	Match	0	0	0				Match				Match	Match1	1
Aris	2020	How do we measure the impact of early advice on short, medium, and longer-term outcomes, and the economic costs and benefits	procedural	procedural	1	2	2	procedural	causal			procedural		comparison		3		0	0	0	Match	0	0	0				Match				Match	Match3	2
Aris	2020	How does the UK legal sector meet the needs of foreign markets through cross-border trade in services (including temporary services)	procedural	procedural	1			procedural								0		0	0	0	0	0	0	0									0
Aris	2020	How can we better understand the impact of interventions delivered in the community	procedural	procedural	1	2	2	procedural	causal	example		procedural				3		0	0	0	Match	0	0	0				Match				Match	Match3	2
Aris	2020	How can we better understand the role of staff engagement, oversight and support – particularly managerial support – for those working with high-risk individuals	procedural	procedural	1	2	2	procedural	causal	example		procedural				3		0	0	0	Match	0	0	0				Match				Match	Match3	2
Aris	2020	What works to effectively manage risk and ensure public protection for individuals convicted of serious violent and sexual offences	procedural	example	0	2	0	example	causal			procedural				2		0	0	0	0	0	0	0									2	0
Aris	2020	How can the use of data and technology support our workforce with case management, risk mitigation, and the delivery of effective supervision	procedural	procedural	1	2	2	procedural	causal			procedural				2		0	0	0	Match	0	0	0				Match				Match	Match2	2
Aris	2020	How can wider attributes, or a broader range of factors, be incorporated into our understanding and definition of reoffending	procedural	procedural	1	0	0	procedural		example						1	TRUE	0	0	0	0	0	0	0									1	0
Aris	2020	What works to reduce reoffending for different groups, For example, those with mental health problems, or those repeatedly convicted of low-level offences	procedural	example	0	0	1	example		example						1	TRUE	0	Match	0	0	0	0	0		Match						Match	Match1	1
Aris	2020	How can we better understand the impact of programmes – particularly non-accredited programmes – on individual outcomes	procedural	procedural	1	2	2	procedural	causal	example		procedural				3		0	0	0	Match	0	0	0				Match				Match	Match3	2
Aris	2020	How can we minimise the harm to those engaging with the family justice system	procedural	procedural	1	1	1	procedural				procedural				1	TRUE	0	0	0	Match	0	0	0				Match				Match	Match1	1
Aris	2020	How can we measure the quality of case outcomes across different jurisdictions, types of cases, and for the individuals and organisations involved, Including whether the court or tribunal was the ‘right’ method of resolution	procedural	procedural	1	2	2	procedural	causal			procedural				2		0	0	0	Match	0	0	0				Match				Match	Match2	2
Aris	2020	How can strength-based approaches nurture positive attitudes to rehabilitation that guard against reoffending	procedural	procedural	1	1	1	procedural				procedural				1	TRUE	0	0	0	Match	0	0	0				Match				Match	Match1	1
Aris	2020	How can we minimise the criminogenic impact of a child’s contact with the youth justice system	procedural	procedural	1	2	2	procedural	causal			procedural				2		0	0	0	Match	0	0	0				Match				Match	Match2	2
Aris	2020	How can short periods in custody be made more effective at reducing reoffending	procedural	procedural	1	0	0	procedural	causal						forecasting	2		0	0	0	0	0	0	0									2	0
Aris	2020	How can home detention curfew be improved	procedural	procedural	1			procedural								0		0	0	0	0	0	0	0									0
Aris	2020	How can we better understand the risks of, and mitigate, dependency-related progress	procedural	procedural	1	2	2	procedural	causal	example		procedural		comparison		4		0	0	0	Match	0	0	0				Match				Match	Match4	2
Aris	2020	How can we define and measure procedural justice and (subjective) fairness	procedural	procedural	1	1	1	procedural				procedural				1	TRUE	0	0	0	Match	0	0	0				Match				Match	Match1	1
Aris	2020	How can we identify children that are at risk of offending at an early stage	procedural	procedural	1			procedural								0		0	0	0	0	0	0	0									0
Aris	2020	How can we better support youth justice services to share information and coordinate their interventions to provide holistic support	procedural	procedural	1	1	1	procedural				procedural				1	TRUE	0	0	0	Match	0	0	0				Match				Match	Match1	1
Aris	2020	How can public confidence be improved	procedural	procedural	1			procedural								0		0	0	0	0	0	0	0									0
Aris	2020	How can we improve the transition from the secure estate for children and young people to the adult estate	procedural	procedural	1	1	1	procedural				procedural				1	TRUE	0	0	0	Match	0	0	0				Match				Match	Match1	1
Aris	2020	How can they be supported to access and navigate the justice system, enforce their rights, and achieve the best outcomes	procedural	procedural	1	2	2	procedural	causal			procedural				2		0	0	0	Match	0	0	0				Match				Match	Match2	2
Aris	2020	How can we prevent the transmission of intergenerational offending to children and young people in families with a history of offending	procedural	procedural	1	2	2	procedural				procedural			forecasting	2		0	0	0	Match	0	0	0				Match				Match	Match2	2
Aris	2020	How can we effectively balance prison and secure establishment approaches to safety and security, with the delivery of other services and initiatives in prisons	procedural	procedural	1	2	2	procedural	causal			procedural		comparison		3		0	0	0	Match	0	0	0				Match				Match	Match3	2
Aris	2020	How can we enhance staff capability by developing the professional skills and attributes of our workforce via training and learning and development	procedural	procedural	1	1	1	procedural				procedural				1	TRUE	0	0	0	Match	0	0	0				Match				Match	Match1	1
Aris	2020	How can we better understand how problems link, interact, and reinforce, and how people move through different systems as they attempt to resolve them, Including unemployment, debt, housing, or family issues.	procedural	procedural	1	2	2	procedural		example		procedural				2		0	0	0	Match	0	0	0				Match				Match	Match2	2
Aris	2020	How can we better understand drivers of demand in the justice system, so that we support early problem resolution where appropriate, whilst ensuring the formal justice system is accessible to those who need it	procedural	procedural	1	2	2	procedural		example	value	procedural				3		0	0	0	Match	0	0	0				Match				Match	Match3	2
Aris	2020	Can these assist with access to services post-supervision	verification	verification	1	1	1	verification					verification			1	TRUE	0	0	0	0	Match	0	0					Match			Match	Match1	1
Aris	2020	What are the ethical considerations of LawTech and the enhanced usage of technology within the legal sector	example	example	1	0	0	example				procedural				1	TRUE	0	0	0	0	0	0	0									1	0
Aris	2020	What physiological and psychological responses may occur when people access archives and how may this contribute to the development of archival ethics	causal	causal	1	0	0	causal				procedural				1	TRUE	0	0	0	0	0	0	0									1	0
Aris	2020	How can we effectively deal with ambiguity and uncertainty in and around our collections	example	procedural	0	0	0	procedural	causal							1	TRUE	0	0	0	0	0	0	0									1	0
Aris	2020	How are digital records appraised both for significance and for market valuations	example	example	1			example								0		0	0	0	0	0	0	0									0
Aris	2020	How might different disciplines work together to analyse the materiality of the record	example	example	1	1	1	example		example						1	TRUE	0	Match	0	0	0	0	0		Match						Match	Match1	1
Aris	2020	What new systems and technologies might help us meet the challenges of safeguarding digital records and data	example	example	1	0	0	example				procedural				1	TRUE	0	0	0	0	0	0	0									1	0
Aris	2020	How can new techniques such as visualisation and data mining deliver new insights into our records	example	example	1	0	0	example	causal			procedural				2		0	0	0	0	0	0	0									2	0
Aris	2020	What participation, learning and engagement opportunities can we offer around our collections to reach new audiences	example	procedural	0	0	1	procedural				procedural				1	TRUE	0	0	0	Match	0	0	0				Match				Match	Match1	1
Aris	2020	What do archives tell us about the evolution of local and national government and the rule of law	example	example	1			example								0		0	0	0	0	0	0	0									0
Aris	2020	What agency and voice does the individual have within the records of government or the state	example	example	1			example								0		0	0	0	0	0	0	0									0
Aris	2020	How might an analysis through the lens of risk help different types of archive to manage their rights and responsibilities around the record	value	example	0			example								0		0	0	0	0	0	0	0									0
Aris	2020	How do our records support understanding of processes of centralisation, globalisation and modern diplomatic relations	value	example	0	0	2	example		example		procedural				2		0	Match	0	0	0	0	0		Match						Match	Match2	2
Aris	2020	How might legal frameworks adapt to shifts in the way people access the record	value	example	0	0	0	example				procedural				1	TRUE	0	0	0	0	0	0	0									1	0
Aris	2020	How can we best preserve and provide access to new record formats	value	procedural	0			procedural								0		0	0	0	0	0	0	0									0
Aris	2020	How can we utilise emerging and established technologies to improve our recordkeeping practice and what are the ethical implications of this	procedural	procedural	1	2	2	procedural	causal			procedural				2		0	0	0	Match	0	0	0				Match				Match	Match2	2
Aris	2020	How might we reimagine the economic model for archiving across the archive sector, which is underpinned by the notion of trust as an asset	procedural	procedural	1	0	0	procedural							forecasting	1	TRUE	0	0	0	0	0	0	0									1	0
Aris	2020	How can the economic, financial and social benefits of archives be quantified	procedural	procedural	1	0	0	procedural						comparison		1	TRUE	0	0	0	0	0	0	0									1	0
Aris	2020	How can we create new pathways into our collections and how does this tie into questions of representation, privilege and power	procedural	procedural	1			procedural								0		0	0	0	0	0	0	0									0
Aris	2020	How can we most successfully build digital capacity and resilience in the archives sector	procedural	procedural	1	1	1	procedural				procedural				1	TRUE	0	0	0	Match	0	0	0				Match				Match	Match1	1
Aris	2020	How can we design and present online access systems to meet the changing needs and expectations of users	procedural	procedural	1	2	2	procedural	causal			procedural				2		0	0	0	Match	0	0	0				Match				Match	Match2	2
Aris	2020	How can we reveal hidden histories and a diversity of subcultures to ensure the greatest possible representation and reach of archives	procedural	procedural	1	2	2	procedural			value	procedural				2		0	0	0	Match	0	0	0				Match				Match	Match2	2
Aris	2020	How is the COVID-19 outbreak likely to affect research priorities and research funding	causal	causal	1	1	1	causal	causal							1	TRUE	Match	0	0	0	0	0	0	Match							Match	Match1	1
Aris	2020	How has manufacturing capacity in the UK affected its ability to respond to the COVID-19 pandemic	causal	causal	1	1	1	causal	causal							1	TRUE	Match	0	0	0	0	0	0	Match							Match	Match1	1
Aris	2020	What role has fake news had on people’s likelihood to follow guidance during the COVID-19 outbreak	causal	causal	1			causal								0		0	0	0	0	0	0	0									0
Aris	2020	What impact has the COVID-19 outbreak had on the public perception of research, science and scientists	causal	causal	1	2	2	causal	causal			procedural				2		Match	0	0	0	0	0	0	Match							Match	Match2	2
Aris	2020	How does Government transparency about evidence and strategy affect the public’s likelihood to follow guidance	causal	causal	1	2	2	causal	causal			procedural				2		Match	0	0	0	0	0	0	Match							Match	Match2	2
Aris	2020	What are the likely effects of the COVID-19 outbreak on pay gaps	causal	causal	1	1	1	causal	causal							1	TRUE	Match	0	0	0	0	0	0	Match							Match	Match1	1
Aris	2020	What has been the impact of the COVID-19 outbreak on those with pre-existing mental health conditions	causal	causal	1	2	2	causal	causal			procedural				2		Match	0	0	0	0	0	0	Match							Match	Match2	2
Aris	2020	What effect have social distancing measures had on addictive or compulsive behaviours (such as smoking, alcohol dependency or self-harm) in the population	causal	causal	1	2	2	causal	causal			procedural				2		Match	0	0	0	0	0	0	Match							Match	Match2	2
Aris	2020	What is the likely impact of missed schooling for all students in the long-term	causal	example	0	2	0	example	causal			procedural			forecasting	3		0	0	0	0	0	0	0									3	0
Aris	2020	What has been the overall impact to population well-being of social distancing measures	causal	example	0	2	0	example	causal			procedural				2		0	0	0	0	0	0	0									2	0
Aris	2020	How has the COVID-19 outbreak affected levels of social isolation and loneliness	causal	causal	1	1	1	causal	causal							1	TRUE	Match	0	0	0	0	0	0	Match							Match	Match1	1
Aris	2020	What are long-term physical health effects of COVID-19 for those who have survived it	causal	causal	1	1	1	causal	causal							1	TRUE	Match	0	0	0	0	0	0	Match							Match	Match1	1
Aris	2020	How has housing quality affected people’s health during the COVID-19 outbreak	causal	causal	1	1	1	causal	causal							1	TRUE	Match	0	0	0	0	0	0	Match							Match	Match1	1
Aris	2020	How have new developments (such as those in vaccine platform technologies) influenced the development of potential vaccines	causal	causal	1	2	2	causal	causal			procedural				2		Match	0	0	0	0	0	0	Match							Match	Match2	2
Aris	2020	What is the likely impact of waiting-list backlogs within the NHS	causal	causal	1	2	2	causal	causal			procedural				2		Match	0	0	0	0	0	0	Match							Match	Match2	2
Aris	2020	What are the likely effects of interruption to probation and reintegration programmes for people released from prison to reoffending rates and crime levels in the future	causal	causal	1	2	2	causal	causal						forecasting	2		Match	0	0	0	0	0	0	Match							Match	Match2	2
Aris	2020	How has the COVID-19 outbreak affected public opinion of the police and other public bodies	causal	causal	1	1	1	causal	causal							1	TRUE	Match	0	0	0	0	0	0	Match							Match	Match1	1
Aris	2020	What have been the economic impacts of the COVID-19 outbreak	causal	causal	1	2	2	causal	causal			procedural				2		Match	0	0	0	0	0	0	Match							Match	Match2	2
Aris	2020	How has the COVID-19 outbreak affected social inequalities and how will this change in the future	causal	causal	1	2	2	causal	causal						forecasting	2		Match	0	0	0	0	0	0	Match							Match	Match2	2
Aris	2020	What effect has the COVID-19 outbreak had on the use of forced labour in the UK (including modern slavery and human trafficking)	causal	causal	1	1	1	causal	causal							1	TRUE	Match	0	0	0	0	0	0	Match							Match	Match1	1
Aris	2020	How has the COVID-19 outbreak affected economic inequalities and how will this change in the future	causal	causal	1	2	2	causal	causal						forecasting	2		Match	0	0	0	0	0	0	Match							Match	Match2	2
Aris	2020	How has the COVID-19 outbreak affected health inequalities and how will this change in the future	causal	causal	1	2	2	causal	causal						forecasting	2		Match	0	0	0	0	0	0	Match							Match	Match2	2
Aris	2020	What have been the effects of low quality or overcrowded housing in the COVID-19 pandemic	causal	causal	1	1	1	causal	causal							1	TRUE	Match	0	0	0	0	0	0	Match							Match	Match1	1
Aris	2020	What could be the economic impact of multiple businesses filing for bankruptcy or going through corporate refinancing simultaneously	causal	causal	1	2	2	causal	causal			procedural				2		Match	0	0	0	0	0	0	Match							Match	Match2	2
Aris	2020	What role are research, development and entrepreneurship likely to play in economic recovery	causal	example	0	0	0	example				procedural			forecasting	2		0	0	0	0	0	0	0									2	0
Aris	2020	How could potential future changes to urban infrastructure (such as building of lower-density housing) impact environmental measures (such as biodiversity)	causal	causal	1	2	2	causal	causal			procedural			forecasting	3		Match	0	0	0	0	0	0	Match							Match	Match3	2
Aris	2020	How might some responses to COVID-19 around trade (such as onshoring or protectionism) affect global attitudes to the multilateral rules-based trading system	causal	causal	1	2	2	causal	causal			procedural				2		Match	0	0	0	0	0	0	Match							Match	Match2	2
Aris	2020	What role is Foreign Direct Investment likely to play in economic recovery	causal	causal	1	0	0	causal							forecasting	1	TRUE	0	0	0	0	0	0	0									1	0
Aris	2020	How will the COVID-19 outbreak affect regional inequalities	causal	causal	1	1	1	causal	causal							1	TRUE	Match	0	0	0	0	0	0	Match							Match	Match1	1
Aris	2020	What are the likely impacts on global and internal supply chains following the COVID-19 outbreak	causal	causal	1	2	2	causal	causal			procedural				2		Match	0	0	0	0	0	0	Match							Match	Match2	2
Aris	2020	How is productivity likely to be affected by the COVID-19 outbreak over time	causal	causal	1	2	2	causal	causal						forecasting	2		Match	0	0	0	0	0	0	Match							Match	Match2	2
Aris	2020	How will increased use of online services affect the economy	causal	causal	1	1	1	causal	causal							1	TRUE	Match	0	0	0	0	0	0	Match							Match	Match1	1
Aris	2020	How do different approaches to communicating uncertainty affect people’s likelihood to follow guidance	causal	causal	1	2	2	causal	causal			procedural				2		Match	0	0	0	0	0	0	Match							Match	Match2	2
Aris	2020	How does changing public health messaging affect likelihood to follow guidance	causal	causal	1	1	1	causal	causal							1	TRUE	Match	0	0	0	0	0	0	Match							Match	Match1	1
Aris	2020	How has temporary accommodation affected the health and wellbeing of those to whom it was provided	causal	causal	1	1	1	causal	causal							1	TRUE	Match	0	0	0	0	0	0	Match							Match	Match1	1
Aris	2020	How have these factors interacted during the COVID-19 outbreak	causal	causal	1	1	1	causal	causal							1	TRUE	Match	0	0	0	0	0	0	Match							Match	Match1	1
Aris	2020	How will levels of volunteering be affected in the long-term	causal	causal	1	1	1	causal	causal							1	TRUE	Match	0	0	0	0	0	0	Match							Match	Match1	1
Aris	2020	How will these affect business revenue	causal	causal	1	1	1	causal	causal							1	TRUE	Match	0	0	0	0	0	0	Match							Match	Match1	1
Aris	2020	How would investment in transport and infrastructure affect economic recovery	causal	causal	1	2	2	causal	causal						forecasting	2		Match	0	0	0	0	0	0	Match							Match	Match2	2
Aris	2020	What are the causes of these regional disparities and how can regional inequalities be reduced in the future	causal	causal	1	2	2	causal	causal						forecasting	2		Match	0	0	0	0	0	0	Match							Match	Match2	2
Aris	2020	What are the likely impacts of ending temporary accommodation arrangements	causal	causal	1	2	2	causal	causal			procedural				2		Match	0	0	0	0	0	0	Match							Match	Match2	2
Aris	2020	What are the long-term health effects for infants reaching critical stages during the COVID-19 outbreak	causal	forecasting	0	2	2	forecasting	causal			procedural			forecasting	3		0	0	0	0	0	0	Match							Match	Match	Match3	2
Aris	2020	What are the potential effects on people’s health and well-being if there is a permanent increase in digital connections and/or a reduction in face-to-face meetings	causal	causal	1	1	1	causal	causal							1	TRUE	Match	0	0	0	0	0	0	Match							Match	Match1	1
Aris	2020	What effect has fraud and corruption had on the economy	causal	causal	1	1	1	causal	causal							1	TRUE	Match	0	0	0	0	0	0	Match							Match	Match1	1
Aris	2020	What effect will sick leave due to COVID-19 or related conditions have on worker productivity	causal	causal	1	1	1	causal	causal							1	TRUE	Match	0	0	0	0	0	0	Match							Match	Match1	1
Aris	2020	What impact have they had on the public’s behaviour	causal	causal	1	2	2	causal	causal			procedural				2		Match	0	0	0	0	0	0	Match							Match	Match2	2
Aris	2020	What are the potential impacts for infrastructure (such as telecommunications and transport) of long-term widespread remote working	causal	example	0	2	0	example	causal			procedural			forecasting	3		0	0	0	0	0	0	0									3	0
Aris	2020	What are the benefits and risks of pandemic planning based on specific threats/pathogens (such as influenza)	Comparison	Comparison	1	1	1	Comparison						comparison		1	TRUE	0	0	0	0	0	Match	0						Match		Match	Match1	1
Aris	2020	What are the benefits and risks of pandemic planning based on general threats	Comparison	Comparison	1	1	1	Comparison						comparison		1	TRUE	0	0	0	0	0	Match	0						Match		Match	Match1	1
Aris	2020	What are the advantages and disadvantages of limiting intellectual property rights around new technologies (such as vaccines, therapeutics and diagnostics) developed during public health crises	Comparison	Comparison	1	0	0	Comparison			value	procedural				2		0	0	0	0	0	0	0									2	0
Aris	2020	How do these costs compare to the economic impact of not vaccinating	Comparison	Comparison	1	2	2	Comparison	causal			procedural		comparison		3		0	0	0	0	0	Match	0						Match		Match	Match3	2
Aris	2020	How does this compare to responses to previous financial crises	Comparison	Comparison	1	1	1	Comparison						comparison		1	TRUE	0	0	0	0	0	Match	0						Match		Match	Match1	1
Aris	2020	What learning can be drawn from the successes and failures of the communications strategy used during the COVID-19 outbreak	Comparison	Comparison	1	2	2	Comparison				procedural		comparison		2		0	0	0	0	0	Match	0						Match		Match	Match2	2
Aris	2020	How has access to healthcare or treatment plans differed between groups during the COVID-19 outbreak	Comparison	Comparison	1			Comparison								0		0	0	0	0	0	0	0									0
Aris	2020	What has been learned from the UK’s previous focus on preparing for an influenza pandemic	example	example	1	0	0	example				procedural				1	TRUE	0	0	0	0	0	0	0									1	0
Aris	2020	What are the risks of focusing research on COVID-19	example	example	1	0	0	example						comparison		1	TRUE	0	0	0	0	0	0	0									1	0
Aris	2020	What positive changes have happened as a result of the COVID-19 outbreak	example	example	1			example								0		0	0	0	0	0	0	0									0
Aris	2020	What is the current data literacy of individuals responsible for sharing and interpreting public health messages (including civil servants and journalists)	example	example	1			example								0		0	0	0	0	0	0	0									0
Aris	2020	What barriers have researchers faced in sharing responsive research with other researchers and the general public	example	example	1			example								0		0	0	0	0	0	0	0									0
Aris	2020	How are the roles of different agencies with public health responsibilities understood by the public	example	example	1			example								0		0	0	0	0	0	0	0									0
Aris	2020	What will be the ‘new normal’ for the UK	example	example	1			example								0		0	0	0	0	0	0	0									0
Aris	2020	How will remote working be used by business following the COVID-19 outbreak	example	forecasting	0			forecasting								0		0	0	0	0	0	0	0									0
Aris	2020	What is the likely role of the voluntary sector following the COVID-19 outbreak	example	example	1	0	0	example	causal							1	TRUE	0	0	0	0	0	0	0									1	0
Aris	2020	How has Government protected the data privacy of the public during testing and contact tracing	example	example	1	0	0	example							forecasting	1	TRUE	0	0	0	0	0	0	0									1	0
Aris	2020	How has the COVID-19 outbreak affected levels of cybercrime and fraud	example	example	1	0	0	example	causal							1	TRUE	0	0	0	0	0	0	0									1	0
Aris	2020	What are the regulatory or technological barriers to data sharing that have been removed during the COVID-19 outbreak	example	example	1			example								0		0	0	0	0	0	0	0									0
Aris	2020	What are mental health effects of COVID-19 for those who have survived it	example	example	1	0	0	example	causal							1	TRUE	0	0	0	0	0	0	0									1	0
Aris	2020	What are the mental health effects of working in frontline services (for example, in health or social care) during the COVID-19 outbreak	example	example	1	2	2	example	causal	example						2		0	Match	0	0	0	0	0		Match						Match	Match2	2
Aris	2020	What are the mental health effects of social distancing measures	example	example	1	0	0	example	causal			procedural				2		0	0	0	0	0	0	0									2	0
Aris	2020	How will the education sector be affected by teaching staff shortages beyond the COVID-19 outbreak	example	causal	0	0	1	causal	causal							1	TRUE	Match	0	0	0	0	0	0	Match							Match	Match1	1
Aris	2020	How have the security and risks of education technology been assessed during the COVID-19 outbreak	example	example	1	0	0	example						comparison		1	TRUE	0	0	0	0	0	0	0									1	0
Aris	2020	What role has access to green spaces played in people’s well-being	example	example	1			example								0		0	0	0	0	0	0	0									0
Aris	2020	How many of those who had had COVID-19 develop immunity and how long does immunity last	example	example	1	0	0	example				procedural				1	TRUE	0	0	0	0	0	0	0									1	0
Aris	2020	What have been the changes in nutrition and physical activity during the COVID-19 outbreak	example	example	1	0	0	example							forecasting	1	TRUE	0	0	0	0	0	0	0									1	0
Aris	2020	What are the long-term health effects for children born during the COVID-19 outbreak	example	example	1	0	0	example	causal						forecasting	2		0	0	0	0	0	0	0									2	0
Aris	2020	What are the potential barriers to production and distribution of a vaccine	example	example	1	0	0	example	causal							1	TRUE	0	0	0	0	0	0	0									1	0
Aris	2020	How could the UK cooperate with other nations to improve global preparedness for future pandemics	example	procedural	0	0	2	procedural				procedural			forecasting	2		0	0	0	Match	0	0	0				Match				Match	Match2	2
Aris	2020	How could the UK cooperate bilaterally or regionally with other nations in the immediate public health response to future pandemics	example	procedural	0	0	0	procedural							forecasting	1	TRUE	0	0	0	0	0	0	0									1	0
Aris	2020	How have type and number of crimes been affected by the COVID-19 outbreak	example	example	1	0	0	example	causal							1	TRUE	0	0	0	0	0	0	0									1	0
Aris	2020	How have emergency police powers been used during the COVID-19 outbreak	example	example	1	0	0	example							forecasting	1	TRUE	0	0	0	0	0	0	0									1	0
Aris	2020	What historical monetary and fiscal policies have been successful in economic recovery and how/when should these be applied following the COVID-19 outbreak	example	example	1	0	0	example			value	procedural				2		0	0	0	0	0	0	0									2	0
Aris	2020	What can 2020 investment trends tell us about impacts from the COVID-19 outbreak	example	example	1	0	0	example	causal			procedural			forecasting	3		0	0	0	0	0	0	0									3	0
Aris	2020	How have levels of corporate fraud and corruption been measured during the COVID-19 outbreak	example	example	1	0	0	example				procedural				1	TRUE	0	0	0	0	0	0	0									1	0
Aris	2020	What have been the health impacts for people in UK prisons and detention centres	example	example	1	0	0	example	causal			procedural				2		0	0	0	0	0	0	0									2	0
Aris	2020	Which sectors and size of business has the COVID-19 outbreak had the greatest impact on	example	example	1	0	0	example	causal		value	procedural	verification			4		0	0	0	0	0	0	0									4	0
Aris	2020	How will businesses move away from crisis mode	example	example	1			example								0		0	0	0	0	0	0	0									0
Aris	2020	What role will multinational corporations play in international recovery	example	example	1	0	0	example	causal							1	TRUE	0	0	0	0	0	0	0									1	0
Aris	2020	What role will e-commerce play in global economic recovery	example	example	1	0	0	example	causal							1	TRUE	0	0	0	0	0	0	0									1	0
Aris	2020	What has the COVID-19 outbreak revealed about the advantages and disadvantages of different responses (such as reshoring, onshoring and near-shoring) to supply chain vulnerability	example	example	1	0	0	example			value	procedural				2		0	0	0	0	0	0	0									2	0
Aris	2020	Which industries are most at-risk of labour shortages following an end to freedom of movement	example	example	1	0	0	example					verification			1	TRUE	0	0	0	0	0	0	0									1	0
Aris	2020	What role does research and development funding have in ensuring the economy is resilient to future shocks	example	example	1	0	0	example				procedural			forecasting	2		0	0	0	0	0	0	0									2	0
Aris	2020	How and when did states make decisions about their responses to the pandemic	example	example	1			example								0		0	0	0	0	0	0	0									0
Aris	2020	How will workers be supported in long-term remote working	example	example	1	0	0	example				procedural				1	TRUE	0	0	0	0	0	0	0									1	0
Aris	2020	What are the barriers that schools, teaching staff and students have faced to providing/accessing education during the COVID-19 outbreak	example	example	1			example								0		0	0	0	0	0	0	0									0
Aris	2020	What are the likely health and well-being effects of widespread remote working	example	causal	0	0	1	causal	causal							1	TRUE	Match	0	0	0	0	0	0	Match							Match	Match1	1
Aris	2020	What factors influenced the speed of responses and how can optimum timeliness be achieved in the future	example	example	1	0	0	example	causal						forecasting	2		0	0	0	0	0	0	0									2	0
Aris	2020	What has the COVID-19 outbreak revealed about the availability and/or appropriateness of emergency powers and their oversight	example	example	1	0	0	example			value					1	TRUE	0	0	0	0	0	0	0									1	0
Aris	2020	What have been the economic, social and health effects on people who have been asked to shield during the COVID-19 outbreak	example	example	1	0	0	example	causal							1	TRUE	0	0	0	0	0	0	0									1	0
Aris	2020	What have different measures take globally indicated about the different impacts of Government interventions and voluntary population responses	example	example	1	0	0	example	causal			procedural				2		0	0	0	0	0	0	0									2	0
Aris	2020	What have different national approaches shown about the advantages/disadvantages of having decentralised or centralised systems	example	example	1	0	0	example			value	procedural		comparison		3		0	0	0	0	0	0	0									3	0
Aris	2020	What role could innovation and technology have in improving resilience	example	example	1			example								0		0	0	0	0	0	0	0									0
Aris	2020	What role could multilateral or plurilateral agreements have in ensuring reliable supplies of medical equipment for future crises	example	example	1	0	0	example				procedural			forecasting	2		0	0	0	0	0	0	0									2	0
Aris	2020	What role could technology have in making the justice system more efficient while ensuring fairness	example	example	1	0	0	example	causal			procedural				2		0	0	0	0	0	0	0									2	0
Aris	2020	What would a ‘green economy’ after COVID-19 look like	example	example	1	0	0	example							forecasting	1	TRUE	0	0	0	0	0	0	0									1	0
Aris	2020	Which groups are more likely to have been working reduced hours	example	example	1	0	0	example					verification			1	TRUE	0	0	0	0	0	0	0									1	0
Aris	2020	Which groups have been at greater risk of domestic abuse or death by murder or suicide during this period	example	example	1	0	0	example			value		verification		forecasting	3		0	0	0	0	0	0	0									3	0
Aris	2020	How possible is it to apply the lessons learned from the COVID-19 outbreak to other pandemics, other public health risks (such as biological or chemical weapons) or other hazards or threats (such as natural disasters or acts of terrorism)	value	value	1	0	0	value		example		procedural		comparison		3		0	0	0	0	0	0	0									3	0
Aris	2020	How effective were structures for joint working between UK Government and the devolved administrations in the UK’s COVID-19 response	value	value	1	2	2	value	causal		value					2		0	0	Match	0	0	0	0			Match					Match	Match2	2
Aris	2020	How should Local Authorities change their pandemic plans in the future	value	value	1	2	2	value	causal		value				forecasting	3		0	0	Match	0	0	0	0			Match					Match	Match3	2
Aris	2020	How effective are scenario-planning exercises	value	value	1	2	2	value	causal		value					2		0	0	Match	0	0	0	0			Match					Match	Match2	2
Aris	2020	How many lessons learned from scenario planning exercises were applied during the COVID-19 outbreak	value	value	1	0	0	value		example		procedural				2		0	0	0	0	0	0	0									2	0
Aris	2020	How should manufacturing capacity in the UK change in the future to improve preparedness for other public health crises	value	value	1	2	2	value			value	procedural			forecasting	3		0	0	Match	0	0	0	0			Match					Match	Match3	2
Aris	2020	What long-term follow-ups are needed to scrutinise the Government’s response	value	value	1			value								0		0	0	0	0	0	0	0									0
Aris	2020	What disaster risk reduction strategies have been most effective during the COVID-19 outbreak	value	value	1	2	2	value	causal		value	procedural				3		0	0	Match	0	0	0	0			Match					Match	Match3	2
Aris	2020	What have been the most successful measures to reduce transmission	value	value	1	0	0	value				procedural				1	TRUE	0	0	0	0	0	0	0									1	0
Aris	2020	How widely do measures need to be adhered to in order to be effective	value	value	1	0	0	value	causal			procedural				2		0	0	0	0	0	0	0									2	0
Aris	2020	What would have been the optimum time for Government responses to have happened	value	value	1	0	0	value							forecasting	1	TRUE	0	0	0	0	0	0	0									1	0
Aris	2020	How successful have communications campaigns around public health messages been during the COVID-19 outbreak	value	value	1	0	0	value				procedural				1	TRUE	0	0	0	0	0	0	0									1	0
Aris	2020	How well have public health messages been conveyed to different groups, including people with disabilities, those with English as an additional language, and marginalised groups	value	value	1	1	1	value			value					1	TRUE	0	0	Match	0	0	0	0			Match					Match	Match1	1
Aris	2020	How many people in the UK have been affected by bereavement, complex grief or trauma during the COVID-19 outbreak	value	value	1	0	0	value	causal						forecasting	2		0	0	0	0	0	0	0									2	0
Aris	2020	What are the likely costs for widespread vaccination	value	value	1	0	0	value	causal					comparison		2		0	0	0	0	0	0	0									2	0
Aris	2020	What is the most effective strategy for rolling out vaccination	value	value	1	2	2	value	causal		value	procedural				3		0	0	Match	0	0	0	0			Match					Match	Match3	2
Aris	2020	What additional costs have the NHS and social care system been incurring during the COVID-19 outbreak	value	value	1	0	0	value	causal			procedural		comparison		3		0	0	0	0	0	0	0									3	0
Aris	2020	How can the NHS and social care system be made more resilient to potential future public health emergencies	value	value	1	0	0	value	causal			procedural			forecasting	3		0	0	0	0	0	0	0									3	0
Aris	2020	How can planning for pandemics best take into account multiple potential impacts, including the likely impacts of any mitigation measures	value	value	1	0	0	value	causal	example		procedural			forecasting	4		0	0	0	0	0	0	0									4	0
Aris	2020	How well was knowledge shared internationally during the COVID-19 outbreak	value	value	1	1	1	value			value					1	TRUE	0	0	Match	0	0	0	0			Match					Match	Match1	1
Aris	2020	How effective was global disease surveillance in identifying the threat of COVID-19	value	value	1	2	2	value	causal		value					2		0	0	Match	0	0	0	0			Match					Match	Match2	2
Aris	2020	What non-medical equipment and resources (such as raw materials or non-perishable food items) are needed in the UK to prepare for future pandemics, especially in the case of disrupted global supply chains	value	example	0	0	0	example				procedural			forecasting	2		0	0	0	0	0	0	0									2	0
Aris	2020	What role has the UK’s housing density had on transmission of the virus	value	example	0			example								0		0	0	0	0	0	0	0									0
Aris	2020	How well did the UK deal with excess deaths during the COVID-19 outbreak	value	value	1	1	1	value			value					1	TRUE	0	0	Match	0	0	0	0			Match					Match	Match1	1
Aris	2020	How effective was public health surveillance (such as testing) in the UK and globally	value	value	1	2	2	value	causal		value					2		0	0	Match	0	0	0	0			Match					Match	Match2	2
Aris	2020	What indicators for recovery from the COVID-19 outbreak should be considered besides GDP	value	procedural	0	1	0	procedural			value					1	TRUE	0	0	0	0	0	0	0									1	0
Aris	2020	What are the death rates for people with disabilities or pre-existing medical conditions	value	example	0			example								0		0	0	0	0	0	0	0									0
Aris	2020	How much temporary accommodation (including for homeless individuals or travellers) has been provided during the COVID-19 outbreak and how much did this cost	value	example	0	1	0	example			value					1	TRUE	0	0	0	0	0	0	0									1	0
Aris	2020	How much do cost pressures, perceived changes in future demand, uncertainty and other factors each contribute to falls in business investment	value	causal	0	2	2	causal	causal		value				forecasting	3		Match	0	0	0	0	0	0	Match							Match	Match3	2
Aris	2020	How effective was the coordinated action of central banks during the early stages of the COVID-19 outbreak at lessening the economic impact	value	value	1	2	2	value	causal		value	procedural				3		0	0	Match	0	0	0	0			Match					Match	Match3	2
Aris	2020	What changes should be made to the Government’s Industrial Strategy following COVID-19	value	procedural	0	2	2	procedural			value	procedural			forecasting	3		0	0	0	Match	0	0	0				Match				Match	Match3	2
Aris	2020	How able is the UK’s infrastructure to deal with an increase in internal trade	value	value	1			value								0		0	0	0	0	0	0	0									0
Aris	2020	How able is the UK’s telecommunications infrastructure to deal with a long-term increase in e-commerce	value	value	1	0	0	value				procedural				1	TRUE	0	0	0	0	0	0	0									1	0
Aris	2020	How are these likely to impact long-term population health	value	value	1	0	0	value	causal			procedural			forecasting	3		0	0	0	0	0	0	0									3	0
Aris	2020	How can the UK best secure its new position	value	procedural	0	0	1	procedural				procedural				1	TRUE	0	0	0	Match	0	0	0				Match				Match	Match1	1
Aris	2020	How could these barriers be mitigated in the future	value	procedural	0	0	2	procedural				procedural			forecasting	2		0	0	0	Match	0	0	0				Match				Match	Match2	2
Aris	2020	How effective has it been at preventing economic contraction	value	value	1	2	2	value	causal		value	procedural				3		0	0	Match	0	0	0	0			Match					Match	Match3	2
Aris	2020	How effective has the UK’s focus on national scale clinical trials (for vaccines, therapeutics and diagnostics) been and what other approaches might have been considered	value	procedural	0	2	2	procedural	causal		value	procedural			forecasting	4		0	0	0	Match	0	0	0				Match				Match	Match4	2
Aris	2020	How many excess deaths during the COVID-19 outbreak were due to other untreated conditions	value	example	0			example								0		0	0	0	0	0	0	0									0
Aris	2020	How much should be set aside to prepare for future pandemics	value	value	1	2	2	value			value	procedural			forecasting	3		0	0	Match	0	0	0	0			Match					Match	Match3	2
Aris	2020	How should this shape future public health messaging	value	value	1	2	2	value			value				forecasting	2		0	0	Match	0	0	0	0			Match					Match	Match2	2
Aris	2020	To what extent have pandemic preparedness strategies supported the developments necessary for development of a vaccine	value	value	1	2	2	value			value	procedural				2		0	0	Match	0	0	0	0			Match					Match	Match2	2
Aris	2020	What are likely to be the most effective responses from central banks in the event of future crises	value	value	1	2	2	value	causal		value				forecasting	3		0	0	Match	0	0	0	0			Match					Match	Match3	2
Aris	2020	What are the most effective retention strategies for the education sector	value	value	1	2	2	value	causal		value	procedural				3		0	0	Match	0	0	0	0			Match					Match	Match3	2
Aris	2020	What costs are the NHS and social care system likely to face as a result of COVID-19 in the future	value	forecasting	0	0	2	forecasting				procedural		comparison	forecasting	3		0	0	0	0	0	0	Match							Match	Match	Match3	2
Aris	2020	What emergency measures would be most effective while maintaining economic stability	value	value	1	2	2	value	causal		value	procedural			forecasting	4		0	0	Match	0	0	0	0			Match					Match	Match4	2
Aris	2020	What factors are likely to accelerate or inhibit economic recovery and economic growth	value	example	0	0	0	example	causal			procedural		comparison	forecasting	4		0	0	0	0	0	0	0									4	0
Aris	2020	What information from the UK Government would be most beneficial to overseas investors	value	value	1	0	0	value							forecasting	1	TRUE	0	0	0	0	0	0	0									1	0
Aris	2020	What international measures are likely to reduce regional and political instability	value	procedural	0	0	1	procedural				procedural				1	TRUE	0	0	0	Match	0	0	0				Match				Match	Match1	1
Aris	2020	What is the likelihood of civil unrest resulting from the COVID-19 outbreak	value	value	1			value								0		0	0	0	0	0	0	0									0
Aris	2020	What is the most effective strategy for supporting individuals experiencing these conditions in the long-term	value	value	1	2	2	value	causal		value	procedural				3		0	0	Match	0	0	0	0			Match					Match	Match3	2
Aris	2020	What is the most effective way for the UK to balance domestic manufacturing capability with international production in securing adequate doses of a vaccine	value	value	1	2	2	value	causal		value	procedural		comparison		4		0	0	Match	0	0	0	0			Match					Match	Match4	2
Aris	2020	What is the most effective way to combat corporate fraud and corruption during a global crisis	value	value	1	2	2	value	causal		value					2		0	0	Match	0	0	0	0			Match					Match	Match2	2
Aris	2020	What is the most effective way to support those who experience ongoing health effects	value	value	1	2	2	value	causal		value	procedural				3		0	0	Match	0	0	0	0			Match					Match	Match3	2
Aris	2020	What is the most effective way to support those who experience ongoing mental health impacts	value	value	1	2	2	value	causal		value	procedural				3		0	0	Match	0	0	0	0			Match					Match	Match3	2
Aris	2020	What is the potential impact of COVID-19 on the UK’s likelihood of meeting its climate commitments	value	causal	0	0	2	causal	causal			procedural				2		Match	0	0	0	0	0	0	Match							Match	Match2	2
Aris	2020	What measures have been most effective in reducing transmission in these situations	value	value	1	2	2	value	causal		value	procedural				3		0	0	Match	0	0	0	0			Match					Match	Match3	2
Aris	2020	What organisations could have had greater powers to respond to the COVID-19 outbreak	value	value	1	1	1	value			value					1	TRUE	0	0	Match	0	0	0	0			Match					Match	Match1	1
Aris	2020	What responses are likely to be the most effective in the event of future supply chain shocks	value	value	1	2	2	value	causal		value				forecasting	3		0	0	Match	0	0	0	0			Match					Match	Match3	2
Aris	2020	What support from high-income countries could be most effective in stabilising the economies of low- and middle-income countries	value	value	1	2	2	value	causal		value	procedural				3		0	0	Match	0	0	0	0			Match					Match	Match3	2
Aris	2020	What will be the likely trade-offs of these changes (such as the resulting environmental or social effects)	value	example	0	0	0	example	causal						forecasting	2		0	0	0	0	0	0	0									2	0
Aris	2020	What would be most effective approach for the UK Government’s Investment Strategy	value	value	1	2	2	value	causal		value	procedural			forecasting	4		0	0	Match	0	0	0	0			Match					Match	Match4	2
Aris	2020	When is the most appropriate point to revoke emergency Government powers and how should this be decided	value	causal	0	1	0	causal			value					1	TRUE	0	0	0	0	0	0	0									1	0
Aris	2020	When is the most appropriate time to revoke emergency powers	value	causal	0	2	0	causal			value		verification		forecasting	3		0	0	0	0	0	0	0									3	0
Aris	2020	Which businesses are likely to be most affected by changes in consumer behaviour	value	value	1	0	0	value	causal				verification		forecasting	3		0	0	0	0	0	0	0									3	0
Aris	2020	Which economic models can ensure long-term economic resilience	value	example	0	0	0	example				procedural	verification			2		0	0	0	0	0	0	0									2	0
Aris	2020	Which groups (such as those with protected characteristics or those identified as vulnerable) are more likely to have caught the virus or have died from COVID-19	value	example	0	0	0	example					verification			1	TRUE	0	0	0	0	0	0	0									1	0
Aris	2020	Which groups (such as those with protected characteristics or those identified as vulnerable) are more likely to have experienced loneliness or social isolation during the COVID-19 outbreak	value	example	0	0	0	example					verification		forecasting	2		0	0	0	0	0	0	0									2	0
Aris	2020	Which groups (such as those with protected characteristics or those identified as vulnerable) are more likely to have experienced loss of employment or income	value	example	0	0	0	example					verification			1	TRUE	0	0	0	0	0	0	0									1	0
Aris	2020	Which groups are at greatest risk of lowered attainment	value	example	0	2	0	example			value		verification			2		0	0	0	0	0	0	0									2	0
Aris	2020	Which groups are more likely to have been furloughed	value	example	0	0	0	example					verification			1	TRUE	0	0	0	0	0	0	0									1	0
Aris	2020	Which groups experienced the worst outcomes	value	example	0	0	0	example	causal				verification			2		0	0	0	0	0	0	0									2	0
Aris	2020	Which groups have been at greater risk of social and isolation and loneliness during this period	value	example	0	2	0	example			value		verification		forecasting	3		0	0	0	0	0	0	0									3	0
Aris	2020	Which groups have experienced the biggest loss of work and income during the COVID-19 outbreak	value	example	0	0	0	example					verification			1	TRUE	0	0	0	0	0	0	0									1	0
Aris	2020	Which groups have had greater caring responsibilities during the COVID-19 outbreak	value	example	0	2	0	example			value		verification			2		0	0	0	0	0	0	0									2	0
Aris	2020	Which groups or regions should be a priority for receiving a vaccine	value	example	0	2	0	example			value		verification			2		0	0	0	0	0	0	0									2	0
Aris	2020	Which groups will experience long-term health effects from COVID-19	value	example	0	0	0	example	causal				verification			2		0	0	0	0	0	0	0									2	0
Aris	2020	What financial safety nets are likely to be required	value	example	0			example								0		0	0	0	0	0	0	0									0
Aris	2020	What role should investment screening have following the COVID-19 outbreak	value	value	1	1	1	value			value					1	TRUE	0	0	Match	0	0	0	0			Match					Match	Match1	1
Aris	2020	How are social networks and connections likely to change following the COVID-19 pandemic	forecasting	causal	0	0	2	causal	causal			procedural				2		Match	0	0	0	0	0	0	Match							Match	Match2	2
Aris	2020	What are the likely future rates of long-term unemployment in the UK following the COVID-19 outbreak	forecasting	forecasting	1	1	1	forecasting							forecasting	1	TRUE	0	0	0	0	0	0	Match							Match	Match	Match1	1
Aris	2020	How will COVID-19 affect worker productivity in the future	forecasting	causal	0	2	2	causal	causal						forecasting	2		Match	0	0	0	0	0	0	Match							Match	Match2	2
Aris	2020	How will health and safety guidance and workplace risk assessments change to lower the risk of future waves of COVID-19 or other pandemics	forecasting	causal	0	1	0	causal							forecasting	1	TRUE	0	0	0	0	0	0	0									1	0
Aris	2020	How are work contracts and working hours likely to change in the future	forecasting	causal	0	2	2	causal	causal						forecasting	2		Match	0	0	0	0	0	0	Match							Match	Match2	2
Aris	2020	What challenges are people who are self-employed likely to face in the future	forecasting	forecasting	1	1	1	forecasting							forecasting	1	TRUE	0	0	0	0	0	0	Match							Match	Match	Match1	1
Aris	2020	What is the likely future of the higher education sector	forecasting	forecasting	1	1	1	forecasting							forecasting	1	TRUE	0	0	0	0	0	0	Match							Match	Match	Match1	1
Aris	2020	How likely is it that future strains of the virus will be resistant to the vaccine	forecasting	forecasting	1	1	1	forecasting							forecasting	1	TRUE	0	0	0	0	0	0	Match							Match	Match	Match1	1
Aris	2020	What will the role of international agencies (such as the World Health Organization) be in the future	forecasting	forecasting	1	2	2	forecasting	causal						forecasting	2		0	0	0	0	0	0	Match							Match	Match	Match2	2
Aris	2020	How will the rise in antimicrobial resistance affect responses to future pandemics	forecasting	forecasting	1	2	2	forecasting	causal						forecasting	2		0	0	0	0	0	0	Match							Match	Match	Match2	2
Aris	2020	What are the likely long-term impacts on inequalities in the event of a recession	forecasting	forecasting	1	2	2	forecasting	causal			procedural			forecasting	3		0	0	0	0	0	0	Match							Match	Match	Match3	2
Aris	2020	What are the predictions for the length and extent of economic recovery	forecasting	forecasting	1	1	1	forecasting							forecasting	1	TRUE	0	0	0	0	0	0	Match							Match	Match	Match1	1
Aris	2020	What are the likely long-term changes to consumer behaviour	forecasting	forecasting	1	2	2	forecasting	causal						forecasting	2		0	0	0	0	0	0	Match							Match	Match	Match2	2
Aris	2020	What are the likely long-term impacts on energy infrastructure caused by disruption to maintenance and construction of new systems during the COVID-19 outbreak	forecasting	forecasting	1	2	2	forecasting	causal			procedural			forecasting	3		0	0	0	0	0	0	Match							Match	Match	Match3	2
Aris	2020	What is the likely economic impact of the different trade deals with the European Union in light of the COVID-19 outbreak	forecasting	causal	0	0	2	causal	causal			procedural				2		Match	0	0	0	0	0	0	Match							Match	Match2	2
Aris	2020	How will the UK’s geopolitical position change following the COVID-19 outbreak and Brexit	forecasting	example	0	0	0	example	causal							1	TRUE	0	0	0	0	0	0	0									1	0
Aris	2020	How are they likely to focus their resources in the long-term and what effect will this have on the UK economy	forecasting	causal	0	2	2	causal	causal						forecasting	2		Match	0	0	0	0	0	0	Match							Match	Match2	2
Aris	2020	How are trends in crime likely to develop in the future	forecasting	forecasting	1	2	2	forecasting				procedural			forecasting	2		0	0	0	0	0	0	Match							Match	Match	Match2	2
Aris	2020	How will interruption of teacher training affect numbers of qualified teachers and quality of teaching in the future	forecasting	causal	0	2	2	causal	causal						forecasting	2		Match	0	0	0	0	0	0	Match							Match	Match2	2
Aris	2020	What are the likely long-term changes to the job market and how will this affect the skills needed in the UK workforce	forecasting	forecasting	1	2	2	forecasting	causal						forecasting	2		0	0	0	0	0	0	Match							Match	Match	Match2	2
Aris	2020	What are the likely permanent or long-term changes to people’s lifestyles	forecasting	forecasting	1	1	1	forecasting							forecasting	1	TRUE	0	0	0	0	0	0	Match							Match	Match	Match1	1
Aris	2020	What are the likely skill shortages that the UK will face in the future	forecasting	forecasting	1	1	1	forecasting							forecasting	1	TRUE	0	0	0	0	0	0	Match							Match	Match	Match1	1
Aris	2020	What are the predictions for how much might be needed in future pandemics	forecasting	forecasting	1	2	2	forecasting			value				forecasting	2		0	0	0	0	0	0	Match							Match	Match	Match2	2
Aris	2020	What future threats are there to UK energy security and how can these be mitigated while meeting UK climate commitments	forecasting	forecasting	1	1	1	forecasting							forecasting	1	TRUE	0	0	0	0	0	0	Match							Match	Match	Match1	1
Aris	2020	What long-term changes will be required to keep transmission low	forecasting	forecasting	1	1	1	forecasting							forecasting	1	TRUE	0	0	0	0	0	0	Match							Match	Match	Match1	1
Aris	2020	What role are parallel supply chains likely to play in the future	forecasting	forecasting	1	1	1	forecasting							forecasting	1	TRUE	0	0	0	0	0	0	Match							Match	Match	Match1	1
Aris	2020	What role could early warning systems and emergency notification systems have in the future	forecasting	forecasting	1	2	2	forecasting	causal			procedural			forecasting	3		0	0	0	0	0	0	Match							Match	Match	Match3	2
Aris	2020	What will be the UK’s competitive advantages in the future	forecasting	forecasting	1	2	2	forecasting			value				forecasting	2		0	0	0	0	0	0	Match							Match	Match	Match2	2
Aris	2020	How will public spaces be used and maintained differently in the future	forecasting	causal	0	2	0	causal				procedural			forecasting	2		0	0	0	0	0	0	0									2	0
Aris	2020	What are the likely future changes to international diplomacy resulting from COVID-19	forecasting	forecasting	1	1	1	forecasting							forecasting	1	TRUE	0	0	0	0	0	0	Match							Match	Match	Match1	1
Aris	2020	What are the likely long-term effects of delays in treatment (such as surgeries) for those with medical conditions unrelated to COVID-19	forecasting	forecasting	1	2	2	forecasting	causal						forecasting	2		0	0	0	0	0	0	Match							Match	Match	Match2	2
Aris	2020	What are the predictions for the long-term economic impacts	forecasting	forecasting	1	2	2	forecasting	causal			procedural		comparison	forecasting	4		0	0	0	0	0	0	Match							Match	Match	Match4	2
Aris	2020	What would make joint working more effective in the event of future public health crises	procedural	procedural	1	0	0	procedural	causal						forecasting	2		0	0	0	0	0	0	0									2	0
Aris	2020	How should approaches to data modelling and decision-making be changed following lessons learned in the COVID-19 outbreak	procedural	value	0	0	2	value		example	value					2		0	0	Match	0	0	0	0			Match					Match	Match2	2
Aris	2020	How can scenario-planning exercises be made more effective	procedural	procedural	1	0	0	procedural	causal							1	TRUE	0	0	0	0	0	0	0									1	0
Aris	2020	How can these positive changes be upheld in the long-term	procedural	procedural	1	0	0	procedural							forecasting	1	TRUE	0	0	0	0	0	0	0									1	0
Aris	2020	How should the UK apply the lessons learned from this pandemic to develop a strategy for future natural disasters	procedural	procedural	1	2	2	procedural		example	value	procedural			forecasting	4		0	0	0	Match	0	0	0				Match				Match	Match4	2
Aris	2020	How should national risk assessments be altered	procedural	procedural	1	0	0	procedural			value					1	TRUE	0	0	0	0	0	0	0									1	0
Aris	2020	How can the UK Government identify ‘what works’ in their responses to the COVID-19 outbreak	procedural	procedural	1			procedural								0		0	0	0	0	0	0	0									0
Aris	2020	What data need to be collected in order to understand the full economic, social and health impacts of the COVID-19 outbreak	procedural	procedural	1	2	2	procedural	causal	example		procedural				3		0	0	0	Match	0	0	0				Match				Match	Match3	2
Aris	2020	What strategies could have been in place to mitigate the impact of the COVID-19 outbreak	procedural	procedural	1	2	2	procedural	causal			procedural				2		0	0	0	Match	0	0	0				Match				Match	Match2	2
Aris	2020	What are the most effective ways to disseminate urgent messages to the public	procedural	procedural	1	0	0	procedural	causal		value					2		0	0	0	0	0	0	0									2	0
Aris	2020	What are the most effective strategies for updating public health messaging in the presence of new evidence	procedural	procedural	1	2	2	procedural	causal		value	procedural				3		0	0	0	Match	0	0	0				Match				Match	Match3	2
Aris	2020	What are the most effective strategies for communicating scientific uncertainty in emergencies	procedural	procedural	1	2	2	procedural	causal		value	procedural				3		0	0	0	Match	0	0	0				Match				Match	Match3	2
Aris	2020	How can aspects of everyday life (such as involvement in hobbies, volunteering or socialising) be made more resilient to future shocks	procedural	procedural	1	0	0	procedural							forecasting	1	TRUE	0	0	0	0	0	0	0									1	0
Aris	2020	How can mental health services best be prepared to deal with an increase in the number of individuals requiring support following the COVID-19 outbreak	procedural	procedural	1	1	1	procedural				procedural				1	TRUE	0	0	0	Match	0	0	0				Match				Match	Match1	1
Aris	2020	How can schools best be supported in providing face-to-face teaching in the safest possible way	procedural	procedural	1	1	1	procedural				procedural				1	TRUE	0	0	0	Match	0	0	0				Match				Match	Match1	1
Aris	2020	What are the most effective ways to make teaching resilient to potential future changes (such as school closures due to future waves or other causes) in the future	procedural	procedural	1	0	0	procedural	causal		value				forecasting	3		0	0	0	0	0	0	0									3	0
Aris	2020	What is the most effective way to develop a vaccine quickly while ensuring efficacy and public safety	procedural	procedural	1	2	2	procedural	causal		value	procedural				3		0	0	0	Match	0	0	0				Match				Match	Match3	2
Aris	2020	How can the UK Government ensure high uptake of a vaccine	procedural	procedural	1	1	1	procedural				procedural				1	TRUE	0	0	0	Match	0	0	0				Match				Match	Match1	1
Aris	2020	How can the health and social care system best be supported to deal with future workforce issues (such as staff shortages or absences)	procedural	procedural	1	2	2	procedural				procedural			forecasting	2		0	0	0	Match	0	0	0				Match				Match	Match2	2
Aris	2020	How can spillover events (when a disease moves from animals to humans) be identified more quickly in the future	procedural	procedural	1	0	0	procedural							forecasting	1	TRUE	0	0	0	0	0	0	0									1	0
Aris	2020	How should the behaviour of the UK population change to prevent future pandemics (for example, hand washing practices, mask-wearing or continued social distancing)	procedural	value	0	2	2	value	causal	example	value	procedural			forecasting	5		0	0	Match	0	0	0	0			Match					Match	Match5	2
Aris	2020	What changes to existing infrastructure, urban planning and building regulations can help reduce transmission rates	procedural	procedural	1	1	1	procedural				procedural				1	TRUE	0	0	0	Match	0	0	0				Match				Match	Match1	1
Aris	2020	How can the justice system best be supported in dealing with a backlog of cases following the COVID-19 outbreak	procedural	procedural	1	1	1	procedural				procedural				1	TRUE	0	0	0	Match	0	0	0				Match				Match	Match1	1
Aris	2020	What would be the most effective way for the UK Shared Prosperity fund to be used to help with economic recovery following the COVID-19 outbreak	procedural	procedural	1	0	0	procedural	causal		value				forecasting	3		0	0	0	0	0	0	0									3	0
Aris	2020	How can the transport sector remain viable if there are long-term changes to working styles and consumer behaviour	procedural	procedural	1	0	0	procedural							forecasting	1	TRUE	0	0	0	0	0	0	0									1	0
Aris	2020	How can the UK balance its climate commitments (such as reductions in carbon emissions) with invigorating the economy and supporting industry	procedural	procedural	1	2	2	procedural				procedural		comparison		2		0	0	0	Match	0	0	0				Match				Match	Match2	2
Aris	2020	How can positive environmental changes (such as reduced air, water or noise pollution) in the UK be maintained beyond the COVID-19 outbreak	procedural	procedural	1			procedural								0		0	0	0	0	0	0	0									0
Aris	2020	How could the rapid Government responses that have been used during the COIVD-19 outbreak be applied to tackling the climate emergency	procedural	procedural	1	2	2	procedural				procedural			forecasting	2		0	0	0	Match	0	0	0				Match				Match	Match2	2
Aris	2020	How can the UK population be supported in maintaining more sustainable lifestyles (such as increased use of active travel and reduced air travel)	procedural	procedural	1	1	1	procedural				procedural				1	TRUE	0	0	0	Match	0	0	0				Match				Match	Match1	1
Aris	2020	What changes to agriculture and food policy can ensure national food security in the event of future crises and pressures	procedural	procedural	1	2	2	procedural				procedural			forecasting	2		0	0	0	Match	0	0	0				Match				Match	Match2	2
Aris	2020	What are the most effective ways for the UK to support domestic manufacturing and increase economic diversification	procedural	procedural	1	2	2	procedural	causal		value	procedural				3		0	0	0	Match	0	0	0				Match				Match	Match3	2
Aris	2020	What is the most effective strategy for economic recovery following shocks, such as pandemics	procedural	procedural	1	2	2	procedural	causal		value	procedural				3		0	0	0	Match	0	0	0				Match				Match	Match3	2
Aris	2020	How can the UK best balance economic growth with economic stability following the COVID-19 outbreak	procedural	procedural	1	0	0	procedural						comparison		1	TRUE	0	0	0	0	0	0	0									1	0
Aris	2020	How can a sense of community best be supported	procedural	procedural	1	1	1	procedural				procedural				1	TRUE	0	0	0	Match	0	0	0				Match				Match	Match1	1
Aris	2020	How can data sharing between public bodies (such as health and social care providers) be supported in the future	procedural	procedural	1	2	2	procedural				procedural			forecasting	2		0	0	0	Match	0	0	0				Match				Match	Match2	2
Aris	2020	How can global and internal supply chains be made more resilient	procedural	procedural	1			procedural								0		0	0	0	0	0	0	0									0
Aris	2020	How can health and social care services be supported in the event of widespread absences or loss of workers due to mental health issues in the future	procedural	procedural	1	2	2	procedural				procedural			forecasting	2		0	0	0	Match	0	0	0				Match				Match	Match2	2
Aris	2020	How can immigration policy best ensure the UK has access to the labour it needs in these industries	procedural	procedural	1	1	1	procedural				procedural				1	TRUE	0	0	0	Match	0	0	0				Match				Match	Match1	1
Aris	2020	How can lessons learned about behaviour change and public health messaging during the COVID-19 outbreak be applied to encouraging sustainable lifestyles	procedural	procedural	1	2	2	procedural		example		procedural				2		0	0	0	Match	0	0	0				Match				Match	Match2	2
Aris	2020	How can misuse of data best be measured	procedural	procedural	1	1	1	procedural				procedural				1	TRUE	0	0	0	Match	0	0	0				Match				Match	Match1	1
Aris	2020	How can productivity be increased and maintained, even in the event of future economic shocks	procedural	procedural	1	2	2	procedural				procedural			forecasting	2		0	0	0	Match	0	0	0				Match				Match	Match2	2
Aris	2020	How can public understanding of research and science be built for potential future public health emergencies	procedural	procedural	1	2	2	procedural	causal	example		procedural			forecasting	4		0	0	0	Match	0	0	0				Match				Match	Match4	2
Aris	2020	How can surveillance infrastructure be improved in the future	procedural	procedural	1	0	0	procedural							forecasting	1	TRUE	0	0	0	0	0	0	0									1	0
Aris	2020	How can sustainable food practices be supported in the UK and globally	procedural	procedural	1	1	1	procedural				procedural				1	TRUE	0	0	0	Match	0	0	0				Match				Match	Match1	1
Aris	2020	How can the academic peer review system be adapted during times of national emergency to ensure research evidence is available quickly	procedural	procedural	1	2	2	procedural	causal			procedural			forecasting	3		0	0	0	Match	0	0	0				Match				Match	Match3	2
Aris	2020	How can the economic impact caused by Government interventions (such as closing non-essential shops or imposing travel restrictions) be separated by those caused by voluntary reductions in movement and spending by the population	procedural	procedural	1	2	2	procedural	causal			procedural				2		0	0	0	Match	0	0	0				Match				Match	Match2	2
Aris	2020	How can the economy be supported to adapt and benefit from an increase in online services	procedural	procedural	1	1	1	procedural				procedural				1	TRUE	0	0	0	Match	0	0	0				Match				Match	Match1	1
Aris	2020	How can the economy best be prepared for future shocks	procedural	procedural	1	2	2	procedural				procedural			forecasting	2		0	0	0	Match	0	0	0				Match				Match	Match2	2
Aris	2020	How can the likelihood of spillover events be reduced globally	procedural	procedural	1			procedural								0		0	0	0	0	0	0	0									0
Aris	2020	How can the likelihood of subsequent waves be lowered	procedural	procedural	1			procedural								0		0	0	0	0	0	0	0									0
Aris	2020	How can the NHS best be supported in ‘catching up’ with treating non-COVID-19 conditions	procedural	procedural	1	1	1	procedural				procedural				1	TRUE	0	0	0	Match	0	0	0				Match				Match	Match1	1
Aris	2020	How can the UK best prepare for a vaccine not being effective against future strains of the virus	procedural	procedural	1	2	2	procedural	causal			procedural			forecasting	3		0	0	0	Match	0	0	0				Match				Match	Match3	2
Aris	2020	How can the UK create urban environments that are resilient to pandemics but are not damaging to ecosystems	procedural	procedural	1	2	2	procedural	causal			procedural				2		0	0	0	Match	0	0	0				Match				Match	Match2	2
Aris	2020	How can the UK Government ensure that economic recovery reduces inequalities in the future	procedural	procedural	1	2	2	procedural				procedural			forecasting	2		0	0	0	Match	0	0	0				Match				Match	Match2	2
Aris	2020	How can the UK Government respond to these most effectively	procedural	procedural	1	0	0	procedural	causal		value					2		0	0	0	0	0	0	0									2	0
Aris	2020	How can the UK prepare its infrastructure to meet an unexpected rise in deaths in the future	procedural	procedural	1	2	2	procedural				procedural			forecasting	2		0	0	0	Match	0	0	0				Match				Match	Match2	2
Aris	2020	How can these behaviours be encouraged	procedural	procedural	1	1	1	procedural				procedural				1	TRUE	0	0	0	Match	0	0	0				Match				Match	Match1	1
Aris	2020	How can these best be encouraged	procedural	procedural	1	1	1	procedural				procedural				1	TRUE	0	0	0	Match	0	0	0				Match				Match	Match1	1
Aris	2020	How can these best be mitigated	procedural	procedural	1	1	1	procedural				procedural				1	TRUE	0	0	0	Match	0	0	0				Match				Match	Match1	1
Aris	2020	How can these effects be built into planning models	procedural	procedural	1	2	2	procedural	causal			procedural				2		0	0	0	Match	0	0	0				Match				Match	Match2	2
Aris	2020	How can these individuals best be supported following the COVID-19 outbreak	procedural	procedural	1	1	1	procedural				procedural				1	TRUE	0	0	0	Match	0	0	0				Match				Match	Match1	1
Aris	2020	How can they be encouraged to invest and grow	procedural	procedural	1	1	1	procedural				procedural				1	TRUE	0	0	0	Match	0	0	0				Match				Match	Match1	1
Aris	2020	How can this best be measured	procedural	procedural	1	1	1	procedural				procedural				1	TRUE	0	0	0	Match	0	0	0				Match				Match	Match1	1
Aris	2020	How can this effect be mitigated	procedural	procedural	1	2	2	procedural	causal			procedural				2		0	0	0	Match	0	0	0				Match				Match	Match2	2
Aris	2020	How can UK trade negotiations after Brexit best prioritise the goods and services most needed to recover from the COVID-19 outbreak	procedural	procedural	1	0	0	procedural			value					1	TRUE	0	0	0	0	0	0	0									1	0
Aris	2020	How could an international preparedness plan be created and enforced	procedural	procedural	1	1	1	procedural				procedural				1	TRUE	0	0	0	Match	0	0	0				Match				Match	Match1	1
Aris	2020	How could global responses be coordinated in their absence	procedural	procedural	1			procedural								0		0	0	0	0	0	0	0									0
Aris	2020	How could public health surveillance be improved	procedural	procedural	1			procedural								0		0	0	0	0	0	0	0									0
Aris	2020	How could public spaces and urban infrastructure be changed in the future to promote well-being	procedural	procedural	1	0	0	procedural	causal						forecasting	2		0	0	0	0	0	0	0									2	0
Aris	2020	How could the UK change housing in the future to reduce transmission rates	procedural	procedural	1	0	0	procedural	causal						forecasting	2		0	0	0	0	0	0	0									2	0
Aris	2020	How should deaths of despair be monitored in the long-term	procedural	procedural	1	0	0	procedural			value					1	TRUE	0	0	0	0	0	0	0									1	0
Aris	2020	How should different categories of impact be weighted when determining emergency responses	procedural	procedural	1	2	2	procedural	causal		value	procedural				3		0	0	0	Match	0	0	0				Match				Match	Match3	2
Aris	2020	What amendments or additional legislation would have permitted more effective Government responses	procedural	procedural	1	2	2	procedural	causal			procedural			forecasting	3		0	0	0	Match	0	0	0				Match				Match	Match3	2
Aris	2020	What are the most appropriate measures for ensuring data privacy if surveillance measures are required in the long-term	procedural	procedural	1	2	2	procedural			value	procedural				2		0	0	0	Match	0	0	0				Match				Match	Match2	2
Aris	2020	What are the most effective mechanisms for expertise to feed into assessing the risk/impacts of future crises and to shape UK Government responses to crises	procedural	procedural	1	2	2	procedural	causal		value	procedural			forecasting	4		0	0	0	Match	0	0	0				Match				Match	Match4	2
Aris	2020	What are the most effective strategies for communicating these differences and ensuring adherence	procedural	procedural	1	2	2	procedural	causal		value	procedural				3		0	0	0	Match	0	0	0				Match				Match	Match3	2
Aris	2020	What are the most effective strategies for dealing with mass unemployment	procedural	procedural	1	2	2	procedural	causal		value	procedural				3		0	0	0	Match	0	0	0				Match				Match	Match3	2
Aris	2020	What are the most effective strategies for encouraging vaccination	procedural	procedural	1	2	2	procedural	causal		value	procedural				3		0	0	0	Match	0	0	0				Match				Match	Match3	2
Aris	2020	What are the most effective strategies for ensuring Government communications are not undermined by mis/disinformation	procedural	procedural	1	2	2	procedural	causal		value	procedural			forecasting	4		0	0	0	Match	0	0	0				Match				Match	Match4	2
Aris	2020	What are the most effective strategies for ensuring it is financially viable	procedural	procedural	1	2	2	procedural	causal		value	procedural				3		0	0	0	Match	0	0	0				Match				Match	Match3	2
Aris	2020	What are the most effective strategies for ensuring public health messaging reaches all members of society equally	procedural	procedural	1	2	2	procedural	causal		value	procedural				3		0	0	0	Match	0	0	0				Match				Match	Match3	2
Aris	2020	What are the most effective strategies for ensuring quality of life is improved in the long-term	procedural	procedural	1	2	2	procedural	causal		value	procedural				3		0	0	0	Match	0	0	0				Match				Match	Match3	2
Aris	2020	What are the most effective strategies for ensuring social care needs can be met in the future	procedural	procedural	1	2	2	procedural	causal		value	procedural			forecasting	4		0	0	0	Match	0	0	0				Match				Match	Match4	2
Aris	2020	What are the most effective strategies for helping people combat these behaviours	procedural	procedural	1	2	2	procedural	causal		value	procedural				3		0	0	0	Match	0	0	0				Match				Match	Match3	2
Aris	2020	What are the most effective strategies for improving national data literacy	procedural	procedural	1	2	2	procedural	causal		value	procedural				3		0	0	0	Match	0	0	0				Match				Match	Match3	2
Aris	2020	What are the most effective strategies for maintaining and building public trust in public bodies and democracy	procedural	procedural	1	2	2	procedural	causal		value	procedural				3		0	0	0	Match	0	0	0				Match				Match	Match3	2
Aris	2020	What are the most effective strategies for preventing a widening of pay gaps	procedural	procedural	1	2	2	procedural	causal		value	procedural				3		0	0	0	Match	0	0	0				Match				Match	Match3	2
Aris	2020	What are the most effective strategies for supporting workers in being productive	procedural	procedural	1	2	2	procedural	causal		value	procedural				3		0	0	0	Match	0	0	0				Match				Match	Match3	2
Aris	2020	What are the most effective strategies to improve population health	procedural	procedural	1	2	2	procedural	causal		value	procedural				3		0	0	0	Match	0	0	0				Match				Match	Match3	2
Aris	2020	What are the most effective ways of supporting people in precarious work	procedural	procedural	1	2	2	procedural	causal		value	procedural				3		0	0	0	Match	0	0	0				Match				Match	Match3	2
Aris	2020	What are the most effective ways of supporting people who are underemployed	procedural	procedural	1	2	2	procedural	causal		value	procedural				3		0	0	0	Match	0	0	0				Match				Match	Match3	2
Aris	2020	What are the most effective ways of supporting self-employed people	procedural	procedural	1	2	2	procedural	causal		value	procedural				3		0	0	0	Match	0	0	0				Match				Match	Match3	2
Aris	2020	What are the most effective ways to improve cybersecurity and public awareness of cybercrime in the future	procedural	procedural	1	0	0	procedural	causal		value				forecasting	3		0	0	0	0	0	0	0									3	0
Aris	2020	What are the most effective ways to make university teaching more resilient to potential future changes	procedural	procedural	1	0	0	procedural	causal		value				forecasting	3		0	0	0	0	0	0	0									3	0
Aris	2020	What are the most effective ways to protect business and individuals from data breaches and support their continued use of innovative technology (such as remote GP appointments)	procedural	procedural	1	2	2	procedural	causal		value	procedural				3		0	0	0	Match	0	0	0				Match				Match	Match3	2
Aris	2020	What are the most effective ways to support these workers in the long-term	procedural	procedural	1	2	2	procedural	causal		value	procedural				3		0	0	0	Match	0	0	0				Match				Match	Match3	2
Aris	2020	What are the most effective ways to support well-being in the future	procedural	procedural	1	2	2	procedural	causal		value	procedural			forecasting	4		0	0	0	Match	0	0	0				Match				Match	Match4	2
Aris	2020	What are the most effective ways to support worker health, safety and well-being	procedural	procedural	1	2	2	procedural	causal		value	procedural				3		0	0	0	Match	0	0	0				Match				Match	Match3	2
Aris	2020	What is likely to be the long-term effect of interruption of mental health treatment for these individuals and how can they most effectively be supported in the long-term	procedural	procedural	1	2	2	procedural	causal		value	procedural				3		0	0	0	Match	0	0	0				Match				Match	Match3	2
Aris	2020	What is the best way to measure long-term mental health effects	procedural	procedural	1	2	2	procedural	causal		value	procedural				3		0	0	0	Match	0	0	0				Match				Match	Match3	2
Aris	2020	What is the best way to measure long-term physical health effects	procedural	procedural	1	2	2	procedural	causal		value	procedural				3		0	0	0	Match	0	0	0				Match				Match	Match3	2
Aris	2020	What is the best way to measure population immunity	procedural	procedural	1	2	2	procedural			value	procedural				2		0	0	0	Match	0	0	0				Match				Match	Match2	2
Aris	2020	What is the least economically damaging way to cover the cost of the package	procedural	procedural	1			procedural								0		0	0	0	0	0	0	0									0
Aris	2020	What measures help reduce transmission between children and young people	procedural	procedural	1	1	1	procedural				procedural				1	TRUE	0	0	0	Match	0	0	0				Match				Match	Match1	1
Aris	2020	What ongoing support could be offered to all UK businesses in the long-term	procedural	procedural	1	1	1	procedural				procedural				1	TRUE	0	0	0	Match	0	0	0				Match				Match	Match1	1
Aris	2020	What specific support can be offered to those businesses in the long-term	procedural	procedural	1	2	2	procedural		example		procedural				2		0	0	0	Match	0	0	0				Match				Match	Match2	2
Aris	2020	What surveillance and monitoring systems are needed to improve prediction systems for future pandemics	procedural	procedural	1	2	2	procedural				procedural			forecasting	2		0	0	0	Match	0	0	0				Match				Match	Match2	2
Aris	2020	How can international cooperation best ensure global recovery	procedural	procedural	1	1	1	procedural				procedural				1	TRUE	0	0	0	Match	0	0	0				Match				Match	Match1	1
Aris	2020	How can people out of work best be reskilled to address shortages	procedural	procedural	1			procedural								0		0	0	0	0	0	0	0									0
Aris	2020	How can UK businesses reliant on imports and exports be supported	procedural	procedural	1	1	1	procedural				procedural				1	TRUE	0	0	0	Match	0	0	0				Match				Match	Match1	1
Aris	2020	How should this be stored and monitored	procedural	procedural	1	0	0	procedural			value					1	TRUE	0	0	0	0	0	0	0									1	0
Aris	2020	What are the most effective strategies for experts to communicate their expertise to policy-makers	procedural	procedural	1	2	2	procedural	causal		value	procedural				3		0	0	0	Match	0	0	0				Match				Match	Match3	2
Aris	2020	What are the most effective strategies for preventing attainment gaps widening between different groups of children and young people	procedural	procedural	1	2	2	procedural	causal		value	procedural				3		0	0	0	Match	0	0	0				Match				Match	Match3	2
Aris	2020	Have Local Authorities been following their pandemic plans during the COVID-19 outbreak	verification	verification	1	1	1	verification					verification			1	TRUE	0	0	0	0	Match	0	0					Match			Match	Match1	1
Aris	2020	Have the Civil Contingencies Act (2004) and Public Health (Control of Disease) Act (1984) been used effectively during the COVID-19 outbreak	verification	verification	1	2	2	verification	causal			procedural	verification		forecasting	4		0	0	0	0	Match	0	0					Match			Match	Match4	2
Aris	2020	Have the UK Government and devolved administrations communicated cross-UK differences in public health policies effectively during the COVID-19 outbreak	verification	verification	1	2	2	verification	causal			procedural	verification		forecasting	4		0	0	0	0	Match	0	0					Match			Match	Match4	2
Aris	2020	Have data collected during the COVID-19 outbreak been adequately protected	verification	verification	1	1	1	verification					verification			1	TRUE	0	0	0	0	Match	0	0					Match			Match	Match1	1
Aris	2020	Has there been an increase in ‘deaths of despair’ (those caused by overdoses, alcoholic liver disease or suicide) during the COVID-19 outbreak	verification	verification	1	2	2	verification	causal				verification		forecasting	3		0	0	0	0	Match	0	0					Match			Match	Match3	2
Aris	2020	Have people with pre-existing conditions been disproportionately affected by COVID-19	verification	verification	1	2	2	verification	causal				verification			2		0	0	0	0	Match	0	0					Match			Match	Match2	2
Aris	2020	Are private social care services likely to be financially viable businesses following COVID-19	verification	verification	1	1	1	verification					verification			1	TRUE	0	0	0	0	Match	0	0					Match			Match	Match1	1
Aris	2020	How prepared is the UK for subsequent waves of the COVID-19 outbreak	verification	verification	1	0	0	verification				procedural				1	TRUE	0	0	0	0	0	0	0									1	0
Aris	2020	What is the UK’s current level of domestic research expertise relating to major pandemic threats	verification	verification	1			verification								0		0	0	0	0	0	0	0									0
Aris	2020	How much medical equipment (including ventilators, personal protective equipment and medication) has been used during the COVID-19 outbreak	verification	value	0	0	1	value			value					1	TRUE	0	0	Match	0	0	0	0			Match					Match	Match1	1
Aris	2020	What is the overall cost of the UK Government’s economic stimulus package	verification	example	0			example								0		0	0	0	0	0	0	0									0
Aris	2020	Have there been regional disparities in the number of COVID-19 cases and outcomes	verification	verification	1	2	2	verification	causal				verification			2		0	0	0	0	Match	0	0					Match			Match	Match2	2
Aris	2020	Have medical treatment decisions and social care assessments met the requirements of the Equality Act and human rights legislation during the COVID-19 outbreak	verification	verification	1	1	1	verification					verification			1	TRUE	0	0	0	0	Match	0	0					Match			Match	Match1	1
Aris	2020	Has there been a rise in hate speech, racism or discrimination during the COVID-19 outbreak	verification	verification	1	1	1	verification					verification			1	TRUE	0	0	0	0	Match	0	0					Match			Match	Match1	1
Aris	2020	Are existing diplomatic channels effective for coordinating international public health responses	verification	verification	1	2	2	verification	causal				verification			2		0	0	0	0	Match	0	0					Match			Match	Match2	2
Aris	2020	Are these responses and resulting attitudes likely to result in reforms (whether major or minor) to the World Trade Organization and/or regional trade agreements	verification	verification	1	1	1	verification					verification			1	TRUE	0	0	0	0	Match	0	0					Match			Match	Match1	1
Aris	2020	Does the public view messages from some agencies as more credible than others	verification	verification	1	1	1	verification					verification			1	TRUE	0	0	0	0	Match	0	0					Match			Match	Match1	1
Aris	2020	Has financial support from the Government covered these costs	verification	verification	1	2	2	verification				procedural	verification			2		0	0	0	0	Match	0	0					Match			Match	Match2	2
Aris	2020	Have some groups been at greater risk of poor mental health during the COVID-19 outbreak	verification	verification	1	2	2	verification			value		verification			2		0	0	0	0	Match	0	0					Match			Match	Match2	2
Aris	2020	Have some groups or areas been disproportionately affected by crime in this period	verification	verification	1	2	2	verification	causal				verification		forecasting	3		0	0	0	0	Match	0	0					Match			Match	Match3	2
Aris	2020	Is there likely to be an international move towards different indicators, such as those measuring wellbeing	verification	verification	1	2	2	verification					verification		forecasting	2		0	0	0	0	Match	0	0					Match			Match	Match2	2
Aris	2020	Would the UK’s level of research expertise meet the demands of any future pandemics	verification	verification	1	2	2	verification					verification		forecasting	2		0	0	0	0	Match	0	0					Match			Match	Match2	2
					H1+H2	H1+A1	H2+A2
					831	638	670									total agreement																						total agreement
					72.8309	63.6092	66.7996									% agreement																						% agreement
					1141	1003	1003	1003								total coded																					514	total coded
					0	138	138	138								Number uncoded																						Number uncoded
					11421	192	207	380								number of single classification																					0	number of single classification
					0	446	463	623								number of mulitple classification																					253	number of mulitple classification

## Sheet: CSAP 2023
Where	year	Questions Coded Human 1	Question - Coded Human 2	Automated coding	Human 2 coding	Human 1 coding	H1 + A1	H1 + H2	H2 + A1
CSaP	2023	How should the UK government work with international partners on science and technology issues towards global challenges?​	How should the UK government work with international partners on science and technology issues towards global challenges?​	valueforecasting *	value	value	2	1	2		1
CSaP	2023	What does Global Britain mean for the UK’s research agenda?	What does Global Britain mean for the UK’s research agenda?	explain	explanation	explanation	1	1	2		1
CSaP	2023	how can the UK best combine its scientific knowledge with diplomatic strength to maximise its impact on the international stage?	How can the UK best combine its scientific knowledge with diplomatic strength to maximise its impact on the international stage?	causalprocedural *	procedural	causal	1	0	2		1
CSaP	2023	And how could the UK use its global influence to achieve this?	How could the UK use its global influence to achieve this?	0	procedural	procedural		1
CSaP	2023	What are the opportunities and risks which innovation in science and technology present for the UK economy?	What are the opportunities and risks which innovation in science and technology present for the UK economy?	comparison	comparison	comparison	1	1	1	1	1
CSaP	2023	What are the options for UK domestic and international economic policy to respond to these?	What are the options for UK domestic and international economic policy to respond to these?	0	explanation	explanation		1
CSaP	2023	The UK as a Science and Tech Superpower: what policies have been most successful in fostering a domestic science and tech ecosystem?	The UK as a Science and Tech Superpower: what policies have been most successful in fostering a domestic science and tech ecosystem?	0	explanation	value		0
CSaP	2023	How can governments use policy intervention to maintain the UK’s preeminence in emerging technologies (for example, compound semiconductor technologies)? ​	How can governments use policy intervention to maintain the UK’s preeminence in emerging technologies (for example, compound semiconductor technologies)? ​	explainproceduralforecasting *	procedural	procedural	2	1	2		1
CSaP	2023	Can science and tech research partnerships with NE Asia and the US support this aim?​	Can science and tech research partnerships with NE Asia and the US support this aim?​	proceduralverification *	verification	verification	2	1	2		1
CSaP	2023	How can UK government optimise the science and technology ecosystem to meet its science superpower ambitions?	How can UK government optimise the science and technology ecosystem to meet its science superpower ambitions?	causalprocedural *	procedural	procedural	1	1	2		1
CSaP	2023	How can science and tech innovation partnerships be commercialised?	How can science and tech innovation partnerships be commercialised?	0	procedural	procedural		1
CSaP	2023	How can governments support the acceleration of commercialisation of science and technology developments? ​	How can governments support the acceleration of commercialisation of science and technology developments? ​	causalprocedural *	procedural	procedural	2	1	2		1
CSaP	2023	How should the UK leverage international science and technology partnerships to boost UK competitiveness and deliver on net zero ambitions, for example in offshore wind and other clean growth technologies.​	How should the UK leverage international science and technology partnerships to boost UK competitiveness and deliver on net zero ambitions, for example in offshore wind and other clean growth technologies?	explainvalueprocedural *	value	procedural	2	0	2		1
CSaP	2023	What are the implications of global trade tensions for UK industry?	What are the implications of global trade tensions for UK industry?	causal	causal	causal	1	1	2		1
CSaP	2023	In this context, which policy tools are effective at securing supply chains to ensure that global trade tensions do not impact supply to UK industry?	0	causalproceduralverification *	0	causal	2
CSaP	2023	To what extent has the UK implemented a fusion of foreign, trade and security policy?	0	valueprocedural *	0	value	2
CSaP	2023	Are initiatives in this area delivering strategic gain?​	0	causalverification *	0	verification	2
CSaP	2023	How is the global trading system silting up?	0	causalprocedural *	0	causal	2
CSaP	2023	what should governments and institutions do to roll back the frontier of protectionism?​	0	value	0	procedural	0
CSaP	2023	Are we seeing a fragmentation of preferential trade, with more liberalisation taking place within rather than between trade blocs?	Are we seeing a fragmentation of preferential trade, with more liberalisation taking place within rather than between trade blocs?	verification	verificationcomparison *	verification	1	2	2		1
CSaP	2023	What are the key drivers?​	What are the key drivers?​	causal	explanation	explanation	0	1	2		1
CSaP	2023	US hegemony and the rise of China: to what extent will trade policy underpin geopolitical stability and collective security?​	0	value	0	causal	0
CSaP	2023	Are our multilateral institutions beyond repair?	Are our multilateral institutions beyond repair?	verification	verification	verification	1	1	1	1	1
CSaP	2023	What are the realistic pathways to reform and can they deliver meaningful progress in the 2020s?​	What are the realistic pathways to reform and can they deliver meaningful progress in the 2020s?​	causalforecasting *	forecasting	explanation	0	0	2		1
CSaP	2023	Is digitalisation really transforming global trade and how can the UK benefit?​	Is digitalisation really transforming global trade?	0	verification	verification		1
CSaP	2023	How can governments drive up utilisation of preferential trade agreements? Particularly in respect of the UK’s accession to CPTPP.	0	causal	0	causal	1
CSaP	2023	What are the risks and benefits associated with different scenarios in which we “overshoot” 1.5C of warming, but bring temperatures back down using negative emissions technologies?​	What are the risks and benefits associated with different scenarios in which we “overshoot” 1.5C of warming, but bring temperatures back down using negative emissions technologies?​	comparison	comparisoncausal *	comparison	1	2	2		1
CSaP	2023	How can we better integrate emissions reductions with adaptation to climate impacts, poverty reduction, and protecting nature, to ensure a resilient Net Zero?​	How can we better integrate emissions reductions with adaptation to climate impacts, poverty reduction, and protecting nature, to ensure a resilient Net Zero?​	causalprocedural *	comparisonvalue *	procedural	2	0	0		1
CSaP	2023	How can climate resilience and vulnerability to climate change be better integrated into decision making at a national and local level (in the UK and globally), and within different sectors?​	How can climate resilience and vulnerability to climate change be better integrated into decision making at a national and local level (in the UK and globally), and within different sectors?​	0	proceduralvalue *	procedural		2
CSaP	2023	How we can measure adaptation and climate resilience successes and failures at a local, national, and global level and how will we know when limits to adaptation have been exceeded?​	0	valueproceduralcomparison *	0	procedural	2
CSaP	2023	What do we know about the costs and benefits of stringent climate action nationally and globally and how can evidence gaps be best filled?	0	comparison	0	comparison	1
CSaP	2023	How to establish forward-looking transparency on climate- and nature-alignment of companies and investment portfolios?​	How to establish forward-looking transparency on climate- and nature-alignment of companies and investment portfolios?​	0	procedural	procedural		1
CSaP	2023	How to assess the credibility of financial institutions’ commitments to reach net-zero greenhouse gas emissions?​	How to assess the credibility of financial institutions’ commitments to reach net-zero greenhouse gas emissions?​	procedural	procedural	procedural	1	1	1	1	1
CSaP	2023	How to align financial institutions’ exclusion and engagement policies to support the transition to a net-zero greenhouse gas and nature-positive economy?​	How to align financial institutions’ exclusion and engagement policies to support the transition to a net-zero greenhouse gas and nature-positive economy?​	procedural	procedural	procedural	1	1	1	1	1
CSaP	2023	How to align index-linked investments of asset-owners (in particular pension funds) with net-zero and nature-positive, taking into account their fiduciary duties?​	How to align index-linked investments of asset-owners (in particular pension funds) with net-zero and nature-positive, taking into account their fiduciary duties?​	explain	procedural	procedural	0	1	0		1
CSaP	2023	Is there a need to clarify fiduciary duties for asset-owners and asset-managers?	Is there a need to clarify fiduciary duties for asset-owners and asset-managers?	explainverification *	verification	verification	2	1	2		1
CSaP	2023	Where are the weaknesses in the ecosystem that will slow the transition? ​	0	causalproceduralverificationcomparison *	0	value	0
CSaP	2023	Are there potential green finance products or approaches that could cause future financial crises?	Are there potential green finance products or approaches that could cause future financial crises?	causalproceduralverificationforecasting *	verificationforecasting *	verification	2	2	2		1
CSaP	2023	Where can regulation most usefully play a role?	Where can regulation most usefully play a role?	verification	explanationvalue	causal	0	0	0	0	1
CSaP	2023	Domestically, will there be a Brexit-like backlash against the low carbon transition?	Domestically, will there be a Brexit-like backlash against the low carbon transition?	verification	forecasting	verification	1	0	0		1
CSaP	2023	how does finance best prepare, mitigate and/or adapt to it? ​	how does finance best prepare, mitigate and/or adapt to it? ​	procedural	comparisonprocedural *	causal	0	0	2		1
CSaP	2023	Internationally, how do we navigate geo-political tensions, especially with China, so that the transition stays on track? ​	Internationally, how do we navigate geo-political tensions, especially with China, so that the transition stays on track? ​	0	procedural	procedural		1
CSaP	2023	How should we respond if a new US administration turns its back on net zero?	How should we respond if a new US administration turns its back on net zero?	value	value	procedural	0	0	1		1
CSaP	2023	Role of Tech in Finance: the other great transformation of financial services is around tech (fintech, regtech, lawtech etc). But until now this tech revolution has played in parallel to the sustainable finance revolution. What are the opportunities for tech to be at the heart of the low-carbon transition?	What are the opportunities for tech to be at the heart of the low-carbon transition?	causal	explanation	explanation	0	1	0		1
CSaP	2023	How do the choices around energy pathways (eg hydrogen, battery, wind, solar, nuclear) impact opportunities and risks for finance?	How do the choices around energy pathways (eg hydrogen, battery, wind, solar, nuclear) impact opportunities and risks for finance?	causalproceduralcomparison *	causal	comparison	2	0	2		1
CSaP	2023	Economic coercion and resolution: An increasingly multipolar global economy has seen increased accusations of economic coercion and a proliferation of unilateral anti-coercion tools (EU / US). What scope is there for international agreements and multilateral solutions (e.g. WTO) to manage economically coercive behaviour in a satisfactory, non-escalatory way; short of this?	What scope is there for international agreements and multilateral solutions (e.g. WTO) to manage economically coercive behaviour in a satisfactory, non-escalatory way?	0	verification	value		0
CSaP	2023	how can smaller markets secure fair treatment in a paralysed multilateral trading system (i.e. given WTO limitations)? ​	How can smaller markets secure fair treatment in a paralysed multilateral trading system (i.e. given WTO limitations)? ​	causalvalueprocedural *	procedural	causal	2	0	2		1
CSaP	2023	New industrial policy: The geo-economic turn and the populist backlash to globalisation have both seen a return to interventionist industrial policy across major trading blocs (US, EU, China). What are the contours of this new industrial policy (tools, strategies, political bargains etc)?	What are the contours of this new industrial policy (tools, strategies, political bargains etc)?	procedural	verification	example	0	0	0	0	1
[truncated: 174 more rows]

## Sheet: CAPE 2021-2022
Where	date	Questions Coded Human 1	Human Coded 1	Human Coded 2	Automatic Coder	H1+A1	H2+A1	H1+H2
[truncated: 277 more rows]

## Sheet: ARIs 2021-2022
Where	Date	Question	Human Coder 1	Human coder 2	Automatic Coder	H2+A1	H1 + A1	H1 + H2
[truncated: 859 more rows]

[truncated: 2 more sheets: CSAP 2021-2022, CSAP in progress 2021-2022]
