# Supplementary material for: Understanding UK policymakers’ evidence needs through policy questions
Source: Sci Rep. 2025 Jul 2;15:22484. doi: 10.1038/s41598-025-05911-3 (PMC12215802; doi:10.1038/s41598-025-05911-3)
Supplement: Supplementary file 2 — Supplementary Material 2 [file 41598_2025_5911_MOESM2_ESM.xlsx]

## Sheet: Coded Qs ONLY
example	CSAP	2021	Climate transition questions	3	0		0	0	0	0	0	0	0	0	0	0	0	0	0	0	0	0	0	0	0	0	0	0	0	0	0														Qs	Year
example	ARIS	2022	What’s the evidence	3	0		0	0	0	0	1	0	0	0	0	0	0	0	0	0	0	0	0	0	0	0	0	0	1	0	1			information tech	social welfare	climate+ environment	economy	evidence	policy	health	technology	prevent	generate		473	2019
example	CAPE	2021	What is Quantum Computing?	4	0		0	1	0	0	0	1	0	0	0	0	0	1	0	1	0	0	0	1	0	1	0	0	0	0	0		Total Across years	453	378	679	889	376	824	528	650	601	1560		1041	2020
example	CAPE	2021	What is Engineering Biology?	4	0		0	0	0	0	1	1	0	0	0	0	0	0	0	1	0	0	0	0	0	1	0	0	1	0	1		% of ALL those coded (1746)	13.8957	11.5951	20.8282	27.2699	11.5337	25.2761	16.1963	19.9387	18.4356	47.8528		937	2021
value	CAPE	2021	Why is it important?	4	0		0	1	0	0	0	0	0	0	0	0	0	1	0	0	0	0	0	1	0	0	0	0	0	0	0														635	2022
value	CAPE	2021	How effective are they?	4	0		0	0	0	0	0	0	0	0	1	0	0	0	0	0	0	1	1	1	1	1	1	0	0	1	1		By year freq	information tech	social welfare	climate+ environment	economy	evidence	policy	health	technology	prevent	generate		174	2023
example	ARIS	2022	What are its limits	4	0		1	0	0	0	0	0	0	0	0	0	1	0	0	0	0	0	1	0	0	0	0	0	0	0	0		2019	70	49	83	99	48	123	47	82	102	240
verification	Csap	2020	Do people trust digital systems	5	1		0	0	0	0	1	0	1	0	1	1	0	0	0	0	1	2	1	1	1	1	2	0	1	1	2		2020	130	114	211	283	125	283	177	169	193	480
causal	Aris	2020	How will productivity growth change	5	1		0	0	0	0	1	0	1	0	1	1	0	0	0	0	1	2	1	1	1	1	2	0	1	1	2		2021	137	126	182	275	109	222	155	198	154	444
example	CSAP	2021	Empowering local and regional government	5	1		1	0	0	0	0	0	1	0	0	1	1	0	0	0	1	1	1	0	0	0	1	0	0	0	0		2022	92	68	146	183	71	155	105	151	116	311
procedural	CAPE	2022	How do we transform this?	5	0		1	0	0	0	0	1	0	1	0	1	2	1	1	2	1	0	1	0	0	1	0	1	1	0	0		2023	24	21	57	49	23	41	44	50	36	85
procedural	Csap	2020	What really drives exporting BEHAVIOUR	5	0		0	0	1	0	1	0	0	0	0	0	0	0	1	0	0	0	0	0	1	0	0	0	1	0	1
example	CSAP	2022	Property taxes in the UK?	5	0		0	1	0	1	0	0	0	0	0	0	0	1	0	0	0	0	0	1	0	0	0	1	0	1	0
example	CSAP	2021	ETHICS: Artificial intelligence AND INTERNET	5	0		0	0	0	0	0	0	0	1	0	1	1	1	1	1	1	0	0	0	0	0	0	1	1	0	0		By year %	information tech	social welfare	climate+ environment	economy	evidence	policy	health	technology	prevent	generate		By year %	evidence	policy	prevent	generate
example	Csap	2019	How do you manage uncertainty	5	0		0	0	0	0	0	0	0	1	1	1	1	1	1	1	1	1	1	1	1	1	1	1	1	1	1		2019	14.7992	10.3594	17.5476	20.9302	10.148	26.0042	9.93658	17.3362	21.5645	50.74		2019	12.8964	37.8436	19.4503	49.26
causal	Aris	2020	What determines productivity within firms	5	0		1	0	0	0	0	0	0	0	0	0	1	0	0	0	0	0	1	0	0	0	0	0	0	0	0		2020	12.488	10.951	20.269	27.1854	12.0077	27.1854	17.0029	16.2344	18.5399	46.1095		2020	7.4928	13.3525	17.195	47.7426
value	Aris	2020	How effective are scenario-planning exercises	5	0		0	0	0	1	1	0	0	0	1	0	0	0	0	0	0	1	1	1	1	1	1	1	1	2	2		2021	14.6211	13.4472	19.4237	29.349	11.6329	23.6926	16.5422	21.1313	16.4354	47.3853		2021	11.4194	23.3725	20.064	48.2391
example	CSAP	2021	What is the existing evidence	5	0		1	0	0	0	1	0	0	0	1	0	1	0	0	0	0	1	2	1	1	1	1	0	1	1	2		2022	14.4882	10.7087	22.9921	28.8189	11.1811	24.4094	16.5354	23.7795	18.2677	48.9764		2022	14.6457	36.378	16.6929	48.0315
example	CSAP	2022	Queering tech and public policy?	5	0		0	0	0	0	1	0	0	0	0	0	0	0	0	0	0	0	0	0	0	0	0	0	1	0	1		2023	13.7931	12.069	32.7586	28.1609	13.2184	23.5632	25.2874	28.7356	20.6897	48.8506		2023	21.2644	32.1839	20.6897	41.954
explanation	CSaP	2023	What are the indicator and data gaps?​	6	1		0	0	0	0	0	0	1	0	1	1	0	0	0	0	1	2	1	1	1	1	2	0	0	1	1
procedural	Aris	2020	How can these best be encouraged	6	1		0	0	0	0	0	0	1	0	1	1	0	0	0	0	1	2	1	1	1	1	2	0	0	1	1
verification	CAPE	2021	Do these change depending on sector/industry?	6	0		0	0	0	0	0	1	0	0	1	0	0	0	0	1	0	1	1	1	1	2	1	0	0	1	1		By year %	information tech	social welfare	climate+ environment	economy	health	technology	security					evidence	policy	prevent	generate
procedural	CSAP	2021	How can international collaboration achieve that	6	0		1	1	0	0	0	0	0	0	0	0	1	1	0	0	0	0	1	1	0	0	0	0	0	0	0		2019	24.7357	18.3932	16.2791	26.0042	11.2051	21.7759	16.0677					12.8964	37.8436	19.4503	49.26
example	CSAP	2021	Climate change and climate change diplomacy	6	0		0	0	0	0	0	0	0	0	0	0	0	0	0	0	0	0	0	0	0	0	0	0	0	0	0		2020	16.6186	8.35735	15.0817	31.6042	17.195	17.3871	13.5447					7.4928	13.3525	17.195	47.7426
example	Csap	2019	What are the limitations of blockchain	6	0		1	0	0	0	0	0	0	0	0	0	1	0	0	0	0	0	1	0	0	0	0	0	0	0	0		2021	12.5934	12.1665	30.6297	25.9338	20.3842	21.4514	15.048					11.4194	23.3725	20.064	48.2391
example	Aris	2020	How do businesses use digital platforms	6	0		0	0	0	0	1	0	0	1	0	1	1	1	1	1	1	0	0	0	0	0	0	1	2	0	1		2022	19.0551	11.4961	14.3307	23.7795	13.5433	18.5827	9.44882					14.6457	36.378	16.6929	48.0315
verification	Csap	2019	Who should we be learning from	6	0		0	0	0	0	1	0	0	0	1	0	0	0	0	0	0	1	1	1	1	1	1	0	1	1	2		2023	20.6897	9.77011	38.5057	24.7126	10.9195	27.0115	20.6897					21.2644	32.1839	20.6897	41.954
verification	Csap	2019	Is the UK a resilient society	6	0		0	0	0	0	1	0	0	0	1	0	0	0	0	0	0	1	1	1	1	1	1	0	1	1	2			18.7385	12.0367	22.9654	26.4069	14.6494	21.2417	14.9598
procedural	Aris	2020	How can this effect be mitigated	6	0		0	0	0	0	0	0	0	0	1	0	0	0	0	0	0	1	1	1	1	1	1	0	0	1	1
procedural	Csap	2020	How could we actually reduce crime	6	0		0	0	0	0	0	0	0	0	1	0	0	0	0	0	0	1	1	1	1	1	1	0	0	1	1
causal	Aris	2020	how will public attitudes be affected	6	0		0	0	0	0	0	0	0	0	1	0	0	0	0	0	0	1	1	1	1	1	1	0	0	1	1
procedural	Aris	2020	How can public confidence be improved	6	0		0	0	0	0	0	0	0	0	1	0	0	0	0	0	0	1	1	1	1	1	1	0	0	1	1		By year %	information tech	social welfare	climate+ environment	economy	health	technology	security
causal	Aris	2020	How will these affect business revenue	6	0		1	0	0	0	0	0	0	1	1	1	2	1	1	1	1	1	2	1	1	1	1	1	1	1	1		2019	15.4525	12.963	12.2239	11.1361	8.90152	12.6154	16.7401
procedural	Aris	2020	How can these behaviours be encouraged	6	0		0	0	0	0	0	0	0	1	1	1	1	1	1	1	1	1	1	1	1	1	1	1	1	1	1		2020	28.6976	30.1587	31.0751	31.8335	33.5227	26	31.0573
procedural	Aris	2020	How can these best be mitigated	6	0		0	0	0	0	1	0	0	0	1	0	0	0	0	0	0	1	1	1	1	1	1	0	1	1	2		2021	30.2428	33.3333	26.8041	30.9336	29.3561	30.4615	31.0573
example	CSAP- in progress	2021	How could policy become more inclusive?	6	0		0	0	0	0	1	0	0	0	0	0	0	0	0	0	0	0	0	0	0	0	0	0	1	0	1		2022	20.3091	17.9894	21.5022	20.5849	19.8864	23.2308	13.2159
example	ARIS	2022	What does the evidence suggest works	6	0		0	0	0	0	1	0	0	0	0	0	0	0	0	0	0	0	0	0	0	0	0	0	1	0	1		2023	5.29801	5.55556	8.3947	5.51181	8.33333	7.69231	7.92952
example	CSAP	2022	Questions specific to current policy responsibilities?	6	0		0	0	0	0	1	0	0	0	0	0	0	0	0	0	0	0	0	0	0	0	0	0	1	0	1
procedural	CSaP	2023	How can we develop successful systemic foresight in government?​	6	0		0	0	0	0	1	0	0	1	0	1	1	1	1	1	1	0	0	0	0	0	0	1	2	0	1
procedural	Aris	2020	How can home detention curfew be improved	7	1		0	0	0	0	0	0	1	0	1	1	0	0	0	0	1	2	1	1	1	1	2	0	0	1	1
verification	Aris	2020	is coronavirus accelerating trends in emerging technologies	7	0		0	0	0	1	1	0	1	0	1	0	0	0	0	0	1	1	1	1	1	1	2	1	1	2	2
causal	CAPE	2022	How has digital technology impacted the economy?	7	0		0	0	0	0	0	0	1	1	0	1	1	1	1	1	2	0	0	0	0	0	1	1	1	0	0
example	Aris	2019	What are the dependencies on other technology	7	0		0	1	0	0	0	1	0	0	1	0	0	1	0	1	0	1	1	2	1	2	1	0	0	1	1
explanation	CSaP	2023	Who is responsible when those technologies fail?​	7	0		1	0	0	0	0	1	0	0	0	0	1	0	0	1	0	0	1	0	0	1	0	0	0	0	0
procedural	Aris	2020	How could public health surveillance be improved	7	0		0	0	1	0	0	0	0	0	0	0	0	0	1	0	0	0	0	0	1	0	0	0	0	0	0				information tech	social welfare	climate+ environment	economy	health	technology
verification	Aris	2020	Will scientists collaborate in a different way	7	0		0	0	1	0	0	0	0	0	0	0	0	0	1	0	0	0	0	0	1	0	0	0	0	0	0			Prevent (all years)	78	82	127	137	112	99
procedural	CSAP- in progress	2021	How can Government better manage these trade-offs?	7	0		0	1	0	1	0	0	0	0	1	0	0	1	0	0	0	1	1	2	1	1	1	1	0	2	1			Generate (all years)	217	168	283	379	248	280
example	CSAP	2021	What is a worker centric trade policy	7	0		0	1	0	0	0	0	0	0	1	0	0	1	0	0	0	1	1	2	1	1	1	0	0	1	1
procedural	CAPE	2021	How to articulate the importance of impact	7	0		0	1	0	0	0	0	0	0	0	0	0	1	0	0	0	0	0	1	0	0	0	0	0	0	0				565	378	679	889	528	650	601
value	ARIS	2021	How circular can the UK economy become	7	0		0	1	0	0	0	0	0	0	0	0	0	1	0	0	0	0	0	1	0	0	0	0	0	0	0
example	ARIS	2021	How important is transport to trade flows	7	0		0	1	0	0	0	0	0	0	0	0	0	1	0	0	0	0	0	1	0	0	0	0	0	0	0
example	Csap-in-progress	2020	How can ethnographic research benefit government policymaking?	7	0		0	1	0	0	0	0	0	0	1	0	0	1	0	0	0	1	1	2	1	1	1	0	0	1	1				information tech	social welfare	climate+ environment	economy	health	technology			information tech	social welfare	climate+ environment	economy	health	technology
value	Csap	2020	How should UK simplify its climate/decarbonisation policies	7	0		0	1	0	1	0	0	0	0	0	0	0	1	0	0	0	0	0	1	0	0	0	1	0	1	0			Prevent (all years)	13.8053	21.6931	18.704	15.4106	21.2121	15.2308		Prevent (all years)	12.9784	13.6439	21.1314	22.7953	18.6356	16.4725
procedural	ARIS	2021	how can we understand better land/sea interactions	7	0		0	0	0	0	0	0	0	0	1	0	0	0	0	0	0	1	1	1	1	1	1	0	0	1	1			Generate (all years)	38.4071	44.4444	41.6789	42.6322	46.9697	43.0769		Generate (all years)	13.9103	10.7692	18.141	24.2949	15.8974	17.9487
procedural	CSAP	2022	How do you decarbonise heavy road freight	7	0		0	0	0	0	0	0	0	0	1	0	0	0	0	0	0	1	1	1	1	1	1	0	0	1	1
procedural	CSAP- in progress	2022	How should UK schools teach cyber security?	7	0		0	0	0	0	0	0	0	1	0	1	1	1	1	1	1	0	0	0	0	0	0	1	1	0	0				social welfare	health	climate+ environment	information tech	economy	technology
verification	Csap	2019	Is Food Security an aspect of poverty	7	0		0	0	0	0	1	0	0	0	0	0	0	0	0	0	0	0	0	0	0	0	0	0	1	0	1			Prevent (all years)	21.6931	21.2121	18.704	17.8761	15.4106	15.2308
procedural	Aris	2020	How can governments successfully implement mission-oriented policy	7	0		0	0	0	0	0	0	0	0	1	0	0	0	0	0	0	1	1	1	1	1	1	0	0	1	1			Generate (all years)	44.4444	46.9697	41.6789	40	42.6322	43.0769
example	Aris	2020	How can SMEs contribute to clean growth	7	0		0	0	0	0	0	0	0	0	1	0	0	0	0	0	0	1	1	1	1	1	1	0	0	1	1
causal	Aris	2020	How does staff attrition affect individual behaviours	7	0		0	0	0	0	1	0	0	0	0	0	0	0	0	0	0	0	0	0	0	0	0	0	1	0	1
causal	Aris	2020	What makes an effective pre-sentence report (PSR)	7	0		0	0	0	0	0	0	0	1	0	1	1	1	1	1	1	0	0	0	0	0	0	1	1	0	0
example	Aris	2020	What does ‘ideal’ judicial diversity look like	7	0		0	0	0	0	0	0	0	1	0	1	1	1	1	1	1	0	0	0	0	0	0	1	1	0	0
procedural	CAPE	2021	How to effectively influence institutional culture change?	7	0		0	0	0	0	0	0	0	0	1	0	0	0	0	0	0	1	1	1	1	1	1	0	0	1	1
value	CAPE	2021	What mechanisms exist to support food poverty?	7	0		1	0	0	0	0	0	0	0	0	0	1	0	0	0	0	0	1	0	0	0	0	0	0	0	0
procedural	CAPE	2021	What else could government do to help?	7	0		0	0	0	0	0	0	0	1	0	1	1	1	1	1	1	0	0	0	0	0	0	1	1	0	0
procedural	ARIS	2021	How do we address poor job quality	7	0		0	0	0	0	0	0	0	0	1	0	0	0	0	0	0	1	1	1	1	1	1	0	0	1	1
procedural	CSAP- in progress	2021	How to efficiently evaluate a certain policy?	7	0		0	0	0	0	0	0	0	1	1	1	1	1	1	1	1	1	1	1	1	1	1	1	1	1	1
example	ARIS	2022	What does resilient local government look like	7	0		0	0	0	0	0	0	0	0	1	0	0	0	0	0	0	1	1	1	1	1	1	0	0	1	1
procedural	ARIS	2022	How can effective models be best enabled	7	0		0	0	0	1	0	0	0	0	0	0	0	0	0	0	0	0	0	0	0	0	0	1	0	1	0
causal	ARIS	2022	What is the evidence, including unintended consequences	7	0		0	0	0	0	0	0	0	0	1	0	0	0	0	0	0	1	1	1	1	1	1	0	0	1	1
causal	CSAP	2022	What drives you to work with government	7	0		0	0	0	0	1	0	0	0	0	0	0	0	0	0	0	0	0	0	0	0	0	0	1	0	1
causal	CSaP	2023	How might public consultations be better facilitated?	7	0		0	0	0	0	0	0	0	0	1	0	0	0	0	0	0	1	1	1	1	1	1	0	0	1	1
forecasting	CSAP	2021	What is the future of the aviation industry	8	1		0	1	1	1	0	0	1	0	0	1	0	1	1	0	1	1	0	1	1	0	1	1	0	1	0
causal	CAPE	2022	What might this mean for UK trade policy?	8	1		0	1	0	1	0	0	1	0	0	1	0	1	0	0	1	1	0	1	0	0	1	1	0	1	0
verification	CSAP	2022	Are economic levers a new domain of warfare	8	1		0	1	0	0	0	0	1	1	1	2	1	2	1	1	2	2	1	2	1	1	2	1	1	1	1
value	Aris	2020	What are the most effective STEM Inspiration activities	8	1		0	0	0	1	1	0	1	0	1	1	0	0	0	0	1	2	1	1	1	1	2	1	1	2	2
value judgment	CSaP	2023	Public participation in planning – does trust matter? ​	8	1	6.19481	0	0	0	0	0	0	1	0	1	1	0	0	0	0	1	2	1	1	1	1	2	0	0	1	1
example	Aris	2020	What works in driving innovation diffusion to companies	8	0		0	0	0	0	0	1	0	0	0	0	0	0	0	1	0	0	0	0	0	1	0	0	0	0	0				prevent	generate
example	CAPE	2021	What is the geopolitical landscape of emerging technologies?	8	0		0	0	0	0	0	1	0	1	0	1	1	1	1	2	1	0	0	0	0	1	0	1	1	0	0			2019	102	240
example	CSAP	2021	What is the value for money of R&D	8	0		0	0	0	0	0	1	0	0	0	0	0	0	0	1	0	0	0	0	0	1	0	0	0	0	0			2020	193	480
procedural	CSaP	2023	How can science and tech innovation partnerships be commercialised?	8	0		0	0	0	0	0	1	0	1	0	1	1	1	1	2	1	0	0	0	0	1	0	1	1	0	0			2021	154	444
causal	Aris	2020	how might the coronavirus outbreak affect global supply-chains	8	0		1	0	1	0	0	0	0	1	0	1	2	1	2	1	1	0	1	0	1	0	0	1	1	0	0			2022	116	311
value	Aris	2020	How should this shape future public health messaging	8	0		0	0	1	0	0	0	0	0	1	0	0	0	1	0	0	1	1	1	2	1	1	0	0	1	1			2023	36	84
procedural	ARIS	2021	What are the methods for assessing battery health	8	0		0	0	1	0	1	0	0	0	0	0	0	0	1	0	0	0	0	0	1	0	0	0	1	0	1
example	Csap-in-progress	2019	What are the key barriers to digital trade?	8	0		0	0	1	0	0	0	0	0	0	0	0	0	1	0	0	0	0	0	1	0	0	0	0	0	0
value	Csap	2020	Should data be treated as a public good	8	0		0	0	1	0	0	0	0	0	0	0	0	0	1	0	0	0	0	0	1	0	0	0	0	0	0				Prevent						generate						Prevent
value	Csap-in-progress	2019	Are we expecting too much from trade policy?	8	0		1	0	1	0	0	0	0	0	1	0	1	0	1	0	0	1	2	1	2	1	1	0	0	1	1				information tech	social welfare	climate+ environment	economy	health	technology	information tech	social welfare	climate+ environment	economy	health	technology
example	Aris	2020	On place-based economic development, what ingredients are needed	8	0		0	0	1	0	0	0	0	0	0	0	0	0	1	0	0	0	0	0	1	0	0	0	0	0	0			2019	11	14	17	16	14	12	35	21	34	40	20	40
causal	Aris	2020	How could this affect trade negotiations going forward	8	0		0	0	1	0	1	0	0	0	1	0	0	0	1	0	0	1	1	1	2	1	1	0	1	1	2			2020	23	26	41	44	40	27	61	48	83	104	88	72
example	Aris	2020	Which economic models can ensure long-term economic resilience	8	0		0	0	1	0	0	0	0	0	1	0	0	0	1	0	0	1	1	1	2	1	1	0	0	1	1			2021	22	21	27	39	31	26	67	58	79	114	71	83
procedural	ARIS	2021	How can aviation and maritime best facilitate trade	8	0		0	1	0	1	0	0	0	0	1	0	0	1	0	0	0	1	1	2	1	1	1	1	0	2	1			2022	16	14	30	29	19	24	41	31	62	95	51	63
example	ARIS	2021	On waterlogged munitions (including the SS Richard Montgomery)	8	0		0	0	0	1	1	0	0	0	1	0	0	0	0	0	0	1	1	1	1	1	1	1	1	2	2			2023	6	7	12	9	8	10	13	10	24	26	18	22
example	ARIS	2021	What are the opportunities for UK coastal shipping	8	0		0	0	0	0	0	0	0	0	0	0	0	0	0	0	0	0	0	0	0	0	0	0	0	0	0				Prevent						generate
example	Csap	2019	How is machine learning central to these advancements	8	0		0	0	0	0	0	0	0	1	0	1	1	1	1	1	1	0	0	0	0	0	0	1	1	0	0				information tech	social welfare	climate+ environment	economy	health	technology	information tech	social welfare	climate+ environment	economy	health	technology
procedural	Aris	2020	how should the predictive accuracy of CGE models be assessed	8	0		0	0	0	0	0	0	0	1	1	1	1	1	1	1	1	1	1	1	1	1	1	1	1	1	1			2019	11.9565	15.2174	18.4783	17.3913	15.2174	13.0435	15.0215	9.01288	14.5923	17.1674	8.58369	17.1674
procedural	Aris	2020	How can misuse of data best be measured	8	0		0	0	0	0	1	0	0	0	1	0	0	0	0	0	0	1	1	1	1	1	1	0	1	1	2			2020	12.8492	14.5251	22.905	24.581	22.3464	15.0838	12.2736	9.65795	16.7002	20.9256	17.7062	14.4869
verification	CSAP	2021	Can global open-data facilitate entrepreneurship and domestic prosperity	8	0		0	0	0	0	0	0	0	1	1	1	1	1	1	1	1	1	1	1	1	1	1	1	1	1	1			2021	11.7021	11.1702	14.3617	20.7447	16.4894	13.8298	14.823	12.8319	17.4779	25.2212	15.708	18.3628
procedural	Csap-in-progress	2019	How to improve the public trust in government?	8	0		0	0	0	0	0	0	0	0	1	0	0	0	0	0	0	1	1	1	1	1	1	0	0	1	1			2022	15.0943	13.2075	28.3019	27.3585	17.9245	22.6415	13.4426	10.1639	20.3279	31.1475	16.7213	20.6557
causal	Csap-in-progress	2019	How dominant tech countries will control non-tech-savvy rivals?	8	0		0	0	0	0	0	0	0	1	1	1	1	1	1	1	1	1	1	1	1	1	1	1	1	1	1			2023	17.1429	20	34.2857	25.7143	22.8571	28.5714	18.0556	13.8889	33.3333	36.1111	25	30.5556
causal	Csap	2019	Employment and ex-offenders what interventions make a difference	8	0		0	0	0	0	0	0	0	1	1	1	1	1	1	1	1	1	1	1	1	1	1	1	1	1	1
procedural	Csap	2019	What does good cross-organisational system governance look like	8	0		0	0	0	0	1	0	0	0	1	0	0	0	0	0	0	1	1	1	1	1	1	0	1	1	2
verification	Aris	2020	Are the investments contributing to lower CO2 emissions	8	0		0	0	0	0	0	0	0	1	0	1	1	1	1	1	1	0	0	0	0	0	0	1	1	0	0
verification	Aris	2020	Are the investments contributing to lower CO2 emissions	8	0		0	0	0	0	0	0	0	0	1	0	0	0	0	0	0	1	1	1	1	1	1	0	0	1	1
example	Aris	2020	What approaches enable the development of pro-social identity	8	0		0	0	0	0	0	0	0	0	1	0	0	0	0	0	0	1	1	1	1	1	1	0	0	1	1
causal	Aris	2020	How will the COVID-19 outbreak affect regional inequalities	8	0		1	0	0	0	0	0	0	0	0	0	1	0	0	0	0	0	1	0	0	0	0	0	0	0	0
procedural	Aris	2020	How can scenario-planning exercises be made more effective	8	0		0	0	0	0	0	0	0	1	1	1	1	1	1	1	1	1	1	1	1	1	1	1	1	1	1
procedural	Aris	2020	How can international cooperation best ensure global recovery	8	0		1	0	0	0	0	0	0	0	1	0	1	0	0	0	0	1	2	1	1	1	1	0	0	1	1
example	CAPE	2021	What’s your favourite example of evidence-based public policy?	8	0		0	0	0	0	1	0	0	0	1	0	0	0	0	0	0	1	1	1	1	1	1	0	1	1	2
example	CAPE	2021	What are the geographic limits of agglomeration effects?	8	0		1	0	0	0	0	0	0	0	0	0	1	0	0	0	0	0	1	0	0	0	0	0	0	0	0
verification	CAPE	2021	Are some types of polarisation good for society?	8	0		0	0	0	0	0	0	0	0	1	0	0	0	0	0	0	1	1	1	1	1	1	0	0	1	1
example	CAPE	2021	what limitations are there to achieving that aim?	8	0		0	0	0	0	0	0	0	0	1	0	0	0	0	0	0	1	1	1	1	1	1	0	0	1	1
example	CAPE	2021	Where are the biggest gaps in effective interventions?	8	0		0	0	0	0	0	0	0	0	1	0	0	0	0	0	0	1	1	1	1	1	1	0	0	1	1
example	CSAP	2021	And what are the limitations of this approach	8	0		1	0	0	0	1	0	0	0	1	0	1	0	0	0	0	1	2	1	1	1	1	0	1	1	2
example	CSAP- in progress	2022	How could AI facilitate better science-informed policy making?	8	0		0	0	0	0	0	0	0	0	1	0	0	0	0	0	0	1	1	1	1	1	1	0	0	1	1
procedural	CAPE	2022	How can Local Authorities better address this drop-off?	8	0		0	0	0	0	1	0	0	0	0	0	0	0	0	0	0	0	0	0	0	0	0	0	1	0	1
causal	ARIS	2022	And what drives better, more accountable, public services	8	0		0	0	0	0	0	0	0	0	1	0	0	0	0	0	0	1	1	1	1	1	1	0	0	1	1
causal	CSAP	2022	What makes a growth strategy effective and enduring	8	0		0	0	0	0	1	0	0	0	0	0	0	0	0	0	0	0	0	0	0	0	0	0	1	0	1
verification	CSAP	2022	Does this make a difference to regulatory outcomes	8	0		0	0	0	0	1	0	0	0	0	0	0	0	0	0	0	0	0	0	0	0	0	0	1	0	1			Prevent								Generate				Prevent		Generate
explanation	CSaP	2023	How can they be leveraged effectively by the UK Government?	8	0		0	0	0	0	0	0	0	1	1	1	1	1	1	1	1	1	1	1	1	1	1	1	1	1	1			information tech								information tech				evidence		evidence
procedural	CSAP	2022	What is the best technology to decarbonise international shipping	9	1		0	1	0	0	1	1	1	1	1	2	1	2	1	2	2	2	1	2	1	2	2	1	2	1	2		2019	27.1739							2019	21.4592			2019	4	2019	24
procedural	CSaP	2023	How can governments support the acceleration of commercialisation of science and technology developments? ​	9	1		0	1	1	1	0	0	1	0	1	1	0	1	1	0	1	2	1	2	2	1	2	1	0	2	1		2020	16.7598							2020	13.0785			2020	21	2020	56
example	Aris	2020	Which groups will experience long-term health effects from COVID-19	9	1		1	0	1	0	0	0	1	0	0	1	1	0	1	0	1	1	1	0	1	0	1	0	0	0	0		2021	10.6383							2021	10.8407			2021	9	2021	56
procedural	Csap	2019	How can we help people benefit from the environment	9	1		0	1	0	1	0	0	1	0	1	1	0	1	0	0	1	2	1	2	1	1	2	1	0	2	1		2022	17.9245							2022	16.7213			2022	7	2022	36
example	ARIS	2021	What’s the scalability of different feedstocks within sustainable limits	9	1		0	1	0	0	0	0	1	0	0	1	0	1	0	0	1	1	0	1	0	0	1	0	0	0	0		2023	20							2023	15.2778			2023	4	2023	12
example	Csap	2019	What are the limits of global Prosperity vs security	9	1		0	0	0	0	1	0	1	0	0	1	0	0	0	0	1	1	0	0	0	0	1	0	1	0	1
procedural	Aris	2020	What can be done to make enterprise more inclusive	9	1		0	0	0	0	1	0	1	0	1	1	0	0	0	0	1	2	1	1	1	1	2	0	1	1	2			Prevent								Generate
example	Aris	2020	What approaches ensure individuals complete programmes and embed learning	9	1		0	0	0	0	1	0	1	0	0	1	0	0	0	0	1	1	0	0	0	0	1	0	1	0	1			social welfare								social welfare				Prevent		Generate
procedural	Aris	2020	How can the UK best secure its new position	9	1		0	0	0	0	0	0	1	0	1	1	0	0	0	0	1	2	1	1	1	1	2	0	0	1	1		2019	14.1304							2019	19.3133				policy		policy
procedural	Aris	2020	How could these barriers be mitigated in the future	9	1		0	0	0	0	1	0	1	0	0	1	0	0	0	0	1	1	0	0	0	0	1	0	1	0	1		2020	10.6145							2020	7.84708			2019	20	2019	54
forecasting	CAPE	2022	How might this develop over the next 10/20/50 years?	9	1		0	0	0	1	0	0	1	0	0	1	0	0	0	0	1	1	0	0	0	0	1	1	0	1	0		2021	17.0213							2021	10.177			2020	41	2020	139
procedural	Csap-in-progress	2019	How can UK capitalize on digital creative contents IP?	9	0		0	0	0	0	0	0	1	0	1	0	0	0	0	0	1	1	1	1	1	1	2	0	0	1	1		2022	15.0943							2022	10.1639			2021	31	2021	111
example	Aris	2019	How can technological change reduce pressures on natural resources	9	0		0	1	0	0	0	1	0	0	0	0	0	1	0	1	0	0	0	1	0	1	0	0	0	0	0		2023	5.71429							2023	9.72222			2022	22	2022	81
procedural	Aris	2020	How can surveillance infrastructure be improved in the future	9	0		0	0	0	0	1	1	0	0	0	0	0	0	0	1	0	0	0	0	0	1	0	0	1	0	1														2023	9	2023	23
value	CAPE	2021	Has (Big) technology increased or reduced competition for customers?	9	0		0	0	0	0	0	1	0	0	1	0	0	0	0	1	0	1	1	1	1	2	1	0	0	1	1			Prevent								Generate
forecasting	ARIS	2021	What future electric vehicle charging technology will be available	9	0		0	0	0	0	0	1	0	0	0	0	0	0	0	1	0	0	0	0	0	1	0	0	0	0	0			climate+ environment								climate+ environment
verification	CSAP- in progress	2022	Does investing in innovation require a high risk appetite?	9	0		0	0	0	0	1	1	0	0	1	0	0	0	0	1	0	1	1	1	1	2	1	0	1	1	2		2019	9.78261							2019	14.5923
procedural	CSaP	2023	How should regulators respond to technological innovations such as AI? ​	9	0		0	0	0	0	0	1	0	1	0	1	1	1	1	2	1	0	0	0	0	1	0	1	1	0	0		2020	17.3184							2020	9.85915
example	ARIS	2021	How do people think about their environmental transport footprint	9	0		0	1	1	0	0	0	0	0	0	0	0	1	1	0	0	0	0	1	1	0	0	0	0	0	0		2021	32.9787							2021	27.8761
value	Aris	2020	How are these likely to impact long-term population health	9	0		0	0	1	0	0	0	0	0	1	0	0	0	1	0	0	1	1	1	2	1	1	0	0	1	1		2022	13.2075							2022	15.7377
verification	CSAP- in progress	2021	Can Pandemic Science be the new political decision tool?	9	0		0	0	1	0	0	0	0	0	1	0	0	0	1	0	0	1	1	1	2	1	1	0	0	1	1		2023	28.5714							2023	34.7222
causal	CSAP	2022	What really makes a difference in tackling health inequalities	9	0		1	0	1	0	0	0	0	1	1	1	2	1	2	1	1	1	2	1	2	1	1	1	1	1	1
example	Aris	2020	What would a ‘green economy’ after COVID-19 look like	9	0		0	0	1	0	0	0	0	0	1	0	0	0	1	0	0	1	1	1	2	1	1	0	0	1	1			Prevent								Generate
forecasting	Aris	2020	What are the predictions for the long-term economic impacts	9	0		0	0	1	0	0	0	0	0	0	0	0	0	1	0	0	0	0	0	1	0	0	0	0	0	0			economy								economy
causal	Csap	2019	How do we enhance market intensity in rural areas	9	0		0	0	1	0	1	0	0	0	0	0	0	0	1	0	0	0	0	0	1	0	0	0	1	0	1		2019	25							2019	23.6052
value	Aris	2020	How effective has it been at preventing economic contraction	9	0		1	0	1	0	0	0	0	0	0	0	1	0	1	0	0	0	1	0	1	0	0	0	0	0	0		2020	21.2291							2020	29.3763
verification	Aris	2020	Do SMEs use external (export) finance to grow internationally	9	0		0	0	1	0	0	0	0	0	0	0	0	0	1	0	0	0	0	0	1	0	0	0	0	0	0		2021	23.4043							2021	21.6814
causal	Csap	2020	In a globalised world which factors influence economic competitiveness	9	0		0	0	1	0	0	0	0	1	0	1	1	1	2	1	1	0	0	0	1	0	0	1	1	0	0		2022	22.6415							2022	21.3115
example	Aris	2020	What role will e-commerce play in global economic recovery	9	0		0	1	0	0	0	0	0	1	1	1	1	2	1	1	1	1	1	2	1	1	1	1	1	1	1		2023	22.8571							2023	20.8333
procedural	ARIS	2021	How can government intervention promote UK trade and exports	9	0		0	1	0	1	0	0	0	1	0	1	1	2	1	1	1	0	0	1	0	0	0	2	1	1	0
causal	CAPE	2022	How does the ageing population truly impact economic growth?	9	0		1	1	0	0	0	0	0	1	0	1	2	2	1	1	1	0	1	1	0	0	0	1	1	0	0			Prevent								Generate
causal	CSAP	2022	The role of trade policy within wider international relations.	9	0		0	1	0	0	0	0	0	1	0	1	1	2	1	1	1	0	0	1	0	0	0	1	1	0	0			health								health
procedural	CSAP	2022	How can trade policy support platform / gig workers	9	0		0	1	0	0	0	0	0	0	1	0	0	1	0	0	0	1	1	2	1	1	1	0	0	1	1		2019	10.8696							2019	12.8755
procedural	CSaP	2023	How can we maximise the value of international collaboration on well-being?​	9	0		0	1	0	0	0	0	0	0	0	0	0	1	0	0	0	0	0	1	0	0	0	0	0	0	0		2020	15.0838							2020	16.7002
causal	CAPE	2022	What is the link between digital and the environment?	9	0		0	1	0	0	0	0	0	0	0	0	0	1	0	0	0	0	0	1	0	0	0	0	0	0	0		2021	27.6596							2021	18.5841
example	Aris	2020	What are the risks of focusing research on COVID-19	9	0		0	1	0	1	1	0	0	0	1	0	0	1	0	0	0	1	1	2	1	1	1	1	1	2	2		2022	14.1509							2022	14.4262
verification	CSAP	2021	Does policy around developing low carbon homes reflect this	9	0		0	0	0	0	0	0	0	0	1	0	0	0	0	0	0	1	1	1	1	1	1	0	0	1	1		2023	22.8571							2023	9.72222
procedural	ARIS	2021	How can policy action best support decarbonisation of aviation	9	0		0	0	0	0	1	0	0	0	1	0	0	0	0	0	0	1	1	1	1	1	1	0	1	1	2
procedural	CSAP	2021	How should we best understand and measure green growth	9	0		0	0	0	0	0	0	0	0	1	0	0	0	0	0	0	1	1	1	1	1	1	0	0	1	1			Prevent								Generate
procedural	CAPE	2021	How can we empower small business in this environment?	9	0		0	0	0	0	0	0	0	0	1	0	0	0	0	0	0	1	1	1	1	1	1	0	0	1	1			technology								technology
example	ARIS	2021	How can people’s travel behaviour be made more sustainable	9	0		0	0	0	0	0	0	0	0	0	0	0	0	0	0	0	0	0	0	0	0	0	0	0	0	0		2019	19.5652							2019	20.6009
procedural	ARIS	2021	how do we best monitor underwater conditions of munitions	9	0		0	0	0	0	0	0	0	0	0	0	0	0	0	0	0	0	0	0	0	0	0	0	0	0	0		2020	14.5251							2020	16.0966
causal	Csap	2020	How does digital/data connectivity between towns/cities facilitate regional prosperity	9	0		0	0	0	0	1	0	0	0	0	0	0	0	0	0	0	0	0	0	0	0	0	0	1	0	1		2021	18.0851							2021	18.3628
causal	ARIS	2022	What drives organisations to develop cutting edge data science	9	0		0	0	0	0	0	0	0	0	1	0	0	0	0	0	0	1	1	1	1	1	1	0	0	1	1		2022	13.2075							2022	16.7213
example	Csap	2019	Where are the biggest evidential gaps in public policy	9	0		0	0	0	0	1	0	0	0	1	0	0	0	0	0	0	1	1	1	1	1	1	0	1	1	2		2023	17.1429							2023	23.6111
value	Aris	2019	How cost effective are different communication and engagement methods	9	0		0	0	0	0	1	0	0	0	0	0	0	0	0	0	0	0	0	0	0	0	0	0	1	0	1
procedural	Csap-in-progress	2020	How to foster greater conversation between Art and Science	9	0		0	0	0	0	0	0	0	0	1	0	0	0	0	0	0	1	1	1	1	1	1	0	0	1	1
causal	Aris	2020	What is the relationship between fuel poverty and productivity	9	0		0	0	0	0	0	0	0	1	0	1	1	1	1	1	1	0	0	0	0	0	0	1	1	0	0
example	Aris	2020	How is it done and who does it effect	9	0		0	0	0	1	0	0	0	0	0	0	0	0	0	0	0	0	0	0	0	0	0	1	0	1	0
example	Aris	2020	What can SMEs do to make themselves more resilient	9	0		0	0	0	0	0	0	0	0	1	0	0	0	0	0	0	1	1	1	1	1	1	0	0	1	1
verification	Aris	2020	Have Growth hub program activities been implemented as intended	9	0		0	0	0	0	1	0	0	0	0	0	0	0	0	0	0	0	0	0	0	0	0	0	1	0	1
causal	Aris	2020	How does staff diversity impact on relationships with individuals	9	0		0	0	0	0	0	0	0	1	0	1	1	1	1	1	1	0	0	0	0	0	0	1	1	0	0
example	Aris	2020	Which groups are at greatest risk of lowered attainment	9	0		0	0	0	0	0	0	0	1	1	1	1	1	1	1	1	1	1	1	1	1	1	1	1	1	1
causal	Aris	2020	How will COVID-19 affect worker productivity in the future	9	0		1	0	0	0	0	0	0	0	1	0	1	0	0	0	0	1	2	1	1	1	1	0	0	1	1
procedural	Aris	2020	How can the likelihood of subsequent waves be lowered	9	0		0	0	0	1	0	0	0	0	1	0	0	0	0	0	0	1	1	1	1	1	1	1	0	2	1
procedural	Aris	2020	How can these effects be built into planning models	9	0		0	0	0	0	1	0	0	0	1	0	0	0	0	0	0	1	1	1	1	1	1	0	1	1	2
procedural	Aris	2020	How can they be encouraged to invest and grow	9	0		0	0	0	0	0	0	0	1	1	1	1	1	1	1	1	1	1	1	1	1	1	1	1	1	1
procedural	Aris	2020	What are the most effective strategies for encouraging vaccination	9	0		1	0	0	1	0	0	0	0	0	0	1	0	0	0	0	0	1	0	0	0	0	1	0	1	0
verification	Aris	2020	Has financial support from the Government covered these costs	9	0		0	0	0	0	1	0	0	0	1	0	0	0	0	0	0	1	1	1	1	1	1	0	1	1	2
procedural	ARIS	2021	how do we protect pollinators and maximise beneficial insects	9	0		0	0	0	0	0	0	0	1	0	1	1	1	1	1	1	0	0	0	0	0	0	1	1	0	0
example	ARIS	2021	What are effective techniques to reduce public transport hesitancy	9	0		0	0	0	0	0	0	0	0	1	0	0	0	0	0	0	1	1	1	1	1	1	0	0	1	1
example	CSAP	2021	Levelling up: experience and lessons from East German reunification	9	0		0	0	0	0	0	0	0	1	0	1	1	1	1	1	1	0	0	0	0	0	0	1	1	0	0
procedural	CSAP	2021	How can we make policymaking more pre-emptive and agile	9	0		0	0	0	0	1	0	0	0	0	0	0	0	0	0	0	0	0	0	0	0	0	0	1	0	1
value	CSAP- in progress	2021	What makes a certain policy better than the other?	9	0		0	0	0	0	0	0	0	0	1	0	0	0	0	0	0	1	1	1	1	1	1	0	0	1	1
procedural	CAPE	2021	How to balance political direction with evidence and impact	9	0		0	0	0	0	0	0	0	0	1	0	0	0	0	0	0	1	1	1	1	1	1	0	0	1	1
value	CAPE	2021	How can organisations make best use of hybrid working?	9	0		0	0	0	0	1	0	0	0	0	0	0	0	0	0	0	0	0	0	0	0	0	0	1	0	1
value	ARIS	2021	how can local governance best be coordinated with national	9	0		0	0	0	0	0	0	0	0	1	0	0	0	0	0	0	1	1	1	1	1	1	0	0	1	1
causal	ARIS	2021	What impact will reduced transport costs of delivery have	9	0		0	0	0	0	0	0	0	0	1	0	0	0	0	0	0	1	1	1	1	1	1	0	0	1	1
procedural	ARIS	2021	What mitigating factors can we continue to encourage use	9	0		0	0	0	0	1	0	0	0	0	0	0	0	0	0	0	0	0	0	0	0	0	0	1	0	1
causal	CSAP	2021	How did these organisations do to improve customer experience	9	0		0	0	0	0	1	0	0	1	1	1	1	1	1	1	1	1	1	1	1	1	1	1	2	1	2
example	ARIS	2022	What is the evidence that culture-led regeneration is effective	9	0		0	0	0	0	1	0	0	1	0	1	1	1	1	1	1	0	0	0	0	0	0	1	2	0	1
causal	ARIS	2022	What implications do they have for effective policy design	9	0		0	0	0	0	1	0	0	0	1	0	0	0	0	0	0	1	1	1	1	1	1	0	1	1	2
example	CAPE	2022	How should we define ‘vulnerable’ or ‘left behind’ places?	9	0		1	0	0	0	0	0	0	0	0	0	1	0	0	0	0	0	1	0	0	0	0	0	0	0	0
causal	ARIS	2022	What explains the sub-regional variation in poor quality housing	9	0		0	0	0	0	0	0	0	0	1	0	0	0	0	0	0	1	1	1	1	1	1	0	0	1	1
causal	CSAP	2022	What role do cognitive biases play in regulatory decision-making	9	0		0	0	0	0	0	0	0	0	1	0	0	0	0	0	0	1	1	1	1	1	1	0	0	1	1
causal	CSaP	2023	What factors and issues determine voting intentions on Scottish independence?	9	0		0	0	0	0	1	0	0	0	0	0	0	0	0	0	0	0	0	0	0	0	0	0	1	0	1
example	Aris	2020	how will coronavirus impact on international co-operation on emerging technologies	10	1		0	0	1	0	0	1	1	0	1	1	0	0	1	1	1	2	1	1	2	2	2	0	0	1	1
causal	CSaP	2023	How data and technology can transform plan making and decision making ​	10	1		0	0	0	0	0	1	1	0	1	1	0	0	0	1	1	2	1	1	1	2	2	0	0	1	1
value	Csap	2020	How should social sciences be reflected in technology standards developments	10	1		0	0	0	0	0	1	1	1	1	2	1	1	1	2	2	2	1	1	1	2	2	1	1	1	1
causal	ARIS	2022	What are the spatial drivers and distribution of R&D activity	10	1		0	1	1	1	0	0	1	1	0	2	1	2	2	1	2	1	0	1	1	0	1	2	1	1	0
procedural	Csap	2020	How might the coronavirus pandemic affect: people's relationship with nature	10	1		0	0	1	0	0	0	1	0	0	1	0	0	1	0	1	1	0	0	1	0	1	0	0	0	0
procedural	Csap-in-progress	2019	How to operate in their absence and promote social welfare?	10	1		0	0	1	0	0	0	1	0	1	1	0	0	1	0	1	2	1	1	2	1	2	0	0	1	1
procedural	Aris	2020	What are the most effective strategies to improve population health	10	1		0	0	1	0	0	0	1	0	0	1	0	0	1	0	1	1	0	0	1	0	1	0	0	0	0
procedural	CSAP- in progress	2021	How to connect public policies with scientific and medical policies?	10	1		0	0	1	1	1	0	1	0	1	1	0	0	1	0	1	2	1	1	2	1	2	1	1	2	2
causal	Aris	2020	What effect has fraud and corruption had on the economy	10	1		0	1	0	0	0	0	1	0	0	1	0	1	0	0	1	1	0	1	0	0	1	0	0	0	0
verification	Csap	2019	Who should we involve in research, when developing public policy	10	1		0	1	0	0	1	0	1	1	1	2	1	2	1	1	2	2	1	2	1	1	2	1	2	1	2
procedural	Aris	2020	How can the UK Government respond to these most effectively	10	1		0	0	0	0	0	0	1	0	0	1	0	0	0	0	1	1	0	0	0	0	1	0	0	0	0
value	Aris	2020	What long-term follow-ups are needed to scrutinise the Government’s response	10	1		0	0	0	0	1	0	1	0	0	1	0	0	0	0	1	1	0	0	0	0	1	0	1	0	1
value	ARIS	2022	How does well-being matter in the context of levelling up	10	1		0	0	0	0	0	0	1	0	1	1	0	0	0	0	1	2	1	1	1	1	2	0	0	1	1
value	ARIS	2022	And what community capacity/development is most effective to support that	10	1		0	0	0	0	0	0	1	0	1	1	0	0	0	0	1	2	1	1	1	1	2	0	0	1	1
causal	Aris	2020	How would investment in transport and infrastructure affect economic recovery	10	0		0	0	0	0	0	0	1	0	0	0	0	0	0	0	1	0	0	0	0	0	1	0	0	0	0
value	Aris	2019	To what extent do these technologies enable accessible digital government	10	0		0	1	0	1	0	1	0	0	0	0	0	1	0	1	0	0	0	1	0	1	0	1	0	1	0
procedural	Csap	2019	How will A.I. transform network security, computer forensics and cryptography	10	0		0	1	0	1	0	1	0	0	1	0	0	1	0	1	0	1	1	2	1	2	1	1	0	2	1
procedural	Csap-in-progress	2020	How to advocate for Art’s contribution to Innovation in Society	10	0		0	1	0	1	0	1	0	0	0	0	0	1	0	1	0	0	0	1	0	1	0	1	0	1	0
procedural	Aris	2020	How can LawTech and innovation support greater access to justice	10	0		1	0	0	0	0	1	0	0	1	0	1	0	0	1	0	1	2	1	1	2	1	0	0	1	1
example	Aris	2020	What role could innovation and technology have in improving resilience	10	0		0	0	0	0	1	1	0	1	0	1	1	1	1	2	1	0	0	0	0	1	0	1	2	0	1
procedural	CSAP	2021	What can policymakers do to foster technological innovation for net-zero	10	0		0	0	0	0	0	1	0	1	0	1	1	1	1	2	1	0	0	0	0	1	0	1	1	0	0
verification	ARIS	2021	Can communications, education and technology reduce range and charging anxiety	10	0		0	0	0	0	0	1	0	0	1	0	0	0	0	1	0	1	1	1	1	2	1	0	0	1	1
example	ARIS	2021	What are the implications of workers becoming de-skilled by technology	10	0		0	0	0	0	0	1	0	0	0	0	0	0	0	1	0	0	0	0	0	1	0	0	0	0	0
value	ARIS	2021	Do emerging technologies in tracking human experience provide valuable insights	10	0		0	0	0	0	0	1	0	0	0	0	0	0	0	1	0	0	0	0	0	1	0	0	0	0	0
causal	CSAP	2022	Why is the technology policy so crucial in developing countries	10	0		0	0	0	0	0	1	0	0	0	0	0	0	0	1	0	0	0	0	0	1	0	0	0	0	0
causal	CSAP	2021	How can free trade agreements support climate and environmental objectives	10	0		0	0	0	0	0	1	0	0	0	0	0	0	0	1	0	0	0	0	0	1	0	0	0	0	0
value	Csap-in-progress	2019	Can a developing country become a welfare state as well?	10	0		0	1	1	0	0	0	0	0	1	0	0	1	1	0	0	1	1	2	2	1	1	0	0	1	1
example	Aris	2020	What are the mental health effects of social distancing measures	10	0		0	0	1	0	0	0	0	0	1	0	0	0	1	0	0	1	1	1	2	1	1	0	0	1	1
causal	Aris	2020	how will coronavirus impact on the uptake of international study	10	0		0	0	1	0	0	0	0	0	0	0	0	0	1	0	0	0	0	0	1	0	0	0	0	0	0
causal	Aris	2020	how will coronavirus impact on forecasted global peak oil demand	10	0		0	0	1	1	1	0	0	0	0	0	0	0	1	0	0	0	0	0	1	0	0	1	1	1	1
procedural	CAPE	2021	How can we effectively mainstream wellbeing metrics into policy making?	10	0		0	0	1	0	0	0	0	0	0	0	0	0	1	0	0	0	0	0	1	0	0	0	0	0	0
verification	CSAP	2022	Are there examples of genuinely successful Governmental behaviour change programmes	10	0		0	0	1	0	1	0	0	1	1	1	1	1	2	1	1	1	1	1	2	1	1	1	2	1	2
procedural	CSAP	2021	How should cap and trade policy evolve as sectors decarbonise	10	0		0	0	1	0	0	0	0	0	1	0	0	0	1	0	0	1	1	1	2	1	1	0	0	1	1
causal	ARIS	2021	how do climate risks interact with socio-economic factors and vulnerabilities	10	0		0	0	1	0	0	0	0	0	1	0	0	0	1	0	0	1	1	1	2	1	1	0	0	1	1
causal	Aris	2020	How will increased use of online services affect the economy	10	0		0	0	1	0	0	0	0	0	0	0	0	0	1	0	0	0	0	0	1	0	0	0	0	0	0
example	Aris	2020	Which sectors of the economy does online price personalisation occur	10	0		0	0	1	0	0	0	0	0	0	0	0	0	1	0	0	0	0	0	1	0	0	0	0	0	0
causal	CAPE	2022	How have digital platforms changed employment practices, conditions and pay?	10	0		0	0	1	0	0	0	0	0	0	0	0	0	1	0	0	0	0	0	1	0	0	0	0	0	0
example	Csap-in-progress	2019	What are new trade policy regimes to boost UK export?	10	0		0	0	1	0	1	0	0	1	0	1	1	1	2	1	1	0	0	0	1	0	0	1	2	0	1
example	Csap-in-progress	2019	What lessons can be learnt from the failure of TTIP?	10	0		0	0	1	0	0	0	0	1	1	1	1	1	2	1	1	1	1	1	2	1	1	1	1	1	1
verification	Csap-in-progress	2019	Does globalisation still represent the best route to economic prosperity?	10	0		1	0	1	0	0	0	0	0	1	0	1	0	1	0	0	1	2	1	2	1	1	0	0	1	1
causal	Csap	2019	How will demographic and social changes affect trade and investment	10	0		0	0	1	0	0	0	0	0	1	0	0	0	1	0	0	1	1	1	2	1	1	0	0	1	1
value	Csap	2019	How should the public sector value the assets it owns	10	0		0	0	1	0	0	0	0	0	1	0	0	0	1	0	0	1	1	1	2	1	1	0	0	1	1
causal	Csap-in-progress	2019	What is the impact of AI on Future Job Market?	10	0		0	0	1	0	1	0	0	0	0	0	0	0	1	0	0	0	0	0	1	0	0	0	1	0	1
causal	Aris	2020	to what extent does regulatory divergence affect bilateral trade flows	10	0		0	0	1	0	0	0	0	0	0	0	0	0	1	0	0	0	0	0	1	0	0	0	0	0	0
causal	Aris	2020	How does export finance services support regional growth and development	10	0		0	0	1	0	0	0	0	0	0	0	0	0	1	0	0	0	0	0	1	0	0	0	0	0	0
causal	Aris	2020	What role does gig/platform working play in the modern economy	10	0		0	0	1	0	0	0	0	0	1	0	0	0	1	0	0	1	1	1	2	1	1	0	0	1	1
example	Aris	2020	what is the persistent of exporting businesses in a market	10	0		0	0	1	0	0	0	0	0	0	0	0	0	1	0	0	0	0	0	1	0	0	0	0	0	0
example	Aris	2020	what impact do regulatory barriers have on trade in services	10	0		0	0	1	0	0	0	0	0	0	0	0	0	1	0	0	0	0	0	1	0	0	0	0	0	0
example	Aris	2020	How can economic theories, such as transition economics, inform this	10	0		0	0	1	0	0	0	0	0	0	0	0	0	1	0	0	0	0	0	1	0	0	0	0	0	0
value	Aris	2020	to what extent can investment promotion optimise UK export markets	10	0		0	0	1	0	0	0	0	0	0	0	0	0	1	0	0	0	0	0	1	0	0	0	0	0	0
causal	Aris	2020	What have been the economic impacts of the COVID-19 outbreak	10	0		1	1	0	0	0	0	0	0	1	0	1	1	0	0	0	1	2	2	1	1	1	0	0	1	1
procedural	Aris	2020	How can the economy best be prepared for future shocks	10	0		0	1	0	1	0	0	0	0	0	0	0	1	0	0	0	0	0	1	0	0	0	1	0	1	0
comparison	CSAP	2021	What governance structures exist to manage trade-offs in trade negotiations	10	0		1	1	0	0	0	0	0	0	1	0	1	1	0	0	0	1	2	2	1	1	1	0	0	1	1
causal	CAPE	2021	How will scarring affect economic growth after a major crisis?	10	0		0	1	0	0	1	0	0	0	0	0	0	1	0	0	0	0	0	1	0	0	0	0	1	0	1
Comparison	ARIS	2021	How have different countries used FTAs to further gender equality	10	0		0	1	0	0	0	0	0	0	0	0	0	1	0	0	0	0	0	1	0	0	0	0	0	0	0
example	ARIS	2021	What are the current trade barriers faced by developing countries	10	0		0	1	0	0	0	0	0	0	0	0	0	1	0	0	0	0	0	1	0	0	0	0	0	0	0
procedural	CSAP	2022	How can they access new global markets, and grow exports	10	0		0	1	0	0	0	0	0	0	1	0	0	1	0	0	0	1	1	2	1	1	1	0	0	1	1
procedural	CSAP	2022	How can I best influence how this trade-off is managed	10	0		0	1	0	0	0	0	0	0	1	0	0	1	0	0	0	1	1	2	1	1	1	0	0	1	1
value	ARIS	2022	How important is this in tackling productivity differentials between areas	10	0		0	1	0	0	1	0	0	0	0	0	0	1	0	0	0	0	0	1	0	0	0	0	1	0	1
procedural	Csap	2019	How might more flexible copyright law enable machine learning research	10	0		0	1	0	0	0	0	0	0	0	0	0	1	0	0	0	0	0	1	0	0	0	0	0	0	0
causal	Csap	2019	What is the impact of climate change on food security	10	0		0	1	0	1	0	0	0	0	1	0	0	1	0	0	0	1	1	2	1	1	1	1	0	2	1
value	Aris	2020	What are the benefits of blue skies / excellence-based research	10	0		0	1	0	0	0	0	0	0	0	0	0	1	0	0	0	0	0	1	0	0	0	0	0	0	0
forecasting	ARIS	2021	what makes communities resilient to natural hazards and other crises	10	0		0	0	0	0	0	0	0	0	0	0	0	0	0	0	0	0	0	0	0	0	0	0	0	0	0
verification	ARIS	2021	Can longitudinal research establish or disprove a connection between outcomes	10	0		0	0	0	0	0	0	0	1	1	1	1	1	1	1	1	1	1	1	1	1	1	1	1	1	1
example	CAPE	2021	How is work on cancer organised in the Cambridge ecosystem?	10	0		0	0	0	0	0	0	0	0	1	0	0	0	0	0	0	1	1	1	1	1	1	0	0	1	1
causal	ARIS	2022	And how will net zero carbon emission homes affect this	10	0		0	0	0	0	1	0	0	1	1	1	1	1	1	1	1	1	1	1	1	1	1	1	2	1	2
example	CSAP	2022	What does an accessible and sustainable justice system look like	10	0		0	0	0	0	0	0	0	0	1	0	0	0	0	0	0	1	1	1	1	1	1	0	0	1	1
procedural	CSaP	2023	How can we ensure departments fully embrace more sustainable ways of working?​	10	0		0	0	0	0	1	0	0	0	0	0	0	0	0	0	0	0	0	0	0	0	0	0	1	0	1
explanation	CSaP	2023	What does Global Britain mean for the UK’s research agenda?	10	0		0	0	0	0	0	0	0	0	1	0	0	0	0	0	0	1	1	1	1	1	1	0	0	1	1
causal	Csap	2019	What is the relationship between copyright law and machine learning	10	0		0	0	0	0	0	0	0	1	0	1	1	1	1	1	1	0	0	0	0	0	0	1	1	0	0
value	Csap-in-progress	2020	What are the limits of ethnographic data for government policymaking?	10	0		0	0	0	0	0	0	0	0	0	0	0	0	0	0	0	0	0	0	0	0	0	0	0	0	0
causal	Aris	2020	How prevalent is repeat victimisation and who does it affect	10	0		0	0	0	0	1	0	0	1	1	1	1	1	1	1	1	1	1	1	1	1	1	1	2	1	2
verification	Aris	2020	Have data collected during the COVID-19 outbreak been adequately protected	10	0		0	0	0	0	1	0	0	1	1	1	1	1	1	1	1	1	1	1	1	1	1	1	2	1	2
procedural	Aris	2020	What data need to be collected to enable better estimates	10	0		1	0	0	0	0	0	0	0	1	0	1	0	0	0	0	1	2	1	1	1	1	0	0	1	1
Comparison	Aris	2020	How do these characteristics compare across jurisdiction and case type	10	0		1	0	0	0	0	0	0	0	1	0	1	0	0	0	0	1	2	1	1	1	1	0	0	1	1
verification	CAPE	2021	Does engaging in online activism make a person more polarised?	10	0		0	0	0	0	1	0	0	1	0	1	1	1	1	1	1	0	0	0	0	0	0	1	2	0	1
verification	CSAP	2021	Could the data be gathered and used in better ways	10	0		0	0	0	0	1	0	0	0	0	0	0	0	0	0	0	0	0	0	0	0	0	0	1	0	1
example	CAPE	2022	What data is available to understand poverty/ standard of living?	10	0		0	0	0	0	1	0	0	0	0	0	0	0	0	0	0	0	0	0	0	0	0	0	1	0	1
example	CAPE	2022	What conflicts of interest might be present in Amazon's practices?	10	0		0	0	0	0	0	0	0	0	1	0	0	0	0	0	0	1	1	1	1	1	1	0	0	1	1
causal	Csap-in-progress	2019	How Cyrptocurrency will change the government control over people’s money?	10	0		0	0	0	0	0	0	0	1	0	1	1	1	1	1	1	0	0	0	0	0	0	1	1	0	0
value	Csap	2019	How national government can or should interface with supranational monopolies	10	0		1	0	0	0	0	0	0	0	1	0	1	0	0	0	0	1	2	1	1	1	1	0	0	1	1
value	Csap	2019	How should developing countries tackle the growing demand for electricity	10	0		0	0	0	0	0	0	0	1	1	1	1	1	1	1	1	1	1	1	1	1	1	1	1	1	1
example	Csap	2019	Cities and Towns What are the key drivers of prosperity	10	0		0	0	0	0	0	0	0	1	1	1	1	1	1	1	1	1	1	1	1	1	1	1	1	1	1
example	Csap	2019	What is the role of the centre of the Government	10	0		0	0	0	0	0	0	0	0	1	0	0	0	0	0	0	1	1	1	1	1	1	0	0	1	1
example	Aris	2019	What lessons can the UK learn from international best practice	10	0		0	0	0	0	1	0	0	0	0	0	0	0	0	0	0	0	0	0	0	0	0	0	1	0	1
causal	Aris	2019	How can integrated service provision improve outcomes for these individuals	10	0		0	0	0	0	1	0	0	0	0	0	0	0	0	0	0	0	0	0	0	0	0	0	1	0	1
causal	Csap-in-progress	2020	What is the relationship between Science Policy and Public-Private Partnerships?	10	0		0	0	0	0	0	0	0	0	1	0	0	0	0	0	0	1	1	1	1	1	1	0	0	1	1
procedural	Csap-in-progress	2020	How to maximise the impact of Art and Social Consciousness	10	0		0	0	0	0	0	0	0	0	1	0	0	0	0	0	0	1	1	1	1	1	1	0	0	1	1
procedural	Csap-in-progress	2020	How to quantify the intangible value of art in society	10	0		0	0	0	0	0	0	0	0	1	0	0	0	0	0	0	1	1	1	1	1	1	0	0	1	1
example	Csap	2020	What are the new models of UK governance on China	10	0		0	0	0	0	0	0	0	1	0	1	1	1	1	1	1	0	0	0	0	0	0	1	1	0	0
procedural	Csap	2020	What are the critical success factors in learning foreign languages	10	0		0	0	0	0	0	0	0	0	1	0	0	0	0	0	0	1	1	1	1	1	1	0	0	1	1
verification	Csap	2020	Could Punjab become a grower and processing area for oilseeds	10	0		0	0	0	0	0	0	0	0	1	0	0	0	0	0	0	1	1	1	1	1	1	0	0	1	1
example	Aris	2020	How are GCRF’s investments working and what have they achieved	10	0		0	0	0	0	0	0	0	0	1	0	0	0	0	0	0	1	1	1	1	1	1	0	0	1	1
example	Aris	2020	how can forecasting methods inform long-term total factor productivity growth	10	0		0	0	0	0	0	0	0	0	1	0	0	0	0	0	0	1	1	1	1	1	1	0	0	1	1
value	Aris	2020	Which are the most realistic mechanisms to achieve clean growth	10	0		0	0	0	0	0	0	0	0	1	0	0	0	0	0	0	1	1	1	1	1	1	0	0	1	1
procedural	Aris	2020	how can we effectively measure levels of ‘servitisation’ and ‘servicification’	10	0		1	0	0	0	0	0	0	0	0	0	1	0	0	0	0	0	1	0	0	0	0	0	0	0	0
example	Aris	2020	How might these trends affect global employment and immigration patterns	10	0		0	0	0	0	0	0	0	1	0	1	1	1	1	1	1	0	0	0	0	0	0	1	1	0	0
causal	Aris	2020	how will disinformation techniques evolve to profit from the crisis	10	0		0	0	0	0	0	0	0	0	1	0	0	0	0	0	0	1	1	1	1	1	1	0	0	1	1
example	Aris	2020	What are the longer-term effects of early identification and intervention	10	0		0	0	0	0	0	0	0	0	1	0	0	0	0	0	0	1	1	1	1	1	1	0	0	1	1
causal	Aris	2020	How will levels of volunteering be affected in the long-term	10	0		0	0	0	0	0	0	0	0	1	0	0	0	0	0	0	1	1	1	1	1	1	0	0	1	1
value	Aris	2020	What have been the most successful measures to reduce transmission	10	0		0	0	0	0	1	0	0	0	1	0	0	0	0	0	0	1	1	1	1	1	1	0	1	1	2
value	Aris	2020	What is the most effective strategy for rolling out vaccination	10	0		0	0	0	0	1	0	0	0	1	0	0	0	0	0	0	1	1	1	1	1	1	0	1	1	2
procedural	Aris	2020	How can the likelihood of spillover events be reduced globally	10	0		0	0	0	1	0	0	0	0	1	0	0	0	0	0	0	1	1	1	1	1	1	1	0	2	1
procedural	Aris	2020	What are the most effective ways of supporting self-employed people	10	0		0	0	0	0	0	0	0	1	1	1	1	1	1	1	1	1	1	1	1	1	1	1	1	1	1
procedural	Aris	2020	What measures help reduce transmission between children and young people	10	0		1	0	0	0	0	0	0	1	0	1	2	1	1	1	1	0	1	0	0	0	0	1	1	0	0
verification	Aris	2020	Have people with pre-existing conditions been disproportionately affected by COVID-19	10	0		1	0	0	0	0	0	0	1	0	1	2	1	1	1	1	0	1	0	0	0	0	1	1	0	0
Comparison	ARIS	2021	What are the benefits and barriers for devolved transport policy	10	0		0	0	0	0	0	0	0	0	1	0	0	0	0	0	0	1	1	1	1	1	1	0	0	1	1
causal	CSAP	2021	What are the most evidence based ways to reduce crime	10	0		0	0	0	0	0	0	0	0	1	0	0	0	0	0	0	1	1	1	1	1	1	0	0	1	1
procedural	CAPE	2021	How can we use observation/ethnography to inform speculative policy design?	10	0		0	0	0	0	0	0	0	0	1	0	0	0	0	0	0	1	1	1	1	1	1	0	0	1	1
procedural	CAPE	2021	How does the Government address the long term COVID-19 strategy?	10	0		0	0	0	1	0	0	0	0	0	0	0	0	0	0	0	0	0	0	0	0	0	1	0	1	0
causal	CAPE	2021	What impact will this have on the Government’s spending priorities?	10	0		0	0	0	0	0	0	0	0	1	0	0	0	0	0	0	1	1	1	1	1	1	0	0	1	1
causal	ARIS	2021	How would an increasing demand for outdoor space affect transport	10	0		0	0	0	0	0	0	0	0	1	0	0	0	0	0	0	1	1	1	1	1	1	0	0	1	1
example	ARIS	2021	What steps would be most effective at increasing car occupancy	10	0		0	0	0	0	1	0	0	0	0	0	0	0	0	0	0	0	0	0	0	0	0	0	1	0	1
value	ARIS	2021	How can the flexibility of the energy system be maximised	10	0		0	0	0	1	0	0	0	0	0	0	0	0	0	0	0	0	0	0	0	0	0	1	0	1	0
verification	CSAP	2021	Is there a case for strategic ambiguity in foreign policy	10	0		0	0	0	0	1	0	0	0	0	0	0	0	0	0	0	0	0	0	0	0	0	0	1	0	1
example	CSAP	2021	And what conditions enable these norms to evolve into regulation	10	0		0	0	0	0	1	0	0	1	1	1	1	1	1	1	1	1	1	1	1	1	1	1	2	1	2
procedural	CSAP- in progress	2021	How can military/business strategies be successfully applied to government strategy?	10	0		0	0	0	0	1	0	0	1	1	1	1	1	1	1	1	1	1	1	1	1	1	1	2	1	2
comparison	ARIS	2022	Who is most/least effectively helped by the Homeless Reduction Act	10	0		0	0	0	1	0	0	0	0	1	0	0	0	0	0	0	1	1	1	1	1	1	1	0	2	1
procedural	CAPE	2022	How can we identify the risk of being homeless earlier?	10	0		0	0	0	0	0	0	0	0	1	0	0	0	0	0	0	1	1	1	1	1	1	0	0	1	1
example	CAPE	2022	What do these places need to make devolution a success?	10	0		0	0	0	0	0	0	0	0	1	0	0	0	0	0	0	1	1	1	1	1	1	0	0	1	1
example	ARIS	2022	What financial pressures does new housing put on local authorities	10	0		0	0	0	0	0	0	0	1	0	1	1	1	1	1	1	0	0	0	0	0	0	1	1	0	0
causal	ARIS	2022	What factors incentivise or disincentivise people to make energy improvements	10	0		0	0	0	0	1	0	0	0	0	0	0	0	0	0	0	0	0	0	0	0	0	0	1	0	1
causal	ARIS	2022	How do the relative needs of different local authorities vary	10	0		0	0	0	0	0	0	0	0	1	0	0	0	0	0	0	1	1	1	1	1	1	0	0	1	1
procedural	CSAP	2022	How can we meaningfully measure the value of civil society	10	0		0	0	0	0	0	0	0	1	0	1	1	1	1	1	1	0	0	0	0	0	0	1	1	0	0
causal	CSaP	2023	How does Chinese dominance in the clean tech space effect UK government policy?​	10	0		0	0	0	0	1	0	0	0	1	0	0	0	0	0	0	1	1	1	1	1	1	0	1	1	2
causal	CSaP	2023	how does finance best prepare, mitigate and/or adapt to it? ​	10	0		0	0	0	0	0	0	0	1	0	1	1	1	1	1	1	0	0	0	0	0	0	1	1	0	0
procedural	CSaP	2023	how could the UK Government and Scottish Government work better together?	10	0		0	0	0	0	1	0	0	0	0	0	0	0	0	0	0	0	0	0	0	0	0	0	1	0	1
verification	Aris	2020	Have the investments led to cheaper, safer and better integrated technology	11	1		0	0	0	0	0	1	1	0	1	1	0	0	0	1	1	2	1	1	1	2	2	0	0	1	1
example	CAPE	2021	Who will be disproportionately impacted as a result of the pandemic?	11	1		0	0	1	0	0	0	1	0	0	1	0	0	1	0	1	1	0	0	1	0	1	0	0	0	0
value	Csap	2019	How should regulators calculate the cost of capital for regulated assets	11	1		0	0	1	0	0	0	1	0	0	1	0	0	1	0	1	1	0	0	1	0	1	0	0	0	0
value	Aris	2020	what are the most effective dispute settlement mechanisms within trade agreements	11	1		0	1	0	1	1	0	1	0	0	1	0	1	0	0	1	1	0	1	0	0	1	1	1	1	1
example	Csap	2019	What, beyond climate change, are the other challenges facing the region	11	1		0	1	0	1	0	0	1	0	1	1	0	1	0	0	1	2	1	2	1	1	2	1	0	2	1
example	ARIS	2021	what types of governance may improve resilience of the water system	11	1		0	1	0	1	0	0	1	0	0	1	0	1	0	0	1	1	0	1	0	0	1	1	0	1	0
procedural	Aris	2020	What are the most effective strategies for improving national data literacy	11	1		0	0	0	0	1	0	1	0	0	1	0	0	0	0	1	1	0	0	0	0	1	0	1	0	1
example	Aris	2020	What are the main barriers to employees investing in skills development	11	1		0	0	0	1	1	0	1	0	1	1	0	0	0	0	1	2	1	1	1	1	2	1	1	2	2
example	Aris	2020	What are the benefits of international collaboration for research and innovation	11	0		0	0	0	0	1	0	1	0	1	0	0	0	0	0	1	1	1	1	1	1	2	0	1	1	2
causal	CSaP	2023	how can new technologies better support online market surveillance of consumer products?	11	0		0	0	0	0	0	0	1	0	0	0	0	0	0	0	1	0	0	0	0	0	1	0	0	0	0
causal	Csap-in-progress	2019	Why learning AI and emerging tech is important for global peace?	11	0		0	0	0	0	0	0	1	0	0	0	0	0	0	0	1	0	0	0	0	0	1	0	0	0	0
example	Aris	2020	How can new technologies better support market surveillance of consumer products	11	0		0	0	0	0	1	0	1	0	1	0	0	0	0	0	1	1	1	1	1	1	2	0	1	1	2
causal	CSaP	2023	What are the implications of global trade tensions for UK industry?	11	0		0	0	0	0	0	0	1	0	0	0	0	0	0	0	1	0	0	0	0	0	1	0	0	0	0
causal	CSaP	2023	How is technology changing the way society understands and interacts with nature?​	11	0		0	0	1	0	0	1	0	0	0	0	0	0	1	1	0	0	0	0	1	1	0	0	0	0	0
procedural	Csap	2019	What are the new challenges presented by data and internet-enabled technologies	11	0		1	1	0	0	0	1	0	0	1	0	1	1	0	1	0	1	2	2	1	2	1	0	0	1	1
verification	Csap-in-progress	2020	Are we witnessing Cybernetic form of Societies due to emerging technologies?	11	0		0	1	0	0	0	1	0	1	0	1	1	2	1	2	1	0	0	1	0	1	0	1	1	0	0
value	Aris	2019	What technologies should government be exploring in order to enable this	11	0		0	1	0	0	0	1	0	0	0	0	0	1	0	1	0	0	0	1	0	1	0	0	0	0	0
example	Aris	2020	What does the current landscape of UK emerging sectors look like	11	0		0	0	0	0	0	1	0	0	0	0	0	0	0	1	0	0	0	0	0	1	0	0	0	0	0
procedural	Aris	2020	How can the use of technology support supervision, including remote supervision	11	0		1	0	0	0	0	1	0	1	0	1	2	1	1	2	1	0	1	0	0	1	0	1	1	0	0
comparison	CSAP	2021	What are the strengths and weaknesses of the UK's innovation system	11	0		0	0	0	0	0	1	0	0	1	0	0	0	0	1	0	1	1	1	1	2	1	0	0	1	1
example	CSAP	2022	What policy approaches and priorities (e.g. strategic technologies) should be used	11	0		0	0	0	0	1	1	0	1	1	1	1	1	1	2	1	1	1	1	1	2	1	1	2	1	2
example	CAPE	2022	What are the key areas of agreement in academia and industry?	11	0		0	0	0	0	0	1	0	1	1	1	1	1	1	2	1	1	1	1	1	2	1	1	1	1	1
example	CAPE	2022	Where is academia and industry already working to resolve these issues?	11	0		0	0	0	0	0	1	0	1	1	1	1	1	1	2	1	1	1	1	1	2	1	1	1	1	1
value	ARIS	2022	What are the estimated social gains to R&D in the UK	11	0		1	0	0	0	0	1	0	0	1	0	1	0	0	1	0	1	2	1	1	2	1	0	0	1	1
procedural	Aris	2020	How do we measure the health of entrepreneurial ecosystems using data	11	0		0	0	0	0	1	1	0	0	1	0	0	0	0	1	0	1	1	1	1	2	1	0	1	1	2
procedural	ARIS	2021	how can we assess and mitigate systemic risks involving environmental factors	11	0		0	1	1	1	0	0	0	0	1	0	0	1	1	0	0	1	1	2	2	1	1	1	0	2	1
comparison	CAPE	2021	How is improving cancer outcomes similar or different to other diseases?	11	0		0	1	1	0	1	0	0	1	0	1	1	2	2	1	1	0	0	1	1	0	0	1	2	0	1
example	Csap-in-progress	2019	What is the responsibility of more developed nations in pandemic prevention?	11	0		0	1	1	0	1	0	0	0	0	0	0	1	1	0	0	0	0	1	1	0	0	0	1	0	1
value	Csap	2019	How should UK citizens be persuaded to care about national resilience	11	0		0	1	1	0	0	0	0	1	1	1	1	2	2	1	1	1	1	2	2	1	1	1	1	1	1
procedural	Aris	2020	How can the UK Government ensure high uptake of a vaccine	11	0		1	0	1	0	1	0	0	0	1	0	1	0	1	0	0	1	2	1	2	1	1	0	1	1	2
causal	Aris	2020	How has housing quality affected people’s health during the COVID-19 outbreak	11	0		1	0	1	0	0	0	0	0	0	0	1	0	1	0	0	0	1	0	1	0	0	0	0	0	0
causal	Aris	2020	How does changing public health messaging affect likelihood to follow guidance	11	0		0	0	1	0	1	0	0	0	0	0	0	0	1	0	0	0	0	0	1	0	0	0	1	0	1
value	Aris	2020	How should Local Authorities change their pandemic plans in the future	11	0		0	0	1	0	0	0	0	0	1	0	0	0	1	0	0	1	1	1	2	1	1	0	0	1	1
procedural	Aris	2020	What is the best way to measure long-term mental health effects	11	0		0	0	1	0	0	0	0	0	0	0	0	0	1	0	0	0	0	0	1	0	0	0	0	0	0
procedural	Aris	2020	What is the best way to measure long-term physical health effects	11	0		0	0	1	0	0	0	0	0	0	0	0	0	1	0	0	0	0	0	1	0	0	0	0	0	0
verification	Aris	2020	Are existing diplomatic channels effective for coordinating international public health responses	11	0		0	0	1	0	0	0	0	0	0	0	0	0	1	0	0	0	0	0	1	0	0	0	0	0	0
example	Aris	2020	how will the composition of sovereign debt change in countries post-coronavirus	11	0		1	0	1	0	0	0	0	1	0	1	2	1	2	1	1	0	1	0	1	0	0	1	1	0	0
causal	Aris	2020	how will global patterns of consumption, saving and investment change post-coronavirus	11	0		0	0	1	0	0	0	0	1	0	1	1	1	2	1	1	0	0	0	1	0	0	1	1	0	0
example	Aris	2020	What are the career pathways and recruitment journeys into the judiciary	11	0		0	0	1	0	0	0	0	0	1	0	0	0	1	0	0	1	1	1	2	1	1	0	0	1	1
value	Aris	2020	How much should be set aside to prepare for future pandemics	11	0		1	0	1	0	0	0	0	0	0	0	1	0	1	0	0	0	1	0	1	0	0	0	0	0	0
forecasting	Aris	2020	What are the likely permanent or long-term changes to people’s lifestyles	11	0		0	0	1	0	0	0	0	0	1	0	0	0	1	0	0	1	1	1	2	1	1	0	0	1	1
causal	CAPE	2021	How do current approaches to cancer prevention, detection and treatment work?	11	0		1	0	1	0	0	0	0	1	0	1	2	1	2	1	1	0	1	0	1	0	0	1	1	0	0
procedural	CSAP	2021	How to make our healthcare coverage/insurance system more efficient and value-oriented	11	0		0	0	1	0	1	0	0	0	0	0	0	0	1	0	0	0	0	0	1	0	0	0	1	0	1
value	ARIS	2021	Will a fundamentally different approach be required to funding public transport	11	0		0	0	1	0	0	0	0	0	1	0	0	0	1	0	0	1	1	1	2	1	1	0	0	1	1
forecasting	CSAP	2022	What is the likelihood and impact of Scottish independence on healthcare	11	0		0	0	1	0	0	0	0	1	1	1	1	1	2	1	1	1	1	1	2	1	1	1	1	1	1
procedural	Csap	2020	How might it affect the transition towards 'greener' societies and economies	11	0		0	0	1	0	0	0	0	0	1	0	0	0	1	0	0	1	1	1	2	1	1	0	0	1	1
causal	Csap	2020	What role can local government play in decarbonising the UK economy	11	0		0	0	1	0	0	0	0	0	1	0	0	0	1	0	0	1	1	1	2	1	1	0	0	1	1
procedural	CSaP	2023	How can we measure and account for the ‘economics of biodiversity’?	11	0		0	0	1	0	0	0	0	0	0	0	0	0	1	0	0	0	0	0	1	0	0	0	0	0	0
verification	CSAP	2022	Does net neutrality help reduce the digital divide in advanced economies	11	0		0	0	1	0	0	0	0	0	0	0	0	0	1	0	0	0	0	0	1	0	0	0	0	0	0
procedural	Csap	2019	What are the greatest risks to global economic stability and security	11	0		0	0	1	0	0	0	0	0	1	0	0	0	1	0	0	1	1	1	2	1	1	0	0	1	1
procedural	Csap	2019	How do we regulate public and private capital investment in agriculture	11	0		0	0	1	0	0	0	0	0	1	0	0	0	1	0	0	1	1	1	2	1	1	0	0	1	1
causal	Csap	2020	How effective can trade be as a tool for levelling up	11	0		0	0	1	0	0	0	0	0	1	0	0	0	1	0	0	1	1	1	2	1	1	0	0	1	1
value	Aris	2020	how can trade agreements effectively incorporate the interests of regulatory agencies	11	0		0	0	1	0	0	0	0	0	0	0	0	0	1	0	0	0	0	0	1	0	0	0	0	0	0
example	Aris	2020	how does export finance help in developing an integrated supply chain	11	0		0	0	1	0	0	0	0	0	0	0	0	0	1	0	0	0	0	0	1	0	0	0	0	0	0
procedural	Aris	2020	How can the UK best support trade recovery in developing economies	11	0		0	0	1	0	0	0	0	0	0	0	0	0	1	0	0	0	0	0	1	0	0	0	0	0	0
procedural	Aris	2020	how can we evaluate additionality of government support in trade facilitation	11	0		0	0	1	0	0	0	0	1	1	1	1	1	2	1	1	1	1	1	2	1	1	1	1	1	1
procedural	Aris	2020	how can we improve measurement of global emissions from international trade	11	0		0	0	1	0	0	0	0	1	1	1	1	1	2	1	1	1	1	1	2	1	1	1	1	1	1
value	Aris	2020	What emergency measures would be most effective while maintaining economic stability	11	0		0	0	1	0	0	0	0	0	1	0	0	0	1	0	0	1	1	1	2	1	1	0	0	1	1
verification	Aris	2020	Could imports of H2/NH3 replace the need for long duration storage	11	0		0	0	1	0	1	0	0	0	0	0	0	0	1	0	0	0	0	0	1	0	0	0	1	0	1
value	Aris	2020	how might COVID-19 shape wider social attitudes towards trade and investment	11	0		0	0	1	0	0	0	0	0	1	0	0	0	1	0	0	1	1	1	2	1	1	0	0	1	1
example	Aris	2020	How does this vary by business size, export experience and sector	11	0		0	0	1	0	0	0	0	0	0	0	0	0	1	0	0	0	0	0	1	0	0	0	0	0	0
procedural	Aris	2020	How can UK businesses reliant on imports and exports be supported	11	0		1	1	0	0	0	0	0	1	0	1	2	2	1	1	1	0	1	1	0	0	0	1	1	0	0
procedural	ARIS	2021	How and by what means can UK trade policy lessen these	11	0		0	1	0	0	0	0	0	0	1	0	0	1	0	0	0	1	1	2	1	1	1	0	0	1	1
causal	ARIS	2021	How would deviating from EU standards affect UK-EU, and GB-NI, trade	11	0		0	1	0	0	0	0	0	0	0	0	0	1	0	0	0	0	0	1	0	0	0	0	0	0	0
causal	ARIS	2021	What is the relationship between transport improvements and local economic growth	11	0		0	1	0	1	1	0	0	0	0	0	0	1	0	0	0	0	0	1	0	0	0	1	1	1	1
causal	ARIS	2021	How might Covid-19 affect the second-hand vehicle market in the future	11	0		0	1	0	1	0	0	0	0	1	0	0	1	0	0	0	1	1	2	1	1	1	1	0	2	1
procedural	CSAP	2021	How can trade policy play a role in addressing racial inequalities	11	0		0	1	0	0	0	0	0	1	0	1	1	2	1	1	1	0	0	1	0	0	0	1	1	0	0
causal	CSAP- in progress	2021	What is the impact of Free Trade Agreements on developing countries?	11	0		1	1	0	0	0	0	0	0	0	0	1	1	0	0	0	0	1	1	0	0	0	0	0	0	0
verification	ARIS	2021	Have these impacts modified the market structure or associated labour markets	11	0		1	1	0	0	0	0	0	1	1	1	2	2	1	1	1	1	2	2	1	1	1	1	1	1	1
verification	ARIS	2022	Is the housebuilding market more concentrated/less intensely competitive than other markets	11	0		0	1	0	0	1	0	0	0	1	0	0	1	0	0	0	1	1	2	1	1	1	0	1	1	2
procedural	Aris	2019	How can information taken from academic research feed into these developments	11	0		0	1	0	0	0	0	0	0	0	0	0	1	0	0	0	0	0	1	0	0	0	0	0	0	0
value	Csap	2020	How should UK climate policy be designed to consider COVID recovery	11	0		0	1	0	0	0	0	0	0	0	0	0	1	0	0	0	0	0	1	0	0	0	0	0	0	0
causal	Csap	2020	What is likely to distract them from climate change, if anything	11	0		0	1	0	0	0	0	0	0	1	0	0	1	0	0	0	1	1	2	1	1	1	0	0	1	1
example	Aris	2020	What implications does this have for the transition to renewable resources	11	0		0	1	0	0	0	0	0	0	0	0	0	1	0	0	0	0	0	1	0	0	0	0	0	0	0
example	Aris	2020	What role has access to green spaces played in people’s well-being	11	0		0	1	0	0	0	0	0	0	0	0	0	1	0	0	0	0	0	1	0	0	0	0	0	0	0
procedural	ARIS	2021	How do we encourage active travel when the weather is poor	11	0		0	0	0	0	1	0	0	0	0	0	0	0	0	0	0	0	0	0	0	0	0	0	1	0	1
example	ARIS	2021	How would transport design adapt to changing preferences for outdoor seating	11	0		0	0	0	0	0	0	0	0	0	0	0	0	0	0	0	0	0	0	0	0	0	0	0	0	0
example	ARIS	2021	What role does local air quality play in sustainable transport perceptions	11	0		0	0	0	0	0	0	0	0	0	0	0	0	0	0	0	0	0	0	0	0	0	0	0	0	0
comparison	CSAP	2022	What are the limits and potential for biofuels in decarbonising transport	11	0		0	0	0	0	0	0	0	1	1	1	1	1	1	1	1	1	1	1	1	1	1	1	1	1	1
value	CSAP- in progress	2022	What research activities should we prioritise to have the most impact?	11	0		0	0	0	0	1	0	0	0	1	0	0	0	0	0	0	1	1	1	1	1	1	0	1	1	2
explanation	CSaP	2023	Which are the key state capacities necessary to build cooperative ‘big green states’? ​	11	0		0	0	0	0	0	0	0	0	0	0	0	0	0	0	0	0	0	0	0	0	0	0	0	0	0
example	Aris	2020	How has the COVID-19 outbreak affected levels of cybercrime and fraud	11	0		1	0	0	0	1	0	0	0	1	0	1	0	0	0	0	1	2	1	1	1	1	0	1	1	2
causal	Csap	2020	What are the implications of attaching property rights to personal data	11	0		0	0	0	0	1	0	0	1	0	1	1	1	1	1	1	0	0	0	0	0	0	1	2	0	1
value	Aris	2020	How much unused data is being collected nationally, and by whom	11	0		0	0	0	1	0	0	0	0	1	0	0	0	0	0	0	1	1	1	1	1	1	1	0	2	1
procedural	ARIS	2021	How can we improve and increase the resilience of data, commununication	11	0		0	0	0	1	0	0	0	0	1	0	0	0	0	0	0	1	1	1	1	1	1	1	0	2	1
causal	CSAP	2021	How can data science be meaningfully applied to solve policy problems	11	0		0	0	0	0	1	0	0	0	1	0	0	0	0	0	0	1	1	1	1	1	1	0	1	1	2
procedural	CSAP	2021	How to integrate impact and/or risk assessments with algorithmic transparency mechanisms	11	0		0	0	0	0	1	0	0	0	0	0	0	0	0	0	0	0	0	0	0	0	0	0	1	0	1
procedural	CSAP	2021	How can we apply Artificial intelligence to assist in knowledge curation	11	0		1	0	0	0	0	0	0	0	0	0	1	0	0	0	0	0	1	0	0	0	0	0	0	0	0
procedural	Csap-in-progress	2019	How can the threats of Antimicrobial Resistance be mitigated through policy?	11	0		0	0	0	0	1	0	0	0	0	0	0	0	0	0	0	0	0	0	0	0	0	0	1	0	1
example	Csap	2019	In which way, we can make progress on cancer control policies	11	0		0	0	0	0	1	0	0	0	1	0	0	0	0	0	0	1	1	1	1	1	1	0	1	1	2
procedural	Aris	2019	How could existing measures of public sector productivity be further improved	11	0		0	0	0	1	1	0	0	0	0	0	0	0	0	0	0	0	0	0	0	0	0	1	1	1	1
procedural	Csap	2019	what is the best way to test aptitude for learning languages	11	0		0	0	0	0	0	0	0	1	1	1	1	1	1	1	1	1	1	1	1	1	1	1	1	1	1
procedural	Csap	2020	How might it affect public attitudes towards and engagement with science	11	0		0	0	0	0	0	0	0	0	1	0	0	0	0	0	0	1	1	1	1	1	1	0	0	1	1
verification	Aris	2020	Has the Growth hub programme affected the desired outcomes as intended	11	0		0	0	0	0	0	0	0	1	0	1	1	1	1	1	1	0	0	0	0	0	0	1	1	0	0
value	Aris	2020	which criteria are most effective in establishing long-term sectoral growth potential	11	0		0	0	0	0	0	0	0	0	1	0	0	0	0	0	0	1	1	1	1	1	1	0	0	1	1
procedural	Aris	2020	how can we evaluate additionality of government support in investment promotion	11	0		0	0	0	0	0	0	0	0	1	0	0	0	0	0	0	1	1	1	1	1	1	0	0	1	1
procedural	Aris	2020	How can we ensure better targeting of interventions within pre-sentence reports	11	0		0	0	0	0	0	0	0	0	1	0	0	0	0	0	0	1	1	1	1	1	1	0	0	1	1
example	Aris	2020	Which groups are more likely to have been working reduced hours	11	0		1	0	0	0	0	0	0	1	1	1	2	1	1	1	1	1	2	1	1	1	1	1	1	1	1
value	Aris	2020	What are the most effective retention strategies for the education sector	11	0		0	0	0	0	0	0	0	1	1	1	1	1	1	1	1	1	1	1	1	1	1	1	1	1	1
procedural	Aris	2020	What international measures are likely to reduce regional and political instability	11	0		0	0	0	0	0	0	0	1	1	1	1	1	1	1	1	1	1	1	1	1	1	1	1	1	1
forecasting	Aris	2020	How are trends in crime likely to develop in the future	11	0		0	0	0	0	0	0	0	1	1	1	1	1	1	1	1	1	1	1	1	1	1	1	1	1	1
procedural	Aris	2020	What are the most effective strategies for dealing with mass unemployment	11	0		0	0	0	0	0	0	0	1	1	1	1	1	1	1	1	1	1	1	1	1	1	1	1	1	1
causal	CAPE	2021	How would any such effects be monetised into Cost-Benefit Analysis (CBA)?	11	0		0	0	0	0	1	0	0	0	0	0	0	0	0	0	0	0	0	0	0	0	0	0	1	0	1
comparison	CAPE	2021	What governance structure would you recommend in crisis versus ‘peace time’?	11	0		0	0	0	0	0	0	0	0	1	0	0	0	0	0	0	1	1	1	1	1	1	0	0	1	1
value	ARIS	2021	which techniques are best for estimating the effects of interacting risks	11	0		0	0	0	0	0	0	0	0	1	0	0	0	0	0	0	1	1	1	1	1	1	0	0	1	1
value	ARIS	2021	How can the UK improve on the EU’s GSP and GSP+ schemes	11	0		0	0	0	0	0	0	0	0	1	0	0	0	0	0	0	1	1	1	1	1	1	0	0	1	1
example	ARIS	2021	What are the impacts of existing and potential Government support measures	11	0		0	0	0	0	0	0	0	0	1	0	0	0	0	0	0	1	1	1	1	1	1	0	0	1	1
procedural	ARIS	2021	How should the lifespan of a new road enhancement be measured	11	0		0	0	0	0	0	0	0	1	0	1	1	1	1	1	1	0	0	0	0	0	0	1	1	0	0
example	CSAP	2021	What structures exist both formal and informal to support stakeholder engagement	11	0		0	0	0	1	1	0	0	0	1	0	0	0	0	0	0	1	1	1	1	1	1	1	1	2	2
procedural	CAPE	2022	How can policy for disadvantaged communities incorporate lessons learnt during Covid-19?	11	0		0	0	0	0	1	0	0	1	0	1	1	1	1	1	1	0	0	0	0	0	0	1	2	0	1
example	CSAP	2022	What would be the Private sector's roles in innovating development programmes	11	0		0	0	0	0	1	0	0	0	1	0	0	0	0	0	0	1	1	1	1	1	1	0	1	1	2
procedural	CSAP	2022	How can the UK reduce car dependency and increase vehicle occupancy	11	0		0	0	0	0	1	0	0	0	1	0	0	0	0	0	0	1	1	1	1	1	1	0	1	1	2
value	CSAP- in progress	2022	How should regulators and policymakers approach understanding broadband availability and quality?	11	0		0	0	0	0	1	0	0	0	0	0	0	0	0	0	0	0	0	0	0	0	0	0	1	0	1
causal	ARIS	2022	What role can the planning system play in supporting levelling up	11	0		0	0	0	0	1	0	0	0	0	0	0	0	0	0	0	0	0	0	0	0	0	0	1	0	1
procedural	ARIS	2022	How should we measure the overall effectiveness of the regulatory regime	11	0		0	0	0	0	0	0	0	0	1	0	0	0	0	0	0	1	1	1	1	1	1	0	0	1	1
causal	ARIS	2022	What are the factors which make integration and cohesion mutually beneficial	11	0		0	0	0	0	1	0	0	0	0	0	0	0	0	0	0	0	0	0	0	0	0	0	1	0	1
example	ARIS	2022	What does the evidence show are the principal causes of deprivation	11	0		0	0	0	0	1	0	0	0	0	0	0	0	0	0	0	0	0	0	0	0	0	0	1	0	1
example	ARIS	2022	What is the evidence that these sources can provide additional value	11	0		0	0	0	0	0	0	0	1	0	1	1	1	1	1	1	0	0	0	0	0	0	1	1	0	0
procedural	CSAP	2022	How can we best engage our communities in the Council's decision-making	11	0		0	0	0	0	0	0	0	0	1	0	0	0	0	0	0	1	1	1	1	1	1	0	0	1	1
example	CSAP	2022	What can systems thinking teach us and what is its limits	11	0		0	0	0	0	1	0	0	0	0	0	0	0	0	0	0	0	0	0	0	0	0	0	1	0	1
procedural	CSaP	2023	How do we develop our evidence base as a forward-looking regulator?	11	0		0	0	0	0	1	0	0	0	1	0	0	0	0	0	0	1	1	1	1	1	1	0	1	1	2
procedural	CSaP	2023	How do we design resilience principles to be integrated at all policy levels?	11	0		0	0	0	0	1	0	0	0	0	0	0	0	0	0	0	0	0	0	0	0	0	0	1	0	1
causal	CSAP	2021	How can trade policy improve the global governance of emerging digital technologies	12	1		0	1	0	0	0	1	1	0	0	1	0	1	0	1	1	1	0	1	0	1	1	0	0	0	0
procedural	Csap	2019	What might be the most compelling public sector uses for blockchain technology	12	1		0	1	0	1	0	1	1	1	0	2	1	2	1	2	2	1	0	1	0	1	1	2	1	1	0
procedural	Csap	2019	How can policy-makers be responsive to rapid technological change without stifling innovation	12	1		0	0	0	0	0	1	1	0	1	1	0	0	0	1	1	2	1	1	1	2	2	0	0	1	1
causal	Aris	2020	What are the likely health and well-being effects of widespread remote working	12	1		0	0	1	0	0	0	1	1	0	2	1	1	2	1	2	1	0	0	1	0	1	1	1	0	0
verification	Aris	2020	Have Local Authorities been following their pandemic plans during the COVID-19 outbreak	12	1		0	0	1	0	0	0	1	0	0	1	0	0	1	0	1	1	0	0	1	0	1	0	0	0	0
example	Aris	2020	What are the health impacts of shale gas extraction in the UK	12	1		0	0	1	0	0	0	1	0	0	1	0	0	1	0	1	1	0	0	1	0	1	0	0	0	0
procedural	CAPE	2021	How would you use governmental levers to improve health and care outcomes?	12	1		0	0	1	0	0	0	1	0	1	1	0	0	1	0	1	2	1	1	2	1	2	0	0	1	1
procedural	Csap	2019	How can the gains from international trade be shared across vulnerable groups	12	1		0	0	1	0	0	0	1	0	0	1	0	0	1	0	1	1	0	0	1	0	1	0	0	0	0
causal	Aris	2020	What are the likely effects of the COVID-19 outbreak on pay gaps	12	1		0	1	0	0	1	0	1	0	1	1	0	1	0	0	1	2	1	2	1	1	2	0	1	1	2
example	ARIS	2021	what is the UK’s long-term requirement for natural resources from global markets	12	1		0	1	0	0	0	0	1	1	0	2	1	2	1	1	2	1	0	1	0	0	1	1	1	0	0
procedural	CSaP	2023	what incentives are required to ensure this market delivers the NIC’s public good objective? ​	12	1		0	1	0	0	0	0	1	0	1	1	0	1	0	0	1	2	1	2	1	1	2	0	0	1	1
procedural	Aris	2020	How can sustainable food practices be supported in the UK and globally	12	1		0	1	0	0	0	0	1	0	1	1	0	1	0	0	1	2	1	2	1	1	2	0	0	1	1
procedural	ARIS	2021	What are the most effective ways that businesses can encourage sustainable travel	12	1		0	1	0	0	0	0	1	0	0	1	0	1	0	0	1	1	0	1	0	0	1	0	0	0	0
example	CSAP- in progress	2022	How has COVID changed the operating environment for businesses in the UK?	12	1		0	1	0	1	0	0	1	1	1	2	1	2	1	1	2	2	1	2	1	1	2	2	1	2	1
value	CSaP	2023	Where are the weaknesses in the ecosystem that will slow the transition? ​	12	1		0	1	0	0	0	0	1	0	1	1	0	1	0	0	1	2	1	2	1	1	2	0	0	1	1
example	Aris	2019	What are the most useful applications of homomorphic encryption for digital government	12	1		0	1	0	1	0	0	1	0	0	1	0	1	0	0	1	1	0	1	0	0	1	1	0	1	0
procedural	Csap	2019	How do we define the value of data , if at all	12	1		0	0	0	0	1	0	1	1	1	2	1	1	1	1	2	2	1	1	1	1	2	1	2	1	2
verification	Csap	2019	Are there transferable lessons from other areas of policy that can help	12	1		0	0	0	0	0	0	1	0	0	1	0	0	0	0	1	1	0	0	0	0	1	0	0	0	0
value	Aris	2020	What would be most effective approach for the UK Government’s Investment Strategy	12	1		0	0	0	0	1	0	1	0	0	1	0	0	0	0	1	1	0	0	0	0	1	0	1	0	1
procedural	Aris	2020	What amendments or additional legislation would have permitted more effective Government responses	12	1		0	0	0	0	0	0	1	0	0	1	0	0	0	0	1	1	0	0	0	0	1	0	0	0	0
causal	Aris	2020	What determines productivity differences within the UK; across firms, sectors and places	12	1		1	0	0	0	0	0	1	1	1	2	2	1	1	1	2	2	2	1	1	1	2	1	1	1	1
example	Aris	2020	What are the drivers of extremism and what works to reduce radicalisation	12	1		0	0	0	0	1	0	1	0	1	1	0	0	0	0	1	2	1	1	1	1	2	0	1	1	2
causal	ARIS	2021	What would happen to casualty trends if there were no policy interventions	12	1		1	0	0	1	0	0	1	0	0	1	1	0	0	0	1	1	1	0	0	0	1	1	0	1	0
procedural	ARIS	2021	How can the quality assurance of security systems and processes be improved	12	1		0	0	0	1	0	0	1	0	1	1	0	0	0	0	1	2	1	1	1	1	2	1	0	2	1
procedural	CSaP	2023	What lessons on financial governance can be applied from other sectors towards SRHR?	12	1		0	0	0	0	1	0	1	0	0	1	0	0	0	0	1	1	0	0	0	0	1	0	1	0	1
procedural	CSaP	2023	And how could the UK use its global influence to achieve this?	12	1		0	0	0	1	0	0	1	0	0	1	0	0	0	0	1	1	0	0	0	0	1	1	0	1	0
example	ARIS	2021	What are the important social dimensions for achieving environmental and infrastructure resilience	12	0		0	0	0	0	0	0	1	0	0	0	0	0	0	0	1	0	0	0	0	0	1	0	0	0	0
procedural	CSAP- in progress	2022	How can private sector technology companies best support making online environments healthier?	12	0		0	0	0	0	0	0	1	0	0	0	0	0	0	0	1	0	0	0	0	0	1	0	0	0	0
causal	Csap-in-progress	2020	How will automation affect wages and also how wages will affect automation?	12	0		0	0	0	0	0	0	1	0	1	0	0	0	0	0	1	1	1	1	1	1	2	0	0	1	1
causal	CAPE	2022	How will digital technologies impact trade facilitation and the trade administration process?	12	0		0	0	0	1	0	0	1	0	0	0	0	0	0	0	1	0	0	0	0	0	1	1	0	1	0
value	CSAP- in progress	2022	How can new technologies better support online market surveillance of consumer products?	12	0		0	0	0	0	0	0	1	0	0	0	0	0	0	0	1	0	0	0	0	0	1	0	0	0	0
verification	CSaP	2023	Is digitalisation really transforming global trade and how can the UK benefit?​	12	0		0	0	0	0	0	0	1	0	0	0	0	0	0	0	1	0	0	0	0	0	1	0	0	0	0
procedural	Csap-in-progress	2019	How to develop human capital in Science and Technology for coming age?	12	0		0	0	0	0	0	0	1	0	0	0	0	0	0	0	1	0	0	0	0	0	1	0	0	0	0
value	Aris	2020	How effective is technology at combating the illicit economy and mitigating crime	12	0		0	0	0	0	0	0	1	0	0	0	0	0	0	0	1	0	0	0	0	0	1	0	0	0	0
causal	Aris	2020	What are the labour market impacts of new technologies and emerging industries	12	0		0	0	0	0	1	0	1	0	1	0	0	0	0	0	1	1	1	1	1	1	2	0	1	1	2
value	Aris	2020	what are implications of advances in communications technologies for trade in services	12	0		0	0	0	0	1	0	1	0	1	0	0	0	0	0	1	1	1	1	1	1	2	0	1	1	2
value	CSAP	2021	What economic and social objectives should national innovation policy aim to meet	12	0		0	0	0	0	1	0	1	0	0	0	0	0	0	0	1	0	0	0	0	0	1	0	1	0	1
verification	ARIS	2021	Are there further opportunities to explore retrofit technology beyond the bus market	12	0		0	0	0	0	0	0	1	0	0	0	0	0	0	0	1	0	0	0	0	0	1	0	0	0	0
procedural	ARIS	2021	how can we optimise the management of flood and coastal erosion infrastructure	12	0		0	0	1	0	0	1	0	1	1	1	1	1	2	2	1	1	1	1	2	2	1	1	1	1	1
procedural	Csap-in-progress	2019	How to promote creative destruction and disruptive discourses in Pakistan through education?	12	0		0	1	0	0	0	1	0	0	0	0	0	1	0	1	0	0	0	1	0	1	0	0	0	0	0
procedural	Csap	2019	How to prioritise R&D investment across a range of different competing options	12	0		1	1	0	1	0	1	0	0	0	0	1	1	0	1	0	0	1	1	0	1	0	1	0	1	0
procedural	Aris	2020	What changes should be made to the Government’s Industrial Strategy following COVID-19	12	0		0	0	0	0	0	1	0	0	1	0	0	0	0	1	0	1	1	1	1	2	1	0	0	1	1
example	Aris	2020	What are the commercialisation opportunities for R&D intensive technologies in the UK	12	0		0	0	0	0	0	1	0	0	0	0	0	0	0	1	0	0	0	0	0	1	0	0	0	0	0
verification	Aris	2020	Have the investments led to cheaper, safer and better integrated CCUS technology	12	0		1	0	0	0	1	1	0	0	1	0	1	0	0	1	0	1	2	1	1	2	1	0	1	1	2
verification	CSAP	2021	Are government-funded innovation networks effective at creating structural change in a sector	12	0		0	0	0	0	0	1	0	0	1	0	0	0	0	1	0	1	1	1	1	2	1	0	0	1	1
verification	CSAP	2021	Does Government spend on R&D in the best way to create value	12	0		0	0	0	0	0	1	0	0	1	0	0	0	0	1	0	1	1	1	1	2	1	0	0	1	1
example	ARIS	2021	What are the definition and groups of new and emerging aviation technology	12	0		0	0	0	0	0	1	0	0	0	0	0	0	0	1	0	0	0	0	0	1	0	0	0	0	0
comparison	ARIS	2022	Which technologies present the biggest opportunities and what are the biggest risks	12	0		1	0	0	0	0	1	0	0	1	0	1	0	0	1	0	1	2	1	1	2	1	0	0	1	1
example	ARIS	2022	Within that, what are the relevant roles of infrastructure, excellence and capacity	12	0		0	0	0	0	0	1	0	1	1	1	1	1	1	2	1	1	1	1	1	2	1	1	1	1	1
causal	CSAP	2022	How is technology reconfiguring and what we understand by Access to Justice	12	0		0	0	0	0	0	1	0	1	1	1	1	1	1	2	1	1	1	1	1	2	1	1	1	1	1
procedural	CSAP	2022	How can they adapt and integrate technology into their processes and outputs	12	0		1	0	0	0	1	1	0	0	0	0	1	0	0	1	0	0	1	0	0	1	0	0	1	0	1
procedural	CSAP	2022	How can creative sector firms be more financially resilient and globally competitive	12	0		0	0	0	0	0	1	0	1	1	1	1	1	1	2	1	1	1	1	1	2	1	1	1	1	1
explanation	CSaP	2023	Understanding the role of science, technology and innovation policy in supporting food security.	12	0		0	0	0	0	0	1	0	1	0	1	1	1	1	2	1	0	0	0	0	1	0	1	1	0	0
explanation	CSaP	2023	What innovations are in development (or needed) that can deliver national security?	12	0		0	0	0	0	0	1	0	0	1	0	0	0	0	1	0	1	1	1	1	2	1	0	0	1	1
forecasting	Aris	2020	what will future international scientific collaboration look like in a post-coronavirus world	12	0		0	0	0	0	0	1	0	0	0	0	0	0	0	1	0	0	0	0	0	1	0	0	0	0	0
value	Aris	2020	How effective was global disease surveillance in identifying the threat of COVID-19	12	0		0	0	0	0	1	1	0	0	0	0	0	0	0	1	0	0	0	0	0	1	0	0	1	0	1
procedural	ARIS	2021	How can the environmental co-benefits of mitigation actions be identified and quantified	12	0		0	1	1	1	0	0	0	0	1	0	0	1	1	0	0	1	1	2	2	1	1	1	0	2	1
example	Csap-in-progress	2019	What is the social value set essential for social welfare policy making?	12	0		0	1	1	0	1	0	0	0	0	0	0	1	1	0	0	0	0	1	1	0	0	0	1	0	1
procedural	Csap-in-progress	2019	How can developing nations better prepare for pandemic threats through scientific advancement?	12	0		0	1	1	0	0	0	0	0	0	0	0	1	1	0	0	0	0	1	1	0	0	0	0	0	0
procedural	Csap	2019	What is the best approach to integrate Palliative care in other curricula	12	0		0	1	1	0	0	0	0	0	1	0	0	1	1	0	0	1	1	2	2	1	1	0	0	1	1
example	Aris	2020	Particularly criminal defence and specialist legal roles such as mental health lawyers	12	0		0	0	1	0	0	0	0	1	1	1	1	1	2	1	1	1	1	1	2	1	1	1	1	1	1
forecasting	Aris	2020	How will the rise in antimicrobial resistance affect responses to future pandemics	12	0		0	0	1	0	0	0	0	0	0	0	0	0	1	0	0	0	0	0	1	0	0	0	0	0	0
example	Aris	2020	What works to support a ‘whole-prison’ approach to physical and mental health	12	0		0	0	1	0	0	0	0	1	0	1	1	1	2	1	1	0	0	0	1	0	0	1	1	0	0
example	Aris	2020	What are the potential barriers to production and distribution of a vaccine	12	0		0	0	1	0	0	0	0	0	0	0	0	0	1	0	0	0	0	0	1	0	0	0	0	0	0
example	Aris	2020	Which groups or regions should be a priority for receiving a vaccine	12	0		0	0	1	0	0	0	0	0	1	0	0	0	1	0	0	1	1	1	2	1	1	0	0	1	1
example	CSAP	2021	What have we done to make our healthcare delivery system more patient-centred	12	0		0	0	1	0	1	0	0	0	0	0	0	0	1	0	0	0	0	0	1	0	0	0	1	0	1
procedural	ARIS	2022	Which interventions does the evidence show best support prosperity, health and wellbeing	12	0		0	0	1	0	0	0	0	0	0	0	0	0	1	0	0	0	0	0	1	0	0	0	0	0	0
causal	CAPE	2022	What is the effect of the digitisation of trade on the climate?	12	0		1	0	1	0	0	0	0	0	0	0	1	0	1	0	0	0	1	0	1	0	0	0	0	0	0
explanation	CSaP	2023	How can data/information from interconnected built assets create economic value in the built environment?	12	0		0	0	1	0	0	0	0	0	1	0	0	0	1	0	0	1	1	1	2	1	1	0	0	1	1
procedural	CSAP	2021	How to transition oil refineries and stranded assets towards more sustainable fuels	12	0		0	0	1	0	0	0	0	0	1	0	0	0	1	0	0	1	1	1	2	1	1	0	0	1	1
causal	Csap	2020	How can prediction markets be used to impact trade and foreign policy	12	0		0	0	1	0	0	0	0	0	0	0	0	0	1	0	0	0	0	0	1	0	0	0	0	0	0
procedural	Csap	2020	How can data best be used to re-energise the UK economy post-COVID	12	0		0	0	1	0	0	0	0	0	0	0	0	0	1	0	0	0	0	0	1	0	0	0	0	0	0
example	Aris	2020	How are digital records appraised both for significance and for market valuations	12	0		0	0	1	0	0	0	0	0	0	0	0	0	1	0	0	0	0	0	1	0	0	0	0	0	0
forecasting	Aris	2020	What are the predictions for the length and extent of economic recovery	12	0		0	0	1	0	0	0	0	0	0	0	0	0	1	0	0	0	0	0	1	0	0	0	0	0	0
causal	CSAP	2021	What role can trade agreements play in promoting strong data protection standards	12	0		0	0	1	0	0	0	0	0	0	0	0	0	1	0	0	0	0	0	1	0	0	0	0	0	0
value	CAPE	2022	What should a UK services, investment and digital trade strategy look like?	12	0		0	0	1	0	0	0	0	0	0	0	0	0	1	0	0	0	0	0	1	0	0	0	0	0	0
example	Aris	2020	what are the wider impacts associated with exporting, beyond firms directly affected	12	0		0	0	1	0	0	0	0	0	0	0	0	0	1	0	0	0	0	0	1	0	0	0	0	0	0
value	Aris	2020	What are the limits to intervention under specific conditions of market failure	12	0		0	0	1	0	0	0	0	0	0	0	0	0	1	0	0	0	0	0	1	0	0	0	0	0	0
example	Aris	2020	What is the overall cost of the UK Government’s economic stimulus package	12	0		0	0	1	0	0	0	0	0	1	0	0	0	1	0	0	1	1	1	2	1	1	0	0	1	1
causal	Aris	2020	What is the relationship between audit quality and company cost of capital	12	0		0	0	1	0	1	0	0	0	0	0	0	0	1	0	0	0	0	0	1	0	0	0	1	0	1
example	Aris	2020	what is the productivity premium on exporters versus non-exporters in the UK	12	0		0	0	1	0	0	0	0	0	0	0	0	0	1	0	0	0	0	0	1	0	0	0	0	0	0
value	Aris	2020	to what extent are the provisions in trade agreements utilised in practice	12	0		0	0	1	0	0	0	0	0	0	0	0	0	1	0	0	0	0	0	1	0	0	0	0	0	0
procedural	Aris	2020	How can the economic, financial and social benefits of archives be quantified	12	0		1	1	0	1	0	0	0	0	0	0	1	1	0	0	0	0	1	1	0	0	0	1	0	1	0
causal	Aris	2020	What role is Foreign Direct Investment likely to play in economic recovery	12	0		0	1	0	1	0	0	0	0	0	0	0	1	0	0	0	0	0	1	0	0	0	1	0	1	0
Comparison	Aris	2020	How do these costs compare to the economic impact of not vaccinating	12	0		0	1	0	1	0	0	0	0	0	0	0	1	0	0	0	0	0	1	0	0	0	1	0	1	0
causal	ARIS	2021	What is the relationship between trade and foreign policy in the UK	12	0		0	1	0	0	0	0	0	0	0	0	0	1	0	0	0	0	0	1	0	0	0	0	0	0	0
causal	ARIS	2021	What are the economic and societal impacts of potential lower service levels	12	0		0	1	0	1	1	0	0	0	0	0	0	1	0	0	0	0	0	1	0	0	0	1	1	1	1
verification	CSAP	2021	Can tax policies be used to attract FDI to support levelling up	12	0		0	1	0	0	0	0	0	1	0	1	1	2	1	1	1	0	0	1	0	0	0	1	1	0	0
comparison	CSAP- in progress	2021	What are the differences between successful and failure cases of EBPM collaborations?	12	0		0	1	0	1	0	0	0	0	0	0	0	1	0	0	0	0	0	1	0	0	0	1	0	1	0
example	CSAP- in progress	2021	How can trade deliver tangible benefits for levelling up / for workers?	12	0		0	1	0	0	0	0	0	1	0	1	1	2	1	1	1	0	0	1	0	0	0	1	1	0	0
verification	ARIS	2021	How far would these be compatible with its WTO and FTA obligations	12	0		0	1	0	0	0	0	0	0	0	0	0	1	0	0	0	0	0	1	0	0	0	0	0	0	0
causal	CSAP	2021	What role do tax and other fiscal incentives play in such decisions	12	0		0	1	0	1	1	0	0	0	1	0	0	1	0	0	0	1	1	2	1	1	1	1	1	2	2
forecasting	CSAP	2021	What are the social and economic implications of long-term sequelae from COVID-19	12	0		1	1	0	1	0	0	0	0	1	0	1	1	0	0	0	1	2	2	1	1	1	1	0	2	1
example	CSAP	2021	What is happening to the market for illicit firearms in the UK	12	0		0	1	0	0	0	0	0	1	1	1	1	2	1	1	1	1	1	2	1	1	1	1	1	1	1
procedural	CAPE	2022	How can trade deliver tangible benefits for levelling up / for workers?	12	0		1	1	0	0	0	0	0	0	1	0	1	1	0	0	0	1	2	2	1	1	1	0	0	1	1
example	ARIS	2022	How are these preferences different across cohorts, such as socio-economic, and locations	12	0		0	1	0	0	0	0	0	0	1	0	0	1	0	0	0	1	1	2	1	1	1	0	0	1	1
value	CSAP	2022	What are the relative merits of the planning system and market mechanisms	12	0		0	1	0	0	1	0	0	0	0	0	0	1	0	0	0	0	0	1	0	0	0	0	1	0	1
verification	CSaP	2023	Is there a need to clarify fiduciary duties for asset-owners and asset-managers?	12	0		0	1	0	0	0	0	0	0	0	0	0	1	0	0	0	0	0	1	0	0	0	0	0	0	0
procedural	Csap	2019	How might strict copyright law limit the ability for machine learning research	12	0		0	1	0	0	0	0	0	0	0	0	0	1	0	0	0	0	0	1	0	0	0	0	0	0	0
value	Csap	2019	What policy steps should be taken to decarbonise the UK electricity sector	12	0		0	1	0	1	1	0	0	1	0	1	1	2	1	1	1	0	0	1	0	0	0	2	2	1	1
procedural	Csap-in-progress	2020	How can we ensure that ethnographic research is good value for money?	12	0		0	1	0	0	0	0	0	0	1	0	0	1	0	0	0	1	1	2	1	1	1	0	0	1	1
example	Aris	2020	How does the renewed focus on shortening or regionalisation vary by sector	12	0		0	1	0	0	0	0	0	0	0	0	0	1	0	0	0	0	0	1	0	0	0	0	0	0	0
example	Aris	2020	What works, for whom, to incentivise and deliver positive and sustainable outcomes	12	0		0	1	0	0	0	0	0	0	0	0	0	1	0	0	0	0	0	1	0	0	0	0	0	0	0
procedural	ARIS	2021	How can we reduce the impact of the transport system on biodiversity	12	0		0	0	0	0	1	0	0	0	0	0	0	0	0	0	0	0	0	0	0	0	0	0	1	0	1
procedural	ARIS	2021	how do we increase societal resilience to flood and coastal erosion risk	12	0		0	0	0	0	0	0	0	0	0	0	0	0	0	0	0	0	0	0	0	0	0	0	0	0	0
example	ARIS	2021	How will consumer preference and demand for sustainable modes and products develop	12	0		1	0	0	0	0	0	0	0	1	0	1	0	0	0	0	1	2	1	1	1	1	0	0	1	1
example	ARIS	2021	What role could green hydrogen play in a fully decarbonised transport sector	12	0		0	0	0	0	0	0	0	0	0	0	0	0	0	0	0	0	0	0	0	0	0	0	0	0	0
example	ARIS	2021	What has the overall impact of Covid-19 been on sustainable travel behaviour	12	0		0	0	0	0	0	0	0	0	0	0	0	0	0	0	0	0	0	0	0	0	0	0	0	0	0
procedural	CSAP	2022	How should Government approach the interface between Net Zero and Levelling Up	12	0		0	0	0	0	0	0	0	0	0	0	0	0	0	0	0	0	0	0	0	0	0	0	0	0	0
procedural	CSaP	2023	How can national governments help strengthen sustainable decision-making and practices of well-being in local governance?​	12	0		0	0	0	0	0	0	0	0	0	0	0	0	0	0	0	0	0	0	0	0	0	0	0	0	0
verification	CSaP	2023	Domestically, will there be a Brexit-like backlash against the low carbon transition?	12	0		0	0	0	0	0	0	0	0	0	0	0	0	0	0	0	0	0	0	0	0	0	0	0	0	0
procedural	Aris	2019	How can good data help to ensure successful delivery of major projects	12	0		0	0	0	0	1	0	0	0	0	0	0	0	0	0	0	0	0	0	0	0	0	0	1	0	1
example	Aris	2020	How can data science evaluate and improve the quality and reliability of RTIs	12	0		1	0	0	1	1	0	0	0	1	0	1	0	0	0	0	1	2	1	1	1	1	1	1	2	2
example	Csap	2020	How does the press fit into a future model of internet regulation	12	0		0	0	0	0	1	0	0	1	0	1	1	1	1	1	1	0	0	0	0	0	0	1	2	0	1
example	Aris	2020	how are different countries balancing privacy concerns around digital contact tracing apps	12	0		0	0	0	0	1	0	0	0	1	0	0	0	0	0	0	1	1	1	1	1	1	0	1	1	2
example	CAPE	2021	What are the implications of humans increasingly forming teams and relationships online?	12	0		0	0	0	0	1	0	0	0	1	0	0	0	0	0	0	1	1	1	1	1	1	0	1	1	2
causal	ARIS	2021	What role could new census data play in the analysis of levelling-up	12	0		1	0	0	0	0	0	0	0	1	0	1	0	0	0	0	1	2	1	1	1	1	0	0	1	1
verification	CSAP	2022	Is data protection the right legal framework to address group-level data-driven harms	12	0		0	0	0	0	0	0	0	0	1	0	0	0	0	0	0	1	1	1	1	1	1	0	0	1	1
causal	ARIS	2022	What is the role of data collection and data sharing in this	12	0		0	0	0	0	1	0	0	0	0	0	0	0	0	0	0	0	0	0	0	0	0	0	1	0	1
causal	CSAP	2022	How does the rise of Artificial intelligence impact the future of democracy	12	0		0	0	0	0	0	0	0	0	1	0	0	0	0	0	0	1	1	1	1	1	1	0	0	1	1
procedural	Csap	2019	Organisational perspective: e.g. where should primacy for ODA sit (policy, finance, strategy)	12	0		0	0	0	0	0	0	0	1	1	1	1	1	1	1	1	1	1	1	1	1	1	1	1	1	1
example	Aris	2019	Which countries have the highest productivity in their delivery of public services	12	0		0	0	0	0	0	0	0	0	1	0	0	0	0	0	0	1	1	1	1	1	1	0	0	1	1
forecasting	Csap	2020	What is the future for evidence-based policy in a post truth world	12	0		0	0	0	0	0	0	0	0	1	0	0	0	0	0	0	1	1	1	1	1	1	0	0	1	1
procedural	Csap	2020	How do we include more citizen voices into the policy development process	12	0		0	0	0	0	1	0	0	0	0	0	0	0	0	0	0	0	0	0	0	0	0	0	1	0	1
procedural	Aris	2020	What are the most effective strategies for helping people combat these behaviours	12	0		0	0	0	0	1	0	0	0	0	0	0	0	0	0	0	0	0	0	0	0	0	0	1	0	1
example	Csap-in-progress	2020	What forms of ethnographic investigation are particularly suitable for public policymaking purposes?	12	0		0	0	0	0	0	0	0	0	1	0	0	0	0	0	0	1	1	1	1	1	1	0	0	1	1
procedural	Csap	2020	As 6G+ is being developed, what applications and uses can we anticipate	12	0		0	0	0	0	0	0	0	0	1	0	0	0	0	0	0	1	1	1	1	1	1	0	0	1	1
causal	Aris	2020	What is the relationship between executive renumeration and its components and investment	12	0		0	0	0	0	0	0	0	0	1	0	0	0	0	0	0	1	1	1	1	1	1	0	0	1	1
verification	Aris	2020	Do we have the right balance of employer flexibility and worker protections	12	0		0	0	0	0	0	0	0	0	1	0	0	0	0	0	0	1	1	1	1	1	1	0	0	1	1
causal	Aris	2020	what effect does COVID-19 have on business models and supply chain structure	12	0		0	0	0	0	0	0	0	0	1	0	0	0	0	0	0	1	1	1	1	1	1	0	0	1	1
causal	Aris	2020	How do geographical and demographic factors affect legal aid awareness and uptake	12	0		0	0	0	0	1	0	0	0	0	0	0	0	0	0	0	0	0	0	0	0	0	0	1	0	1
Comparison	Aris	2020	What are the enablers and barriers to an effective unpaid work scheme	12	0		0	0	0	0	0	0	0	0	1	0	0	0	0	0	0	1	1	1	1	1	1	0	0	1	1
procedural	Aris	2020	How can we better understand the risks of, and mitigate, dependency-related progress	12	0		0	0	0	0	0	0	0	0	1	0	0	0	0	0	0	1	1	1	1	1	1	0	0	1	1
causal	Aris	2020	How has the COVID-19 outbreak affected levels of social isolation and loneliness	12	0		0	0	0	0	0	0	0	0	1	0	0	0	0	0	0	1	1	1	1	1	1	0	0	1	1
value	Aris	2020	What measures have been most effective in reducing transmission in these situations	12	0		0	0	0	0	1	0	0	0	1	0	0	0	0	0	0	1	1	1	1	1	1	0	1	1	2
procedural	Aris	2020	What are the most effective strategies for communicating scientific uncertainty in emergencies	12	0		0	0	0	1	0	0	0	0	1	0	0	0	0	0	0	1	1	1	1	1	1	1	0	2	1
procedural	Aris	2020	How should different categories of impact be weighted when determining emergency responses	12	0		0	0	0	1	0	0	0	0	1	0	0	0	0	0	0	1	1	1	1	1	1	1	0	2	1
procedural	Aris	2020	What are the most effective strategies for ensuring it is financially viable	12	0		0	0	0	0	1	0	0	0	1	0	0	0	0	0	0	1	1	1	1	1	1	0	1	1	2
procedural	Aris	2020	What are the most effective strategies for supporting workers in being productive	12	0		0	0	0	0	1	0	0	0	1	0	0	0	0	0	0	1	1	1	1	1	1	0	1	1	2
procedural	Aris	2020	What are the most effective ways of supporting people in precarious work	12	0		1	0	0	0	0	0	0	1	0	1	2	1	1	1	1	0	1	0	0	0	0	1	1	0	0
procedural	Aris	2020	What are the most effective ways of supporting people who are underemployed	12	0		0	0	0	0	0	0	0	1	1	1	1	1	1	1	1	1	1	1	1	1	1	1	1	1	1
procedural	Aris	2020	What are the most effective ways to support well-being in the future	12	0		0	0	0	0	1	0	0	0	1	0	0	0	0	0	0	1	1	1	1	1	1	0	1	1	2
value	ARIS	2021	How can we best manage the polycentric governance to implement these visions	12	0		0	0	0	1	0	0	0	1	0	1	1	1	1	1	1	0	0	0	0	0	0	2	1	1	0
causal	CSAP	2021	How could these lessons most effectively improve Cabinet Office strategies and policies	12	0		0	0	0	0	0	0	0	1	0	1	1	1	1	1	1	0	0	0	0	0	0	1	1	0	0
example	CAPE	2021	What would a rigorous process for assessing any such effects look like?	12	0		0	0	0	0	0	0	0	1	0	1	1	1	1	1	1	0	0	0	0	0	0	1	1	0	0
procedural	ARIS	2021	How do we ensure that communication of risk is relevant and effective	12	0		0	0	0	0	0	0	0	0	1	0	0	0	0	0	0	1	1	1	1	1	1	0	0	1	1
example	ARIS	2021	What lessons can the UK take from these, to inform its approach	12	0		0	0	0	0	1	0	0	0	0	0	0	0	0	0	0	0	0	0	0	0	0	0	1	0	1
causal	ARIS	2021	What are the factors that affect electrified vehicle battery performance and degradation	12	0		0	0	0	0	0	0	0	0	1	0	0	0	0	0	0	1	1	1	1	1	1	0	0	1	1
example	ARIS	2021	What are the barriers to deployment and how can these be overcome	12	0		0	0	0	0	0	0	0	1	0	1	1	1	1	1	1	0	0	0	0	0	0	1	1	0	0
value	ARIS	2021	What is the relative effectiveness of different incentives to promote active travel	12	0		0	0	0	0	0	0	0	0	1	0	0	0	0	0	0	1	1	1	1	1	1	0	0	1	1
procedural	CSAP	2021	What policy interventions are needed to connect and strengthen the UK system	12	0		0	0	0	1	0	0	0	0	0	0	0	0	0	0	0	0	0	0	0	0	0	1	0	1	0
verification	CSAP	2021	Is there such a thing as queer design in tech and policy	12	0		0	0	0	0	1	0	0	0	0	0	0	0	0	0	0	0	0	0	0	0	0	0	1	0	1
procedural	CSAP	2021	How to deal with the limits of external validity in impact evaluation	12	0		1	0	0	0	1	0	0	1	1	1	2	1	1	1	1	1	2	1	1	1	1	1	2	1	2
value	CSAP	2021	How effective are rights-based approaches to changing public, corporate and political behaviour	12	0		0	0	0	1	1	0	0	1	1	1	1	1	1	1	1	1	1	1	1	1	1	2	2	2	2
example	CSAP	2021	Defence and national security concerns (and the UK contribution to NATO, etc)	12	0		0	0	0	1	1	0	0	0	1	0	0	0	0	0	0	1	1	1	1	1	1	1	1	2	2
example	CSAP	2021	How can the concept of queering be thought of within tech policy	12	0		1	0	0	0	1	0	0	0	1	0	1	0	0	0	0	1	2	1	1	1	1	0	1	1	2
procedural	CSAP	2022	How practically to marry UK Levelling Up policy with Devolved Administration policies	12	0		0	0	0	0	1	0	0	0	1	0	0	0	0	0	0	1	1	1	1	1	1	0	1	1	2
example	ARIS	2022	What does the evidence show about the effectiveness of fair funding models	12	0		0	0	0	1	0	0	0	0	1	0	0	0	0	0	0	1	1	1	1	1	1	1	0	2	1
example	ARIS	2022	What is the evidence on how local government spending translates into outcomes	12	0		0	0	0	0	1	0	0	0	1	0	0	0	0	0	0	1	1	1	1	1	1	0	1	1	2
causal	CSAP	2022	How could development finance help to prevent further deforestation in the Amazon	12	0		0	0	0	0	1	0	0	0	1	0	0	0	0	0	0	1	1	1	1	1	1	0	1	1	2
verification	CSAP	2022	Broad questions about whether effective and innovative policy development can be improved	12	0		0	0	0	0	1	0	0	0	0	0	0	0	0	0	0	0	0	0	0	0	0	0	1	0	1
causal	CSAP- in progress	2022	What role can municipal government take in addressing historical and ongoing injustices?	12	0		0	0	0	0	0	0	0	0	1	0	0	0	0	0	0	1	1	1	1	1	1	0	0	1	1
example	CAPE	2022	What are the different roles for local, regional (London) and national government?	12	0		0	0	0	0	0	0	0	1	0	1	1	1	1	1	1	0	0	0	0	0	0	1	1	0	0
causal	ARIS	2022	How can housing help to mitigate COVID-19 impacts over the longer term	12	0		0	0	0	0	0	0	0	0	1	0	0	0	0	0	0	1	1	1	1	1	1	0	0	1	1
value	ARIS	2022	What are the most effective methods for increasing landlord accountability to residents	12	0		0	0	0	0	0	0	0	1	0	1	1	1	1	1	1	0	0	0	0	0	0	1	1	0	0
procedural	ARIS	2022	What specific measures would most increase efficiency in electoral registration for administrators	12	0		0	0	0	0	0	0	0	0	1	0	0	0	0	0	0	1	1	1	1	1	1	0	0	1	1
procedural	CSAP	2022	How would we design public services if we could start from scratch	12	0		0	0	0	0	1	0	0	0	0	0	0	0	0	0	0	0	0	0	0	0	0	0	1	0	1
procedural	CSAP	2022	How can very different inputs be brought together to improve decision making	12	0		0	0	0	0	1	0	0	0	0	0	0	0	0	0	0	0	0	0	0	0	0	0	1	0	1
procedural	CSaP	2023	what should governments and institutions do to roll back the frontier of protectionism?​	12	0		0	0	0	0	1	0	0	0	1	0	0	0	0	0	0	1	1	1	1	1	1	0	1	1	2
procedural	CSAP	2022	How to practically increase the use of procurement in public stimulation of innovation	13	1		0	1	1	0	0	0	1	0	0	1	0	1	1	0	1	1	0	1	1	0	1	0	0	0	0
verification	Aris	2020	Are private social care services likely to be financially viable businesses following COVID-19	13	1		0	0	1	0	0	0	1	1	1	2	1	1	2	1	2	2	1	1	2	1	2	1	1	1	1
verification	Csap	2019	Do we need separate Trade Policies for Goods, Conventional Services and Data Services	13	1		0	0	1	0	1	0	1	0	0	1	0	0	1	0	1	1	0	0	1	0	1	0	1	0	1
value	Aris	2020	to what extent does evidence support the case for selective export promotion policy	13	1		0	0	1	0	1	0	1	0	1	1	0	0	1	0	1	2	1	1	2	1	2	0	1	1	2
value	Csap	2020	How should government support convergent research activities in life sciences across different disciplines	13	1		0	1	0	1	0	0	1	0	1	1	0	1	0	0	1	2	1	2	1	1	2	1	0	2	1
verification	Aris	2020	Global Challenges Research Fund (GCRF): Is GCRF relevant, fair, well targeted and managed	13	1		0	1	0	1	0	0	1	0	1	1	0	1	0	0	1	2	1	2	1	1	2	1	0	2	1
causal	Aris	2020	How is the COVID-19 outbreak likely to affect research priorities and research funding	13	1		0	1	0	1	0	0	1	0	1	1	0	1	0	0	1	2	1	2	1	1	2	1	0	2	1
value	Aris	2020	What information from the UK Government would be most beneficial to overseas investors	13	1		0	1	0	0	0	0	1	0	1	1	0	1	0	0	1	2	1	2	1	1	2	0	0	1	1
verification	Csap	2020	Nature of the solution. Have we put all our eggs in one basket	13	1		0	1	0	0	0	0	1	0	1	1	0	1	0	0	1	2	1	2	1	1	2	0	0	1	1
explanation	CSaP	2023	How does the Russian invasion of Ukraine and an increasingly assertive China effect our Net Zero ambitions?​	13	1		0	1	0	1	0	0	1	0	1	1	0	1	0	0	1	2	1	2	1	1	2	1	0	2	1
procedural	Csap	2019	How can the public sector balance open data against preserving public intellectual property	13	1		0	1	0	0	1	0	1	0	0	1	0	1	0	0	1	1	0	1	0	0	1	0	1	0	1
causal	Csap	2019	What would a course on knowledge brokering between government and academia look like	13	1		0	0	0	0	1	0	1	0	1	1	0	0	0	0	1	2	1	1	1	1	2	0	1	1	2
example	Aris	2020	Under what circumstances do multi-agency public protection arrangements (MAPPA) reduce public protection risks	13	1		0	0	0	0	0	0	1	0	1	1	0	0	0	0	1	2	1	1	1	1	2	0	0	1	1
procedural	Aris	2020	What is the best way to reduce the cost of energy efficiency retrofits	13	1		0	0	0	0	1	0	1	0	1	1	0	0	0	0	1	2	1	1	1	1	2	0	1	1	2
example	Aris	2020	How do different societies or groups imbibe, use or combat rumour and misinformation	13	1		0	0	0	0	1	0	1	0	1	1	0	0	0	0	1	2	1	1	1	1	2	0	1	1	2
procedural	Aris	2020	What are the most effective ways to disseminate urgent messages to the public	13	1		0	0	0	1	0	0	1	0	0	1	0	0	0	0	1	1	0	0	0	0	1	1	0	1	0
procedural	Aris	2020	How could the UK change housing in the future to reduce transmission rates	13	1		0	0	0	0	1	0	1	0	0	1	0	0	0	0	1	1	0	0	0	0	1	0	1	0	1
verification	Aris	2020	Have some groups or areas been disproportionately affected by crime in this period	13	1		0	0	0	0	0	0	1	1	0	2	1	1	1	1	2	1	0	0	0	0	1	1	1	0	0
procedural	CAPE	2021	What techniques, or mechanisms will work that can achieve broad and long-lasting impact?	13	1		0	0	0	1	0	0	1	1	1	2	1	1	1	1	2	2	1	1	1	1	2	2	1	2	1
comparison	CAPE	2021	What are the strengths and challenges of more centralised and decentralised governance models?	13	1		1	0	0	0	0	0	1	1	1	2	2	1	1	1	2	2	2	1	1	1	2	1	1	1	1
example	CSAP- in progress	2022	What are the most effective ways to dispel stereotypical views of a profession?	13	1		0	0	0	0	0	0	1	0	1	1	0	0	0	0	1	2	1	1	1	1	2	0	0	1	1
example	Aris	2020	How does this vary for different flexible technologies and deployment levels of renewables	13	0		0	1	1	0	0	1	0	0	1	0	0	1	1	1	0	1	1	2	2	2	1	0	0	1	1
procedural	CSAP	2021	How best to measure the impact and effectiveness of research, development and/or innovation	13	0		0	1	1	0	0	1	0	0	1	0	0	1	1	1	0	1	1	2	2	2	1	0	0	1	1
example	CSAP	2022	Which engineering/technology modalities have a sustainable and scalable future within the education sector	13	0		1	0	1	0	1	1	0	1	1	1	2	1	2	2	1	1	2	1	2	2	1	1	2	1	2
procedural	CSaP	2023	How can UK government optimise the science and technology ecosystem to meet its science superpower ambitions?	13	0		0	0	1	0	0	1	0	0	1	0	0	0	1	1	0	1	1	1	2	2	1	0	0	1	1
causal	Csap	2019	How will technological development affect logistics around the movement of goods and services	13	0		0	1	0	0	0	1	0	0	0	0	0	1	0	1	0	0	0	1	0	1	0	0	0	0	0
causal	Csap	2019	What is the role of international relations in UK science and technology policy	13	0		0	1	0	0	0	1	0	0	0	0	0	1	0	1	0	0	0	1	0	1	0	0	0	0	0
Comparison	Aris	2019	What are the benefits and risks of adopting new technologies to deliver services	13	0		0	1	0	0	0	1	0	1	1	1	1	2	1	2	1	1	1	2	1	2	1	1	1	1	1
causal	Csap	2020	What is the role of technology in language learning and foreign language use	13	0		0	0	0	0	0	1	0	0	0	0	0	0	0	1	0	0	0	0	0	1	0	0	0	0	0
procedural	Csap	2020	How might societies and cultures evolve as Fourth Industrial Revolution technologies are adopted	13	0		1	0	0	0	0	1	0	1	1	1	2	1	1	2	1	1	2	1	1	2	1	1	1	1	1
procedural	Aris	2020	How can we measure the diffusion and implementation of technology and best practice	13	0		0	0	0	0	0	1	0	0	0	0	0	0	0	1	0	0	0	0	0	1	0	0	0	0	0
causal	Aris	2020	What is the potential impact of intelligent robotics across UK sectors (Including non-industrial)	13	0		0	0	0	0	0	1	0	1	0	1	1	1	1	2	1	0	0	0	0	1	0	1	1	0	0
value	ARIS	2021	How do we best encourage innovation in our transport system and transport technologies	13	0		0	0	0	0	0	1	0	0	1	0	0	0	0	1	0	1	1	1	1	2	1	0	0	1	1
procedural	ARIS	2021	How can government R&D interventions best support SMEs progress through their growth pathway	13	0		1	0	0	0	0	1	0	0	0	0	1	0	0	1	0	0	1	0	0	1	0	0	0	0	0
procedural	CSAP	2021	How can one overcome the political challenges associated with implementing an industrial policy	13	0		0	0	0	0	0	1	0	0	1	0	0	0	0	1	0	1	1	1	1	2	1	0	0	1	1
verification	CAPE	2021	Has technology enabled campaigning helped shape policy more than in the previous decades?	13	0		0	0	0	0	0	1	0	0	1	0	0	0	0	1	0	1	1	1	1	2	1	0	0	1	1
procedural	ARIS	2021	How can we utilise space-based technology to support and improve the transport system	13	0		0	0	0	0	0	1	0	0	1	0	0	0	0	1	0	1	1	1	1	2	1	0	0	1	1
causal	CSAP	2021	How do choices about technology made now potentially constrain choices in the future	13	0		0	0	0	0	0	1	0	0	1	0	0	0	0	1	0	1	1	1	1	2	1	0	0	1	1
forecasting	CAPE	2021	What emerging technologies will have the greatest impact in the next 5 years?	13	0		1	0	0	0	0	1	0	0	0	0	1	0	0	1	0	0	1	0	0	1	0	0	0	0	0
example	ARIS	2021	What are the risks of using technology to monitor and supervise remote workers	13	0		0	0	0	0	0	1	0	0	0	0	0	0	0	1	0	0	0	0	0	1	0	0	0	0	0
causal	CSAP	2021	Why the UK engineering / infrastructure cost base appears higher than other countries.	13	0		0	0	0	0	0	1	0	0	0	0	0	0	0	1	0	0	0	0	0	1	0	0	0	0	0
verification	CSAP	2021	Is the UK a more attractive destination for foreign R&D investment than pre-Brexit	13	0		0	0	0	0	0	1	0	0	0	0	0	0	0	1	0	0	0	0	0	1	0	0	0	0	0
causal	ARIS	2022	What factors can lead to poor building industry compliance within the regulatory regime	13	0		0	0	0	0	0	1	0	0	0	0	0	0	0	1	0	0	0	0	0	1	0	0	0	0	0
causal	ARIS	2022	What are the potential impacts of the latest emerging technologies on building safety	13	0		1	0	0	0	1	1	0	0	0	0	1	0	0	1	0	0	1	0	0	1	0	0	1	0	1
verification	Csap	2019	Is there an optimal balance between public and private investment in (medical) research	13	0		0	0	0	0	1	1	0	0	0	0	0	0	0	1	0	0	0	0	0	1	0	0	1	0	1
procedural	ARIS	2021	How can we breed animals and plants which are resistant to key diseases	13	0		0	1	1	1	0	0	0	1	0	1	1	2	2	1	1	0	0	1	1	0	0	2	1	1	0
verification	CSAP	2021	Is it possible to measure and calculate the value of early disease diagnosis	13	0		0	1	1	0	0	0	0	0	0	0	0	1	1	0	0	0	0	1	1	0	0	0	0	0	0
explanation	CSaP	2023	What approaches can the UK adopt to incentivise healthy people to become research volunteers? ​	13	0		0	1	1	0	0	0	0	0	1	0	0	1	1	0	0	1	1	2	2	1	1	0	0	1	1
forecasting	Aris	2020	What are the predictions for how much might be needed in future pandemics	13	0		0	1	1	0	0	0	0	0	0	0	0	1	1	0	0	0	0	1	1	0	0	0	0	0	0
procedural	Csap-in-progress	2019	How to ensure that policies for social welfare are open to course corrections?	13	0		0	1	1	0	0	0	0	0	1	0	0	1	1	0	0	1	1	2	2	1	1	0	0	1	1
example	Aris	2020	What are mental health effects of COVID-19 for those who have survived it	13	0		0	0	1	0	0	0	0	0	1	0	0	0	1	0	0	1	1	1	2	1	1	0	0	1	1
example	Aris	2020	What are the long-term health effects for children born during the COVID-19 outbreak	13	0		0	0	1	0	0	0	0	0	1	0	0	0	1	0	0	1	1	1	2	1	1	0	0	1	1
example	Aris	2020	How and when did states make decisions about their responses to the pandemic	13	0		1	0	1	0	0	0	0	0	0	0	1	0	1	0	0	0	1	0	1	0	0	0	0	0	0
example	Aris	2020	What are the death rates for people with disabilities or pre-existing medical conditions	13	0		0	0	1	0	0	0	0	1	0	1	1	1	2	1	1	0	0	0	1	0	0	1	1	0	0
procedural	Aris	2020	What are the most effective ways to support worker health, safety and well-being	13	0		0	0	1	0	0	0	0	0	0	0	0	0	1	0	0	0	0	0	1	0	0	0	0	0	0
Comparison	Aris	2020	What are the benefits and risks of pandemic planning based on general threats	13	0		0	0	1	0	1	0	0	0	0	0	0	0	1	0	0	0	0	0	1	0	0	0	1	0	1
example	Aris	2020	What role has the UK’s housing density had on transmission of the virus	13	0		1	0	1	0	0	0	0	0	0	0	1	0	1	0	0	0	1	0	1	0	0	0	0	0	0
causal	Aris	2020	How are social networks and connections likely to change following the COVID-19 pandemic	13	0		0	0	1	0	0	0	0	0	1	0	0	0	1	0	0	1	1	1	2	1	1	0	0	1	1
value	ARIS	2021	What works in terms of increasing the diversity of people choosing maritime careers	13	0		1	0	1	0	1	0	0	1	1	1	2	1	2	1	1	1	2	1	2	1	1	1	2	1	2
forecasting	CSAP- in progress	2021	What is the future of WHO leadership in global health security post Covid-19?	13	0		0	0	1	0	1	0	0	0	0	0	0	0	1	0	0	0	0	0	1	0	0	0	1	0	1
procedural	ARIS	2022	Which elements of a multi-agency/multi-departmental approach to addressing homelessness have the biggest impacts	13	0		0	0	1	0	0	0	0	0	0	0	0	0	1	0	0	0	0	0	1	0	0	0	0	0	0
value	Aris	2020	what research techniques are most effective in evaluating how trade policy drives prosperity	13	0		0	0	1	0	0	0	0	0	1	0	0	0	1	0	0	1	1	1	2	1	1	0	0	1	1
example	Aris	2020	What role are research, development and entrepreneurship likely to play in economic recovery	13	0		0	0	1	0	0	0	0	0	1	0	0	0	1	0	0	1	1	1	2	1	1	0	0	1	1
causal	ARIS	2021	what will be the ecological, economic, and social impacts of sea level rise	13	0		0	0	1	0	0	0	0	1	0	1	1	1	2	1	1	0	0	0	1	0	0	1	1	0	0
value	Aris	2020	to what extent does the use of voluntary standards facilitate or restrict trade	13	0		0	0	1	0	0	0	0	0	0	0	0	0	1	0	0	0	0	0	1	0	0	0	0	0	0
example	Aris	2020	what data and methods can improve estimation of intra-regional trade within the UK	13	0		0	0	1	0	0	0	0	0	0	0	0	0	1	0	0	0	0	0	1	0	0	0	0	0	0
causal	Aris	2020	How does this vary by protected characteristics, socio-economic or socio-demographic background and jurisdiction	13	0		0	0	1	0	0	0	0	0	0	0	0	0	1	0	0	0	0	0	1	0	0	0	0	0	0
example	Csap-in-progress	2020	What could be most economic model for reskilling of workforce on Artificial Intelligence	13	0		0	0	1	0	0	0	0	0	0	0	0	0	1	0	0	0	0	0	1	0	0	0	0	0	0
causal	Csap-in-progress	2019	What are the social, political and economic pre-requisites for improved policies and governance?	13	0		1	0	1	0	0	0	0	0	1	0	1	0	1	0	0	1	2	1	2	1	1	0	0	1	1
causal	Csap	2019	How can we best use market opening policies to facilitate trade and investment	13	0		0	0	1	0	0	0	0	0	1	0	0	0	1	0	0	1	1	1	2	1	1	0	0	1	1
example	Csap	2019	To what extent do global logistics and supply chains define trade and investment	13	0		0	0	1	0	1	0	0	0	0	0	0	0	1	0	0	0	0	0	1	0	0	0	1	0	1
causal	Csap	2019	What is the role of soft power and people diplomacy in opening markets	13	0		0	0	1	0	0	0	0	1	0	1	1	1	2	1	1	0	0	0	1	0	0	1	1	0	0
example	Csap	2019	What is the definition of market access and what are its essential mechanisms	13	0		0	0	1	0	0	0	0	0	1	0	0	0	1	0	0	1	1	1	2	1	1	0	0	1	1
procedural	Csap	2019	Communities and social capital AI How do we build communities and social capital	13	0		0	0	1	0	0	0	0	0	1	0	0	0	1	0	0	1	1	1	2	1	1	0	0	1	1
causal	Csap	2019	What does a good negotiating strategy look like in an international trade context	13	0		0	0	1	0	0	0	0	0	1	0	0	0	1	0	0	1	1	1	2	1	1	0	0	1	1
procedural	Aris	2020	What are the most effective strategies for preventing a widening of pay gaps	13	0		1	0	1	0	0	0	0	0	0	0	1	0	1	0	0	0	1	0	1	0	0	0	0	0	0
verification	Aris	2020	Does a rising minimum wage create incentives for businesses to make productivity enhancing-investments	13	0		0	0	1	0	1	0	0	0	0	0	0	0	1	0	0	0	0	0	1	0	0	0	1	0	1
value	Aris	2020	to what extent are trade remedies effective in protecting domestic production and employment	13	0		0	0	1	0	1	0	0	0	0	0	0	0	1	0	0	0	0	0	1	0	0	0	1	0	1
example	Aris	2020	What factors are likely to accelerate or inhibit economic recovery and economic growth	13	0		0	0	1	0	1	0	0	0	0	0	0	0	1	0	0	0	0	0	1	0	0	0	1	0	1
causal	Aris	2020	how do delays in obtaining finance affect international buyers’ confidence in UK exporters	13	0		0	0	1	0	0	0	0	0	0	0	0	0	1	0	0	0	0	0	1	0	0	0	0	0	0
value	Aris	2020	to what degree do barriers to procurement affect UK export and investment performance	13	0		0	0	1	0	0	0	0	0	0	0	0	0	1	0	0	0	0	0	1	0	0	0	0	0	0
example	Aris	2020	What different town types are there and how do their economic performances differ	13	0		0	0	1	0	0	0	0	0	1	0	0	0	1	0	0	1	1	1	2	1	1	0	0	1	1
procedural	Aris	2020	how can we quantify the impact of individual barriers on trade and investment	13	0		0	0	1	0	0	0	0	0	1	0	0	0	1	0	0	1	1	1	2	1	1	0	0	1	1
procedural	ARIS	2021	How could the Government’s existing approach to impact assessments for FTAs be improved	13	0		0	1	0	0	0	0	0	0	0	0	0	1	0	0	0	0	0	1	0	0	0	0	0	0	0
causal	ARIS	2021	What is the wage elasticity of labour supply and what factors affect this	13	0		0	1	0	1	1	0	0	0	1	0	0	1	0	0	0	1	1	2	1	1	1	1	1	2	2
causal	CSAP- in progress	2021	How does the choice of price index impact trends in real wage growth?	13	0		1	1	0	0	0	0	0	0	0	0	1	1	0	0	0	0	1	1	0	0	0	0	0	0	0
value	ARIS	2021	What principles should underlie the UK’s approach in trade negotiations to Consumer protection	13	0		0	1	0	0	0	0	0	0	0	0	0	1	0	0	0	0	0	1	0	0	0	0	0	0	0
procedural	CSAP	2021	How can regulatory, policy and political risk for businesses be measured and priced	13	0		0	1	0	1	0	0	0	0	0	0	0	1	0	0	0	0	0	1	0	0	0	1	0	1	0
causal	CSAP- in progress	2021	How are stagnating wages related to the seeming flattening of the Phillips Curve?	13	0		0	1	0	0	0	0	0	0	0	0	0	1	0	0	0	0	0	1	0	0	0	0	0	0	0
value	ARIS	2021	What principles should underlie the UK’s approach in trade negotiations to Business mobility	13	0		0	1	0	0	0	0	0	0	0	0	0	1	0	0	0	0	0	1	0	0	0	0	0	0	0
value	CAPE	2022	In your view, how should we best develop CCUS into a self-sustaining market?	13	0		1	1	0	0	0	0	0	1	0	1	2	2	1	1	1	0	1	1	0	0	0	1	1	0	0
causal	ARIS	2022	What are the most important factors protecting people from homelessness and rough sleeping	13	0		0	1	0	0	1	0	0	0	1	0	0	1	0	0	0	1	1	2	1	1	1	0	1	1	2
forecasting	CAPE	2022	What's the long-term impact of Amazon on UK readers e.g., price, choice, quality?	13	0		0	1	0	0	0	0	0	0	1	0	0	1	0	0	0	1	1	2	1	1	1	0	0	1	1
procedural	CAPE	2022	How can we bring communities along with this, given the trade offs involved?	13	0		0	1	0	0	0	0	0	0	1	0	0	1	0	0	0	1	1	2	1	1	1	0	0	1	1
procedural	Aris	2019	How can existing research evidence be made accessible and useful to frontline services	13	0		0	1	0	0	1	0	0	0	1	0	0	1	0	0	0	1	1	2	1	1	1	0	1	1	2
verification	Csap	2019	To what extent are climate related risks and opportunities factored into investment choices	13	0		0	1	0	1	0	0	0	0	1	0	0	1	0	0	0	1	1	2	1	1	1	1	0	2	1
value	Aris	2020	How are SMEs adjusting to the pressures of climate change and low carbon	13	0		0	1	0	0	0	0	0	1	0	1	1	2	1	1	1	0	0	1	0	0	0	1	1	0	0
example	Aris	2020	What are the present weather and climate risks globally and within the UK	13	0		0	1	0	0	0	0	0	1	0	1	1	2	1	1	1	0	0	1	0	0	0	1	1	0	0
value	Aris	2020	How sustainable are different types of role within the legal profession and sector	13	0		0	1	0	0	0	0	0	0	0	0	0	1	0	0	0	0	0	1	0	0	0	0	0	0	0
procedural	ARIS	2021	what is needed to enhance or create natural areas to provide nature-based solutions	13	0		0	0	0	0	0	0	0	0	0	0	0	0	0	0	0	0	0	0	0	0	0	0	0	0	0
procedural	ARIS	2021	How can we encourage more sustainable and efficient use of cars and roads	13	0		0	0	0	0	1	0	0	0	1	0	0	0	0	0	0	1	1	1	1	1	1	0	1	1	2
value	CSAP	2021	Which public policies areas have the best impact evaluation research associated with them	13	0		0	0	0	0	1	0	0	1	0	1	1	1	1	1	1	0	0	0	0	0	0	1	2	0	1
procedural	ARIS	2021	how to measure ecological connectivity and design coherent ecological networks through nature restoration	13	0		0	0	0	0	0	0	0	0	1	0	0	0	0	0	0	1	1	1	1	1	1	0	0	1	1
causal	CSAP	2022	How can philanthropy effectively fund social movements that seek action on climate change	13	0		0	0	0	0	0	0	0	0	0	0	0	0	0	0	0	0	0	0	0	0	0	0	0	0	0
procedural	CAPE	2022	How can place-based initiatives improve access to more nutritious, sustainable and affordable food?	13	0		0	0	0	0	0	0	0	0	0	0	0	0	0	0	0	0	0	0	0	0	0	0	0	0	0
verification	CSaP	2023	Are there potential green finance products or approaches that could cause future financial crises?	13	0		0	0	0	0	0	0	0	0	0	0	0	0	0	0	0	0	0	0	0	0	0	0	0	0	0
example	Csap	2019	What is the most accessible explanation of blockchain for politicians and policy makers	13	0		1	0	0	0	0	0	0	1	1	1	2	1	1	1	1	1	2	1	1	1	1	1	1	1	1
value	Aris	2019	How should government maintain trust and accountability in using AI and machine learning	13	0		1	0	0	0	1	0	0	0	0	0	1	0	0	0	0	0	1	0	0	0	0	0	1	0	1
example	Aris	2020	What are the business requirements of the government’s digital regulatory landscape navigation offer	13	0		0	0	0	0	0	0	0	0	1	0	0	0	0	0	0	1	1	1	1	1	1	0	0	1	1
causal	Csap	2020	The changing role of the judiciary re data, What data do judges own	13	0		0	0	0	0	1	0	0	0	1	0	0	0	0	0	0	1	1	1	1	1	1	0	1	1	2
procedural	Csap	2020	How can we categorise and measure the impacts of malicious BEHAVIOUR in cyberspace	13	0		0	0	0	0	1	0	0	0	1	0	0	0	0	0	0	1	1	1	1	1	1	0	1	1	2
procedural	ARIS	2022	Which of these would most helpfully be sustained in future (e.g. data sharing)	13	0		0	0	0	0	1	0	0	0	0	0	0	0	0	0	0	0	0	0	0	0	0	0	1	0	1
procedural	Csap	2019	What methods should we use to make better evidenced assessment of strategic risks	13	0		0	0	0	0	1	0	0	0	0	0	0	0	0	0	0	0	0	0	0	0	0	0	1	0	1
procedural	Csap	2019	What are effective engagement and advocacy mechanisms to connect experts and government stakeholders	13	0		1	0	0	0	0	0	0	1	0	1	2	1	1	1	1	0	1	0	0	0	0	1	1	0	0
verification	Csap	2019	Has Food Security in India been achieved at the cost of Nutrition Security	13	0		0	0	0	0	0	0	0	1	1	1	1	1	1	1	1	1	1	1	1	1	1	1	1	1	1
value	Csap-in-progress	2019	How effective is Western competition law at challenging the power of Chinese state-owned-enterprise?	13	0		0	0	0	0	0	0	0	1	1	1	1	1	1	1	1	1	1	1	1	1	1	1	1	1	1
procedural	Csap	2019	How to create and implement effective mechanisms that will strengthen participatory democratic structures	13	0		1	0	0	0	0	0	0	0	1	0	1	0	0	0	0	1	2	1	1	1	1	0	0	1	1
example	Aris	2019	What is the range of productivity performance across public services in the UK	13	0		1	0	0	0	0	0	0	0	0	0	1	0	0	0	0	0	1	0	0	0	0	0	0	0	0
example	Aris	2020	What policy interventions are most effective at reducing disparities within and between towns	13	0		0	0	0	0	1	0	0	0	0	0	0	0	0	0	0	0	0	0	0	0	0	0	1	0	1
procedural	Csap	2020	How might we incentivise Government to do more Post-Implementation Reviews of regulatory activity	13	0		0	0	0	0	0	0	0	1	0	1	1	1	1	1	1	0	0	0	0	0	0	1	1	0	0
verification	Aris	2020	Are there characteristics and factors that make a sector/supply more vulnerable to disruptions	13	0		0	0	0	0	0	0	0	1	0	1	1	1	1	1	1	0	0	0	0	0	0	1	1	0	0
Comparison	Aris	2020	What are the enablers and barriers to effective Integrated Offender Management (IOM) strategies	13	0		0	0	0	0	0	0	0	0	1	0	0	0	0	0	0	1	1	1	1	1	1	0	0	1	1
verification	Csap	2020	Is there a problem of groupthink or absence of cognitive diversity in Whitehall	13	0		0	0	0	0	0	0	0	0	1	0	0	0	0	0	0	1	1	1	1	1	1	0	0	1	1
causal	Csap	2020	What are the major drivers behind systemic inequity for individuals with protected characteristics	13	0		0	0	0	1	0	0	0	0	0	0	0	0	0	0	0	0	0	0	0	0	0	1	0	1	0
example	Aris	2020	how could the WTO dispute settlement process be improved to better serve all member states	13	0		0	0	0	0	0	0	0	0	1	0	0	0	0	0	0	1	1	1	1	1	1	0	0	1	1
procedural	Aris	2020	How can the FSA better understand and reduce the impact of foodborne pathogens	13	0		0	0	0	0	0	0	0	0	1	0	0	0	0	0	0	1	1	1	1	1	1	0	0	1	1
example	Aris	2020	What factors will create an effective performance framework for youth offending teams (YOTs)	13	0		0	0	0	0	0	0	0	0	1	0	0	0	0	0	0	1	1	1	1	1	1	0	0	1	1
Comparison	Aris	2020	What are the enablers and barriers to the effective operation of approved premises	13	0		0	0	0	0	0	0	0	0	1	0	0	0	0	0	0	1	1	1	1	1	1	0	0	1	1
procedural	Aris	2020	How can short periods in custody be made more effective at reducing reoffending	13	0		0	0	0	0	0	0	0	0	1	0	0	0	0	0	0	1	1	1	1	1	1	0	0	1	1
causal	Aris	2020	How is productivity likely to be affected by the COVID-19 outbreak over time	13	0		1	0	0	0	0	0	0	0	0	0	1	0	0	0	0	0	1	0	0	0	0	0	0	0	0
causal	Aris	2020	How do different approaches to communicating uncertainty affect people’s likelihood to follow guidance	13	0		0	0	0	0	1	0	0	0	0	0	0	0	0	0	0	0	0	0	0	0	0	0	1	0	1
example	Aris	2020	How have type and number of crimes been affected by the COVID-19 outbreak	13	0		1	0	0	0	0	0	0	1	1	1	2	1	1	1	1	1	2	1	1	1	1	1	1	1	1
value	Aris	2020	What disaster risk reduction strategies have been most effective during the COVID-19 outbreak	13	0		0	0	0	0	1	0	0	0	1	0	0	0	0	0	0	1	1	1	1	1	1	0	1	1	2
value	Aris	2020	What would have been the optimum time for Government responses to have happened	13	0		0	0	0	0	1	0	0	0	1	0	0	0	0	0	0	1	1	1	1	1	1	0	1	1	2
value	Aris	2020	Which businesses are likely to be most affected by changes in consumer behaviour	13	0		0	0	0	0	0	0	0	1	1	1	1	1	1	1	1	1	1	1	1	1	1	1	1	1	1
procedural	Aris	2020	What are the most effective strategies for communicating these differences and ensuring adherence	13	0		0	0	0	0	0	0	0	1	1	1	1	1	1	1	1	1	1	1	1	1	1	1	1	1	1
procedural	Aris	2020	What are the most effective ways to support these workers in the long-term	13	0		0	0	0	0	0	0	0	1	1	1	1	1	1	1	1	1	1	1	1	1	1	1	1	1	1
verification	Aris	2020	Have there been regional disparities in the number of COVID-19 cases and outcomes	13	0		0	0	0	0	1	0	0	0	1	0	0	0	0	0	0	1	1	1	1	1	1	0	1	1	2
verification	CAPE	2021	Are the benefits of place-specific investment inevitably limited by the effects of displacement?	13	0		0	0	0	0	1	0	0	0	0	0	0	0	0	0	0	0	0	0	0	0	0	0	1	0	1
example	CAPE	2021	What is women’s experience of homelessness, rough sleeping, and the generic service system?	13	0		0	0	0	0	0	0	0	0	1	0	0	0	0	0	0	1	1	1	1	1	1	0	0	1	1
example	ARIS	2021	How will public transport confidence be affected as lockdown eases and use increases	13	0		0	0	0	0	1	0	0	0	0	0	0	0	0	0	0	0	0	0	0	0	0	0	1	0	1
procedural	CSAP	2021	What policy instruments, policy frameworks and governance systems are required to deliver net-zero	13	0		0	0	0	0	0	0	0	0	1	0	0	0	0	0	0	1	1	1	1	1	1	0	0	1	1
example	CSAP- in progress	2021	How can policy be influenced by smaller innovators as well as big businesses?	13	0		1	0	0	0	1	0	0	0	1	0	1	0	0	0	0	1	2	1	1	1	1	0	1	1	2
example	ARIS	2022	What evidence is there to show what an effective regulatory body looks like	13	0		0	0	0	0	0	0	0	1	1	1	1	1	1	1	1	1	1	1	1	1	1	1	1	1	1
example	CSAP	2022	which other legislative frameworks are more appropriate (e.g. competition, consumer protection, equality law)	13	0		0	0	0	1	1	0	0	0	0	0	0	0	0	0	0	0	0	0	0	0	0	1	1	1	1
procedural	CSAP	2022	How could Cambridge academics work more effectively with government to produce better policy	13	0		0	0	0	0	1	0	0	0	1	0	0	0	0	0	0	1	1	1	1	1	1	0	1	1	2
example	CSAP	2022	What would make it easier to reach the right people/policies/decision makers in government	13	0		0	0	0	0	1	0	0	0	0	0	0	0	0	0	0	0	0	0	0	0	0	0	1	0	1
forecasting	CAPE	2022	What are the likely future trends in homelessness numbers, given the current numbers?	13	0		1	0	0	0	0	0	0	0	0	0	1	0	0	0	0	0	1	0	0	0	0	0	0	0	0
causal	ARIS	2022	What is the role of commercial property development in supporting growth in places	13	0		1	0	0	0	0	0	0	0	0	0	1	0	0	0	0	0	1	0	0	0	0	0	0	0	0
example	ARIS	2022	What evidence is there more generally of the efficacy of different planning interventions	13	0		0	0	0	0	1	0	0	0	0	0	0	0	0	0	0	0	0	0	0	0	0	0	1	0	1
causal	ARIS	2022	What is the impact of housing access, affordability and associated support on homelessness	13	0		0	0	0	0	1	0	0	0	0	0	0	0	0	0	0	0	0	0	0	0	0	0	1	0	1
example	ARIS	2022	What interventions effectively incentivise and support local councils in England to improve performance	13	0		0	0	0	0	0	0	0	0	1	0	0	0	0	0	0	1	1	1	1	1	1	0	0	1	1
procedural	ARIS	2022	And what does the evidence suggest about how this may change going forward	13	0		0	0	0	0	0	0	0	1	0	1	1	1	1	1	1	0	0	0	0	0	0	1	1	0	0
causal	CSAP	2022	What underpins the increased risk of developing multiple long-term conditions as we age	13	0		0	0	0	0	1	0	0	0	0	0	0	0	0	0	0	0	0	0	0	0	0	0	1	0	1
example	CSAP	2022	What examples of good (and bad) policy-making by UK government have you seen	13	0		0	0	0	0	1	0	0	0	0	0	0	0	0	0	0	0	0	0	0	0	0	0	1	0	1
procedural	CSAP	2022	How can we drive rapid development, uptake and access to improved cancer immunotherapies	13	0		0	0	0	0	0	0	0	0	1	0	0	0	0	0	0	1	1	1	1	1	1	0	0	1	1
causal	CSAP	2022	If there is a role for ammonia, how much difference does it make	13	0		0	0	0	0	1	0	0	0	0	0	0	0	0	0	0	0	0	0	0	0	0	0	1	0	1
verification	CSAP- in progress	2022	Is there a replicable model for linking policy choices and end-user experience outcomes?	13	0		0	0	0	1	0	0	0	0	1	0	0	0	0	0	0	1	1	1	1	1	1	1	0	2	1
procedural	CSaP	2023	How can we ensure diversity within the expert community that we are working with?	13	0		0	0	0	0	0	0	0	1	1	1	1	1	1	1	1	1	1	1	1	1	1	1	1	1	1
explanation	CSaP	2023	In which policy areas could the UK Government and Scottish Government work better together?	13	0		0	0	0	0	1	0	0	0	0	0	0	0	0	0	0	0	0	0	0	0	0	0	1	0	1
verification	ARIS	2021	Are traffic standards and guidance still appropriate and relevant considering technological and environmental changes	14	1		0	1	1	0	1	1	1	0	0	1	0	1	1	1	1	1	0	1	1	1	1	0	1	0	1
procedural	Aris	2019	How can front-line public services adapt to the challenges and opportunities presented by automation	14	1		0	0	0	0	0	1	1	0	1	1	0	0	0	1	1	2	1	1	1	2	2	0	0	1	1
example	ARIS	2021	What are the most relevant emerging technologies for maritime and shipping (e.g. autonomous vessels)	14	1		1	0	0	0	0	1	1	0	1	1	1	0	0	1	1	2	2	1	1	2	2	0	0	1	1
procedural	ARIS	2021	How can the UK make best use of existing zero emission technologies and fuels	14	1		0	1	1	0	1	0	1	1	0	2	1	2	2	1	2	1	0	1	1	0	1	1	2	0	1
verification	Aris	2020	Will women be hit relatively harder by the long run economic consequences of coronavirus	14	1		0	0	1	0	1	0	1	0	1	1	0	0	1	0	1	2	1	1	2	1	2	0	1	1	2
verification	Aris	2020	Would the UK’s level of research expertise meet the demands of any future pandemics	14	1		0	0	1	0	0	0	1	0	0	1	0	0	1	0	1	1	0	0	1	0	1	0	0	0	0
procedural	Csap	2019	Which is the most effective way to inform the public about Palliative care services	14	1		0	0	1	0	0	0	1	0	0	1	0	0	1	0	1	1	0	0	1	0	1	0	0	0	0
example	Aris	2020	What have been the health impacts for people in UK prisons and detention centres	14	1		0	0	1	0	1	0	1	0	1	1	0	0	1	0	1	2	1	1	2	1	2	0	1	1	2
procedural	ARIS	2021	How do we ensure responsibility for health at work for those with multiple jobs	14	1		0	0	1	0	0	0	1	0	0	1	0	0	1	0	1	1	0	0	1	0	1	0	0	0	0
verification	ARIS	2021	Do people who switch to active travel see benefits in broader health and wellbeing	14	1		0	0	1	0	0	0	1	0	0	1	0	0	1	0	1	1	0	0	1	0	1	0	0	0	0
procedural	Csap	2020	How might social research supplement economic quantitative analysis in assessing the impacts of regulation	14	1		0	0	1	1	1	0	1	0	0	1	0	0	1	0	1	1	0	0	1	0	1	1	1	1	1
comparison	Csap	2019	What is the balance between building indigenous economic capabilities versus importing from competitive markets	14	1		0	0	1	0	0	0	1	0	0	1	0	0	1	0	1	1	0	0	1	0	1	0	0	0	0
forecasting	CAPE	2021	How does high levels of debt in an economy affect medium term growth prospects?	14	1		0	1	0	0	0	0	1	0	1	1	0	1	0	0	1	2	1	2	1	1	2	0	0	1	1
example	ARIS	2021	What is the most appropriate role for market-based measures compared to other policy measures	14	1		0	1	0	0	0	0	1	0	0	1	0	1	0	0	1	1	0	1	0	0	1	0	0	0	0
verification	CSAP	2022	Are there systematic models of how to navigate this trade-off, even for idealised situations	14	1		0	1	0	1	1	0	1	0	0	1	0	1	0	0	1	1	0	1	0	0	1	1	1	1	1
explanation	CSaP	2023	What are the options for UK domestic and international economic policy to respond to these?	14	1		0	1	0	1	0	0	1	0	0	1	0	1	0	0	1	1	0	1	0	0	1	1	0	1	0
causal	Aris	2019	How will trends in digital information impact disciplines e.g. history, archival research and recordkeeping	14	1		0	1	0	0	0	0	1	0	1	1	0	1	0	0	1	2	1	2	1	1	2	0	0	1	1
value	Aris	2019	How should government encourage open data publication while minimising reidentification risks (the Mosaic Effect)	14	1		0	1	0	0	1	0	1	1	1	2	1	2	1	1	2	2	1	2	1	1	2	1	2	1	2
procedural	CSAP- in progress	2021	How could we shift towards adopting proactive, and predictive policy, rather than reactive policy?	14	1		0	0	0	0	0	0	1	1	1	2	1	1	1	1	2	2	1	1	1	1	2	1	1	1	1
causal	CSAP	2022	How are global policy standards and norms related to Artificial Intelligence likely to develop	14	1		0	0	0	1	0	0	1	0	0	1	0	0	0	0	1	1	0	0	0	0	1	1	0	1	0
example	Csap	2019	(Foreign policy) How is international development policy changing in light of the Prosperity agenda	14	1		0	0	0	1	0	0	1	0	0	1	0	0	0	0	1	1	0	0	0	0	1	1	0	1	0
causal	Csap-in-progress	2019	Intersectional causes of poverty and inequality with emphasis on stratified education perpetuating social reproduction?	14	1		1	0	0	1	0	0	1	0	1	1	1	0	0	0	1	2	2	1	1	1	2	1	0	2	1
example	Aris	2019	What is the public appetite for government making use of these in decision making	14	1		1	0	0	0	1	0	1	0	0	1	1	0	0	0	1	1	1	0	0	0	1	0	1	0	1
procedural	Aris	2020	How can the FSA improve the evidence base concerning Antimicrobial Resistance (AMR) and food	14	1		0	0	0	0	1	0	1	0	0	1	0	0	0	0	1	1	0	0	0	0	1	0	1	0	1
causal	Csap	2020	How can Government bodies best access the views of the small and micro businesses	14	1		0	0	0	1	1	0	1	0	1	1	0	0	0	0	1	2	1	1	1	1	2	1	1	2	2
causal	Aris	2020	If it impacts, which regions of the world are likely to be most affected	14	1		0	0	0	0	1	0	1	0	1	1	0	0	0	0	1	2	1	1	1	1	2	0	1	1	2
value	ARIS	2021	What are the most effective and efficient low-cost ways to accelerate electric vehicle adoption	14	1		0	0	0	1	0	0	1	0	1	1	0	0	0	0	1	2	1	1	1	1	2	1	0	2	1
procedural	ARIS	2021	How can throughput of goods and people be increased cost-effectively through transport security systems	14	1		0	0	0	1	0	0	1	1	0	2	1	1	1	1	2	1	0	0	0	0	1	2	1	1	0
example	CSAP	2021	What does global tech policy and cooperation actually look like, is it even possible	14	1		0	0	0	0	0	0	1	1	0	2	1	1	1	1	2	1	0	0	0	0	1	1	1	0	0
procedural	CSaP	2023	How can we better incorporate geographical mapping to improve HMG’s situational analysis and policy creation?​	14	1		0	0	0	1	0	0	1	0	0	1	0	0	0	0	1	1	0	0	0	0	1	1	0	1	0
forecasting	ARIS	2022	What emerging evidence is there about the future housing market in a post-pandemic world	14	0		0	0	0	0	0	0	1	0	0	0	0	0	0	0	1	0	0	0	0	0	1	0	0	0	0
procedural	ARIS	2021	How do we identify new and emerging health risks before they become health problems	14	0		0	0	0	0	0	0	1	1	1	1	1	1	1	1	2	1	1	1	1	1	2	1	1	1	1
value	Aris	2020	what modern provisions most effectively address emerging technologies, emerging data flows and digital trade	14	0		0	0	0	0	0	0	1	1	0	1	1	1	1	1	2	0	0	0	0	0	1	1	1	0	0
example	Aris	2020	which countries excel at facilitating the commercialisation and export of new technologies and why	14	0		0	0	0	0	0	0	1	0	0	0	0	0	0	0	1	0	0	0	0	0	1	0	0	0	0
value	Aris	2020	How able is the UK’s infrastructure to deal with an increase in internal trade	14	0		1	0	0	0	1	0	1	0	1	0	1	0	0	0	1	1	2	1	1	1	2	0	1	1	2
example	Aris	2020	what is the potential of ledger technology for the measurement of financial services trade	14	0		1	0	0	0	1	0	1	0	0	0	1	0	0	0	1	0	1	0	0	0	1	0	1	0	1
forecasting	CAPE	2021	What emerging technologies will be most important in the field of for economic diplomacy?	14	0		0	0	0	0	1	0	1	0	0	0	0	0	0	0	1	0	0	0	0	0	1	0	1	0	1
example	ARIS	2021	What conditions need to be in place for transport investments to transform local economies	14	0		0	0	0	0	1	0	1	0	0	0	0	0	0	0	1	0	0	0	0	0	1	0	1	0	1
procedural	Csap-in-progress	2019	How can policy makers facilitate internationalisation of UK’s digital ecosystem and technology clusters effectively?	14	0		0	0	0	0	0	0	1	0	0	0	0	0	0	0	1	0	0	0	0	0	1	0	0	0	0
verification	Csap	2019	Does the trans-border nature of data fatally limit national efforts to regulate digital technology	14	0		0	0	0	0	0	0	1	0	0	0	0	0	0	0	1	0	0	0	0	0	1	0	0	0	0
procedural	ARIS	2021	how can we encourage the development and dissemination of innovations in the agri-environment sector	14	0		0	1	1	1	1	1	0	0	1	0	0	1	1	1	0	1	1	2	2	2	1	1	1	2	2
example	CSAP	2021	What are the attractions of investing in the UK for overseas headquartered R&D-focussed businesses	14	0		0	0	1	0	0	1	0	0	0	0	0	0	1	1	0	0	0	0	1	1	0	0	0	0	0
procedural	Aris	2020	How can data and digital innovations be used to create a safer food system	14	0		0	1	0	0	0	1	0	1	1	1	1	2	1	2	1	1	1	2	1	2	1	1	1	1	1
procedural	CSAP	2022	How can governments ensure that digital technologies have the greatest benefit to their citizens	14	0		0	1	0	0	0	1	0	1	1	1	1	2	1	2	1	1	1	2	1	2	1	1	1	1	1
procedural	CSAP- in progress	2022	How can regulatory operations (rules making, enforcement and surveillance) leverage big data and automation?	14	0		0	1	0	0	0	1	0	1	0	1	1	2	1	2	1	0	0	1	0	1	0	1	1	0	0
causal	Csap-in-progress	2019	At what stage of innovations is the private sector involvement most effective and valuable?	14	0		0	1	0	0	0	1	0	0	1	0	0	1	0	1	0	1	1	2	1	2	1	0	0	1	1
forecasting	Csap	2019	How will disruptive technologies change the way government operates over the next 30 years	14	0		0	1	0	0	0	1	0	0	0	0	0	1	0	1	0	0	0	1	0	1	0	0	0	0	0
verification	Csap	2019	Who are the private sector leaders in developing and implementing these technologies (e.g., BluePrism)	14	0		0	1	0	0	0	1	0	0	0	0	0	1	0	1	0	0	0	1	0	1	0	0	0	0	0
value	Csap	2019	what is the next big technological innovation, and how should we prepare for it	14	0		0	1	0	0	0	1	0	0	0	0	0	1	0	1	0	0	0	1	0	1	0	0	0	0	0
causal	Aris	2019	How can new and emerging technologies support behaviour and culture change in complex organisations	14	0		0	1	0	0	0	1	0	0	1	0	0	1	0	1	0	1	1	2	1	2	1	0	0	1	1
causal	Csap	2020	How can innovation systems across organisational boundaries be organised to maximise chances of success	14	0		0	1	0	0	1	1	0	0	0	0	0	1	0	1	0	0	0	1	0	1	0	0	1	0	1
example	Aris	2020	What are the technical and innovation challenges and timelines on developing 20MW+ OW turbines	14	0		1	0	0	0	1	1	0	1	1	1	2	1	1	2	1	1	2	1	1	2	1	1	2	1	2
verification	Aris	2020	Evaluation of Modern Energy Partners innovation programme: Has the programme been implemented as intended	14	0		0	0	0	0	0	1	0	0	1	0	0	0	0	1	0	1	1	1	1	2	1	0	0	1	1
procedural	Csap-in-progress	2020	How to connect artists to cutting edge technology that could expand their creative possibilities	14	0		0	0	0	0	0	1	0	0	0	0	0	0	0	1	0	0	0	0	0	1	0	0	0	0	0
procedural	Aris	2020	How can we measure productivity of emerging industries that cut across current sector definitions	14	0		1	0	0	0	1	1	0	0	1	0	1	0	0	1	0	1	2	1	1	2	1	0	1	1	2
verification	Aris	2020	Does government stimulation of investment address the equity funding gap for pre-commercialised clean technologies	14	0		1	0	0	0	0	1	0	1	0	1	2	1	1	2	1	0	1	0	0	1	0	1	1	0	0
value	Aris	2020	How much specialist technological (LawTech) investment and adoption takes place in the legal sector	14	0		0	0	0	1	0	1	0	0	1	0	0	0	0	1	0	1	1	1	1	2	1	1	0	2	1
example	ARIS	2021	What alternative regulatory models could encourage innovation and minimise chemical use and regulatory burdens	14	0		0	0	0	0	0	1	0	0	1	0	0	0	0	1	0	1	1	1	1	2	1	0	0	1	1
procedural	CSAP- in progress	2021	How could regulation adapt now to support innovation rather than innovation adapt around it?	14	0		0	0	0	0	0	1	0	0	1	0	0	0	0	1	0	1	1	1	1	2	1	0	0	1	1
forecasting	ARIS	2021	what are the emerging drivers of change and what might future change look like	14	0		0	0	0	0	0	1	0	0	1	0	0	0	0	1	0	1	1	1	1	2	1	0	0	1	1
forecasting	ARIS	2021	How will new and emerging technology assist in reducing construction costs for road schemes	14	0		0	0	0	0	0	1	0	0	0	0	0	0	0	1	0	0	0	0	0	1	0	0	0	0	0
causal	CSAP	2022	Why is public procurement not utilised more to stimulate innovation c.f. other support mechanisms	14	0		0	0	0	0	0	1	0	0	0	0	0	0	0	1	0	0	0	0	0	1	0	0	0	0	0
procedural	CSAP	2022	What is the best way to stimulate innovation in the provision of local services	14	0		0	0	0	0	0	1	0	0	0	0	0	0	0	1	0	0	0	0	0	1	0	0	0	0	0
explanation	CSaP	2023	What innovations are in developmement that can deliver the energy transition without increasing existential risk?​	14	0		0	0	0	0	0	1	0	0	1	0	0	0	0	1	0	1	1	1	1	2	1	0	0	1	1
procedural	Aris	2020	What is the most effective strategy for economic recovery following shocks, such as pandemics	14	0		0	0	0	0	0	1	0	0	0	0	0	0	0	1	0	0	0	0	0	1	0	0	0	0	0
causal	CSAP	2022	How important is public health as a contributor towards economic well-being and GDP growth	14	0		0	0	0	0	0	1	0	1	1	1	1	1	1	2	1	1	1	1	1	2	1	1	1	1	1
procedural	CSAP	2021	How can green growth and environmental concerns better become embedded in government decision making	14	0		0	0	0	0	0	1	0	0	0	0	0	0	0	1	0	0	0	0	0	1	0	0	0	0	0
procedural	Aris	2020	What surveillance and monitoring systems are needed to improve prediction systems for future pandemics	14	0		0	1	1	0	0	0	0	0	0	0	0	1	1	0	0	0	0	1	1	0	0	0	0	0	0
procedural	CSAP	2021	How can data and predictive analytics be used responsibly to incentivize healthy life choices	14	0		0	1	1	0	0	0	0	1	1	1	1	2	2	1	1	1	1	2	2	1	1	1	1	1	1
causal	Aris	2020	What are long-term physical health effects of COVID-19 for those who have survived it	14	0		0	0	1	0	0	0	0	0	1	0	0	0	1	0	0	1	1	1	2	1	1	0	0	1	1
value	Aris	2020	How effective was public health surveillance (such as testing) in the UK and globally	14	0		0	0	1	0	0	0	0	0	1	0	0	0	1	0	0	1	1	1	2	1	1	0	0	1	1
value	Aris	2020	What is the most effective way to support those who experience ongoing health effects	14	0		0	0	1	0	0	0	0	0	1	0	0	0	1	0	0	1	1	1	2	1	1	0	0	1	1
example	Aris	2020	how do different social groups ordemographics respond to information on coronavirus in different countries	14	0		0	0	1	0	0	0	0	0	0	0	0	0	1	0	0	0	0	0	1	0	0	0	0	0	0
value	Aris	2020	How successful have communications campaigns around public health messages been during the COVID-19 outbreak	14	0		0	0	1	0	1	0	0	0	1	0	0	0	1	0	0	1	1	1	2	1	1	0	1	1	2
example	CSAP- in progress	2021	What lessons from Global health security can we apply to effective foreign policy discussions?	14	0		0	0	1	0	0	0	0	0	0	0	0	0	1	0	0	0	0	0	1	0	0	0	0	0	0
procedural	ARIS	2021	How can designers and manufacturers contribute to incorporating improvements in occupational health and safety	14	0		0	0	1	0	0	0	0	0	1	0	0	0	1	0	0	1	1	1	2	1	1	0	0	1	1
forecasting	ARIS	2022	How might the COVID-19 pandemic affect homelessness and rough sleeping in the longer term	14	0		0	0	1	0	0	0	0	0	0	0	0	0	1	0	0	0	0	0	1	0	0	0	0	0	0
procedural	CSAP	2022	How can we make Innovative financing work in global health and development programme areas	14	0		1	0	1	0	1	0	0	0	1	0	1	0	1	0	0	1	2	1	2	1	1	0	1	1	2
causal	CSaP	2023	What is the direction of causality between risk of homelessness and physical and mental ill-health?​	14	0		1	0	1	0	0	0	0	1	0	1	2	1	2	1	1	0	1	0	1	0	0	1	1	0	0
procedural	Csap	2019	How might AI-based predictive tools support investor choice/create incentives for effective, sustainable capital allocations	14	0		0	0	1	0	0	0	0	0	1	0	0	0	1	0	0	1	1	1	2	1	1	0	0	1	1
example	Csap-in-progress	2020	What are the economic and financial co-benefits of climate change mitigation for local authorities?	14	0		0	0	1	0	0	0	0	0	1	0	0	0	1	0	0	1	1	1	2	1	1	0	0	1	1
causal	Aris	2020	What are the global economic impacts of climate change across specific regions or countries	14	0		0	0	1	0	1	0	0	0	0	0	0	0	1	0	0	0	0	0	1	0	0	0	1	0	1
verification	Csap	2020	Government as a platform: Would investment in digital government aid economic recovery and growth	14	0		0	0	1	0	0	0	0	0	0	0	0	0	1	0	0	0	0	0	1	0	0	0	0	0	0
example	Aris	2020	what impact do restrictions on data flows and data localisation requirements have on trade	14	0		0	0	1	0	0	0	0	0	0	0	0	0	1	0	0	0	0	0	1	0	0	0	0	0	0
verification	CSAP	2021	Is the World Trade Organization the right forum to modernise rules for digital trade	14	0		0	0	1	0	0	0	0	0	0	0	0	0	1	0	0	0	0	0	1	0	0	0	0	0	0
comparison	CSAP- in progress	2022	Are above factors common or different in smart cities from developing and developed economies?	14	0		0	0	1	0	0	0	0	0	0	0	0	0	1	0	0	0	0	0	1	0	0	0	0	0	0
verification	CSAP	2022	Would greater interaction /data sharing ease tax admin burdens for self employed platform users	14	0		0	0	1	0	0	0	0	0	0	0	0	0	1	0	0	0	0	0	1	0	0	0	0	0	0
example	Csap	2019	What examples are there of successful economic and business policy developments in cities/regions world-wide	14	0		0	0	1	0	1	0	0	0	1	0	0	0	1	0	0	1	1	1	2	1	1	0	1	1	2
procedural	Aris	2020	How can the UK Government ensure that economic recovery reduces inequalities in the future	14	0		0	0	1	0	1	0	0	0	0	0	0	0	1	0	0	0	0	0	1	0	0	0	1	0	1
causal	Aris	2020	What are the key determinants of spatial disparities in economic performance across the UK	14	0		0	0	1	0	0	0	0	0	1	0	0	0	1	0	0	1	1	1	2	1	1	0	0	1	1
value	Aris	2020	to what extent do barriers to goods trade affect services trade and vice versa	14	0		0	0	1	0	0	0	0	0	0	0	0	0	1	0	0	0	0	0	1	0	0	0	0	0	0
example	Aris	2020	what are the wider impacts associated with trade remedy measures, beyond firms directly affected	14	0		0	0	1	0	0	0	0	0	0	0	0	0	1	0	0	0	0	0	1	0	0	0	0	0	0
value	Aris	2020	to what extent does the UK public understand trade policy and global trade patterns	14	0		0	0	1	0	0	0	0	0	0	0	0	0	1	0	0	0	0	0	1	0	0	0	0	0	0
causal	Aris	2020	what are the sub-regional implications of future trade agreements and trade policy more broadly	14	0		1	0	1	0	1	0	0	1	0	1	2	1	2	1	1	0	1	0	1	0	0	1	2	0	1
causal	Aris	2020	what impact would the introduction of carbon border taxes have on regional trade flows	14	0		0	0	1	0	0	0	0	0	0	0	0	0	1	0	0	0	0	0	1	0	0	0	0	0	0
causal	Aris	2020	what impact do non-bank financial institutions providing export finance have on national financial markets	14	0		0	0	1	0	0	0	0	0	0	0	0	0	1	0	0	0	0	0	1	0	0	0	0	0	0
example	Aris	2020	which elements of trade agreements have historically had the greatest impact on trade flows	14	0		0	0	1	0	0	0	0	0	0	0	0	0	1	0	0	0	0	0	1	0	0	0	0	0	0
example	Aris	2020	which statistical methods can help reconcile foreign investment and trade asymmetries between partner countries	14	0		0	0	1	0	0	0	0	0	0	0	0	0	1	0	0	0	0	0	1	0	0	0	0	0	0
value	Aris	2020	how can the UK best uphold the global rules-based system to support trade recovery	14	0		0	0	1	0	0	0	0	0	0	0	0	0	1	0	0	0	0	0	1	0	0	0	0	0	0
procedural	Aris	2020	which methods and modelling approaches can best be used to inform trade dispute cases	14	0		0	0	1	0	0	0	0	0	0	0	0	0	1	0	0	0	0	0	1	0	0	0	0	0	0
example	Aris	2020	how can comparative advantage inform future trade and investment interests across regions and sectors	14	0		0	0	1	0	1	0	0	0	0	0	0	0	1	0	0	0	0	0	1	0	0	0	1	0	1
procedural	Aris	2020	how can we measure the impact of a trade agreement on value added trade	14	0		1	0	1	0	0	0	0	0	0	0	1	0	1	0	0	0	1	0	1	0	0	0	0	0	0
procedural	Aris	2020	What is the least economically damaging way to cover the cost of the package	14	0		0	1	0	0	0	0	0	0	0	0	0	1	0	0	0	0	0	1	0	0	0	0	0	0	0
causal	CSAP- in progress	2021	How do stagnating wages relate to general wage inequality and increased polarization within cities?	14	0		0	1	0	0	0	0	0	1	0	1	1	2	1	1	1	0	0	1	0	0	0	1	1	0	0
verification	ARIS	2021	How far does the Government have a joined-up approach to trade and foreign policy	14	0		0	1	0	1	1	0	0	0	0	0	0	1	0	0	0	0	0	1	0	0	0	1	1	1	1
forecasting	ARIS	2021	How might international trade evolve and how might this affect our transport network requirements	14	0		0	1	0	0	1	0	0	0	1	0	0	1	0	0	0	1	1	2	1	1	1	0	1	1	2
causal	CSAP	2021	How is the economy of information exchange evolving and likely to continue to evolve	14	0		0	1	0	0	1	0	0	0	0	0	0	1	0	0	0	0	0	1	0	0	0	0	1	0	1
causal	ARIS	2021	What roles do maritime sectors play in the wider productivity of the UK economy	14	0		0	1	0	0	0	0	0	0	0	0	0	1	0	0	0	0	0	1	0	0	0	0	0	0	0
value	ARIS	2021	How can transport investment release additional land for housing and deliver wider economic benefits	14	0		1	1	0	0	1	0	0	1	1	1	2	2	1	1	1	1	2	2	1	1	1	1	2	1	2
example	CSAP	2021	Illicit Markets: what is happening in the current illicit drug markets in the UK	14	0		0	1	0	1	1	0	0	0	1	0	0	1	0	0	0	1	1	2	1	1	1	1	1	2	2
verification	CSAP	2022	Is it necessary/ desirable for the government to have a well-articulated economic growth strategy	14	0		0	1	0	0	0	0	0	1	1	1	1	2	1	1	1	1	1	2	1	1	1	1	1	1	1
causal	CAPE	2022	What is the role for private sector in promoting economic growth within communities ?	14	0		1	1	0	0	0	0	0	0	1	0	1	1	0	0	0	1	2	2	1	1	1	0	0	1	1
value	CSaP	2023	To what extent has the UK implemented a fusion of foreign, trade and security policy?	14	0		0	1	0	1	0	0	0	0	0	0	0	1	0	0	0	0	0	1	0	0	0	1	0	1	0
verification	CSaP	2023	Are we seeing a fragmentation of preferential trade, with more liberalisation taking place within rather than between trade blocs?	14	0		0	1	0	0	0	0	0	0	0	0	0	1	0	0	0	0	0	1	0	0	0	0	0	0	0
example	CSAP- in progress	2022	What does the latest research have to offer on children’s internet safety and privacy?	14	0		0	1	0	0	0	0	0	0	0	0	0	1	0	0	0	0	0	1	0	0	0	0	0	0	0
causal	Csap-in-progress	2019	What role do private – public partnerships play in achieving the Sustainable Development Goals?	14	0		0	1	0	0	0	0	0	0	0	0	0	1	0	0	0	0	0	1	0	0	0	0	0	0	0
example	Csap-in-progress	2020	How can public procurement policy support the delivery of the UK’s net zero agenda?	14	0		0	1	0	1	0	0	0	0	0	0	0	1	0	0	0	0	0	1	0	0	0	1	0	1	0
procedural	Csap-in-progress	2020	How can we ensure a ‘just transition’ to low carbon heating in the UK?	14	0		0	1	0	1	0	0	0	0	0	0	0	1	0	0	0	0	0	1	0	0	0	1	0	1	0
procedural	Aris	2020	how can we evaluate best practice intervention for addressing climate change and gender equality	14	0		1	1	0	0	0	0	0	1	1	1	2	2	1	1	1	1	2	2	1	1	1	1	1	1	1
verification	Aris	2020	Are they more or less fearful of ambitious decision making to protect the climate	14	0		0	1	0	1	1	0	0	1	0	1	1	2	1	1	1	0	0	1	0	0	0	2	2	1	1
procedural	Aris	2020	What methodologies can be used to track alignment of investment flows with climate objectives	14	0		0	1	0	0	0	0	0	0	1	0	0	1	0	0	0	1	1	2	1	1	1	0	0	1	1
example	ARIS	2021	what are possible governance and finance options for flood and coastal erosion risk management	14	0		0	0	0	0	1	0	0	0	1	0	0	0	0	0	0	1	1	1	1	1	1	0	1	1	2
verification	CSAP	2021	Are these the sort of questions that some researchers / writers can engage with	14	0		1	0	0	0	0	0	0	0	0	0	1	0	0	0	0	0	1	0	0	0	0	0	0	0	0
procedural	ARIS	2021	which interventions can be used to incentivise improvements in water quality in the environment	14	0		0	0	0	0	0	0	0	0	0	0	0	0	0	0	0	0	0	0	0	0	0	0	0	0	0
causal	ARIS	2021	How does climate and topography of route affect performance of buses powered by batteries	14	0		0	0	0	0	0	0	0	0	0	0	0	0	0	0	0	0	0	0	0	0	0	0	0	0	0
procedural	CSAP	2021	How can we ensure a just transition to low carbon heating in the UK	14	0		0	0	0	0	0	0	0	1	0	1	1	1	1	1	1	0	0	0	0	0	0	1	1	0	0
procedural	CSAP- in progress	2021	How to measure teaching and research performance of education institute during COVID19/or such situations?	14	0		0	0	0	0	1	0	0	0	0	0	0	0	0	0	0	0	0	0	0	0	0	0	1	0	1
causal	ARIS	2021	what is the impact of rising sea level on coastal systems, natural, and human	14	0		0	0	0	0	0	0	0	1	0	1	1	1	1	1	1	0	0	0	0	0	0	1	1	0	0
forecasting	ARIS	2021	What will the impact be on ecosystem services, both now and in the future	14	0		0	0	0	0	0	0	0	1	0	1	1	1	1	1	1	0	0	0	0	0	0	1	1	0	0
procedural	ARIS	2022	What are the most effective ways to identify and measure climate risk to communities	14	0		1	0	0	0	1	0	0	0	1	0	1	0	0	0	0	1	2	1	1	1	1	0	1	1	2
example	ARIS	2022	How should local authority resilience, capacity, capability and financial sustainability be defined and measured	14	0		0	0	0	0	1	0	0	0	1	0	0	0	0	0	0	1	1	1	1	1	1	0	1	1	2
value judgment	CSaP	2023	What actions does the UK need to take to mitigate climate disasters in the global south?​	14	0		0	0	0	0	0	0	0	0	0	0	0	0	0	0	0	0	0	0	0	0	0	0	0	0	0
procedural	CSaP	2023	How to establish forward-looking transparency on climate- and nature-alignment of companies and investment portfolios?​	14	0		0	0	0	0	0	0	0	0	0	0	0	0	0	0	0	0	0	0	0	0	0	0	0	0	0
procedural	CSaP	2023	How to assess the credibility of financial institutions’ commitments to reach net-zero greenhouse gas emissions?​	14	0		0	0	0	0	0	0	0	0	0	0	0	0	0	0	0	0	0	0	0	0	0	0	0	0	0
verification	Csap-in-progress	2019	Can Open Data and Open Science in general help empower public participation in government?	14	0		0	0	0	0	1	0	0	0	1	0	0	0	0	0	0	1	1	1	1	1	1	0	1	1	2
value	Aris	2019	How far can data analytics software help make sense of digital information at scale	14	0		1	0	0	0	0	0	0	0	0	0	1	0	0	0	0	0	1	0	0	0	0	0	0	0	0
example	Csap	2020	What lessons are there for data management in the public and private sectors post-COVID	14	0		1	0	0	0	1	0	0	0	0	0	1	0	0	0	0	0	1	0	0	0	0	0	1	0	1
example	Aris	2020	what is the fragmentation impact of disparate data standards and regulations being developed globally	14	0		1	0	0	0	1	0	0	1	1	1	2	1	1	1	1	1	2	1	1	1	1	1	2	1	2
procedural	Aris	2020	How can we use crowdsourced data in emergency preparedness and response for nuclear resilience	14	0		0	0	0	0	1	0	0	0	1	0	0	0	0	0	0	1	1	1	1	1	1	0	1	1	2
procedural	Aris	2020	How can we most successfully build digital capacity and resilience in the archives sector	14	0		1	0	0	1	0	0	0	0	0	0	1	0	0	0	0	0	1	0	0	0	0	1	0	1	0
forecasting	ARIS	2021	How would people respond to future ‘stay home’ travel restrictions if they were reintroduced	14	0		0	0	0	0	0	0	0	0	1	0	0	0	0	0	0	1	1	1	1	1	1	0	0	1	1
example	ARIS	2022	What can DLUHC learn from other organisations who are using a data science approach	14	0		0	0	0	0	0	0	0	0	1	0	0	0	0	0	0	1	1	1	1	1	1	0	0	1	1
procedural	CSAP	2022	How might we best collate and analyse the data needed to understand LGBTQ+ attrition	14	0		0	0	0	0	0	0	0	0	1	0	0	0	0	0	0	1	1	1	1	1	1	0	0	1	1
comparison	CSAP	2022	How do current UK policies compare with those across a range of other jurisdictions	14	0		1	0	0	0	0	0	0	0	0	0	1	0	0	0	0	0	1	0	0	0	0	0	0	0	0
value judgment	CSaP	2023	What are some better ways to enable citizens to engage digitally with the UK democracy?	14	0		0	0	0	0	1	0	0	0	0	0	0	0	0	0	0	0	0	0	0	0	0	0	1	0	1
causal	Csap	2019	How do we more effectively use evidence to inform policy while ensuring public trust	14	0		1	0	0	0	0	0	0	0	0	0	1	0	0	0	0	0	1	0	0	0	0	0	0	0	0
causal	Csap	2019	How do other city-region governance systems engage with citizens in the development of policies	14	0		0	0	0	1	1	0	0	0	1	0	0	0	0	0	0	1	1	1	1	1	1	1	1	2	2
causal	Aris	2019	How does the governance and assurance of major projects relate to effective decision making	14	0		0	0	0	0	1	0	0	0	1	0	0	0	0	0	0	1	1	1	1	1	1	0	1	1	2
value	Aris	2019	What will be the best learning and development methods in the future Civil Service	14	0		0	0	0	0	1	0	0	0	1	0	0	0	0	0	0	1	1	1	1	1	1	0	1	1	2
procedural	Csap	2019	How do we make the best of EU Exit for the life sciences sector	14	0		0	0	0	0	0	0	0	1	1	1	1	1	1	1	1	1	1	1	1	1	1	1	1	1	1
procedural	Csap	2019	How can we create the conditions for effective and legitimate neighbourhood and community action	14	0		0	0	0	0	1	0	0	0	1	0	0	0	0	0	0	1	1	1	1	1	1	0	1	1	2
procedural	Aris	2019	How do we measure performance / capability development for a risk before it materialises	14	0		0	0	0	0	0	0	0	0	1	0	0	0	0	0	0	1	1	1	1	1	1	0	0	1	1
procedural	Csap-in-progress	2020	How can we develop a critical mineral supply chain strategy that minimises geopolitical risk?	14	0		0	0	0	0	0	0	0	1	0	1	1	1	1	1	1	0	0	0	0	0	0	1	1	0	0
procedural	Aris	2020	How can the FSA remain at the cutting-edge when developing and implementing food regulations	14	0		0	0	0	0	1	0	0	0	0	0	0	0	0	0	0	0	0	0	0	0	0	0	1	0	1
procedural	Aris	2020	What are the most effective strategies for experts to communicate their expertise to policy-makers	14	0		0	0	0	0	0	0	0	1	0	1	1	1	1	1	1	0	0	0	0	0	0	1	1	0	0
procedural	Csap	2020	What are the critical factors in optimising the effectiveness of a Board/non-exec advisory committee	14	0		0	0	0	0	0	0	0	0	1	0	0	0	0	0	0	1	1	1	1	1	1	0	0	1	1
procedural	Aris	2020	What can government do to change this, how should we go about changing this	14	0		0	0	0	0	0	0	0	0	1	0	0	0	0	0	0	1	1	1	1	1	1	0	0	1	1
forecasting	Aris	2020	What will future electric vehicle charging patterns look like as electric vehicle uptake increases	14	0		0	0	0	0	0	0	0	1	0	1	1	1	1	1	1	0	0	0	0	0	0	1	1	0	0
procedural	Aris	2020	This will look at KPIs, a monitoring framework, developing a baseline to measure impact	14	0		0	0	0	0	0	0	0	0	1	0	0	0	0	0	0	1	1	1	1	1	1	0	0	1	1
value	Aris	2020	to what extent will the UK’s main trading partners adopt a more protectionist stance	14	0		0	0	0	0	1	0	0	0	0	0	0	0	0	0	0	0	0	0	0	0	0	0	1	0	1
causal	Aris	2020	What impact does prison education have on the type of work secured after release	14	0		0	0	0	0	0	0	0	0	1	0	0	0	0	0	0	1	1	1	1	1	1	0	0	1	1
procedural	Aris	2020	How can we improve forecasts of case volumes for the courts and tribunals system	14	0		0	0	0	0	0	0	0	1	0	1	1	1	1	1	1	0	0	0	0	0	0	1	1	0	0
procedural	Aris	2020	How can we minimise the harm to those engaging with the family justice system	14	0		0	0	0	0	0	0	0	1	0	1	1	1	1	1	1	0	0	0	0	0	0	1	1	0	0
procedural	Aris	2020	How can we effectively deal with ambiguity and uncertainty in and around our collections	14	0		0	0	0	0	0	0	0	0	1	0	0	0	0	0	0	1	1	1	1	1	1	0	0	1	1
value	Aris	2020	How many lessons learned from scenario planning exercises were applied during the COVID-19 outbreak	14	0		0	0	0	0	1	0	0	1	1	1	1	1	1	1	1	1	1	1	1	1	1	1	2	1	2
value	Aris	2020	How widely do measures need to be adhered to in order to be effective	14	0		0	0	0	0	1	0	0	1	0	1	1	1	1	1	1	0	0	0	0	0	0	1	2	0	1
value	ARIS	2021	how can we better understand and prevent the development of antimicrobial and anthelmintic resistance	14	0		0	0	0	0	0	0	0	0	1	0	0	0	0	0	0	1	1	1	1	1	1	0	0	1	1
forecasting	ARIS	2021	How do we avoid maladaptation and ensure resilience to a range of possible futures	14	0		1	0	0	0	0	0	0	0	0	0	1	0	0	0	0	0	1	0	0	0	0	0	0	0	0
value	ARIS	2021	What are the most effective interventions to reduce car use, car reliance and congestion	14	0		0	0	0	0	0	0	0	0	1	0	0	0	0	0	0	1	1	1	1	1	1	0	0	1	1
example	CAPE	2021	Considering cancer heterogeneity, what kinds of policy decisions are applicable to all cancer types?	14	0		0	0	0	0	0	0	0	0	1	0	0	0	0	0	0	1	1	1	1	1	1	0	0	1	1
causal	ARIS	2021	how do we encourage the design of longer lasting and easily repairable consumer items	14	0		0	0	0	0	0	0	0	0	1	0	0	0	0	0	0	1	1	1	1	1	1	0	0	1	1
procedural	ARIS	2021	how can we ensure appropriate availability and uptake of insurance to achieve better outcomes	14	0		0	0	0	0	0	0	0	0	1	0	0	0	0	0	0	1	1	1	1	1	1	0	0	1	1
procedural	ARIS	2021	How can we improve the estimation and validation of take up for these practices	14	0		0	0	0	0	0	0	0	0	1	0	0	0	0	0	0	1	1	1	1	1	1	0	0	1	1
value	ARIS	2021	What are the most cost-effective measures for reducing shipping emissions both domestically and internationally	14	0		0	0	0	0	1	0	0	0	0	0	0	0	0	0	0	0	0	0	0	0	0	0	1	0	1
verification	ARIS	2021	Would displaying the lifetime running costs and whole-lifecycle emission impacts affect car purchase/leasing behaviour	14	0		0	0	0	0	0	0	0	0	1	0	0	0	0	0	0	1	1	1	1	1	1	0	0	1	1
example	CSAP- in progress	2021	What are Professors/Teachers characteristics, ethics in society needed for compressive empowerment of the world?	14	0		0	0	0	1	1	0	0	0	1	0	0	0	0	0	0	1	1	1	1	1	1	1	1	2	2
procedural	CSAP	2022	How should the public sector organizations manage Knowledge/institutional memories and develop their staff's capacity	14	0		0	0	0	0	1	0	0	0	1	0	0	0	0	0	0	1	1	1	1	1	1	0	1	1	2
procedural	CAPE	2022	How can we maintain trust between government and citizens through periods of significant change/transition?	14	0		0	0	0	1	1	0	0	0	0	0	0	0	0	0	0	0	0	0	0	0	0	1	1	1	1
causal	ARIS	2022	What is the role of local government in influencing people’s decision-making on energy improvements	14	0		0	0	0	1	0	0	0	0	1	0	0	0	0	0	0	1	1	1	1	1	1	1	0	2	1
procedural	ARIS	2022	What are the most effective levers for government (central and local) to affect well-being	14	0		0	0	0	0	1	0	0	0	1	0	0	0	0	0	0	1	1	1	1	1	1	0	1	1	2
procedural	CSAP	2022	What are the best ways to improve critical thinking among leaders in public services	14	0		0	0	0	0	1	0	0	0	1	0	0	0	0	0	0	1	1	1	1	1	1	0	1	1	2
value	CAPE	2022	What objectives should UK Government prioritise in terms of reform of retained EU law?	14	0		0	0	0	0	1	0	0	0	0	0	0	0	0	0	0	0	0	0	0	0	0	0	1	0	1
example	ARIS	2022	What are the international examples of effective interventions to regenerate town centres and cities	14	0		1	0	0	0	0	0	0	0	0	0	1	0	0	0	0	0	1	0	0	0	0	0	0	0	0
example	ARIS	2022	More generally, what international evidence could be relevant to inform decisions in the UK	14	0		0	0	0	1	0	0	0	0	0	0	0	0	0	0	0	0	0	0	0	0	0	1	0	1	0
causal	ARIS	2022	How is the strategic regeneration of large areas best managed over the long term	14	0		0	0	0	1	0	0	0	0	0	0	0	0	0	0	0	0	0	0	0	0	0	1	0	1	0
value	ARIS	2022	What interventions are most effective at helping people to sustain tenancies after receiving support	14	0		0	0	0	0	1	0	0	0	0	0	0	0	0	0	0	0	0	0	0	0	0	0	1	0	1
procedural	ARIS	2022	How can services be better co-ordinated, integrated, timed and targeted to help vulnerable groups	14	0		0	0	0	0	0	0	0	0	1	0	0	0	0	0	0	1	1	1	1	1	1	0	0	1	1
procedural	ARIS	2022	How should high performing and efficient local government and local public services be incentivised	14	0		0	0	0	0	0	0	0	0	1	0	0	0	0	0	0	1	1	1	1	1	1	0	0	1	1
procedural	ARIS	2022	What does a directly-elected mayor in England need in order to be most effective	14	0		0	0	0	1	0	0	0	0	0	0	0	0	0	0	0	0	0	0	0	0	0	1	0	1	0
procedural	ARIS	2022	Are there effective routes for residents/leaseholders/others to be compensated for historic and new defects	14	0		0	0	0	0	1	0	0	0	0	0	0	0	0	0	0	0	0	0	0	0	0	0	1	0	1
procedural	CSAP	2022	What protections would need to be considered (e.g. verification mechanisms, or third party corroboration	14	0		0	0	0	0	1	0	0	0	0	0	0	0	0	0	0	0	0	0	0	0	0	0	1	0	1
example	CSAP- in progress	2022	What methods can government policy teams use to better identify so called unknown unknowns?	14	0		0	0	0	1	0	0	0	0	1	0	0	0	0	0	0	1	1	1	1	1	1	1	0	2	1
causal	CSaP	2023	In what way could out-of-court justice processes contribute to these modernisations and help prevent crime?	14	0		0	0	0	0	0	0	0	1	0	1	1	1	1	1	1	0	0	0	0	0	0	1	1	0	0
example	Csap-in-progress	2019	How can technological advancement be used to improve provision of eye care in conflict-affected countries?	15	1		0	1	1	1	0	1	1	0	0	1	0	1	1	1	1	1	0	1	1	1	1	1	0	1	0
value	Aris	2019	How should government make best use of high-performance computing resources and emerging quantum computing technology	15	1		0	0	0	0	0	1	1	0	1	1	0	0	0	1	1	2	1	1	1	2	2	0	0	1	1
forecasting	Csap	2019	How will emerging Privacy Engineering Technologies (PETs) shape how data is processed in the future	15	1		1	0	0	0	0	1	1	0	0	1	1	0	0	1	1	1	1	0	0	1	1	0	0	0	0
procedural	ARIS	2021	How can we ensure that repair and replacement strategies and the technologies used are suitable	15	1		0	1	1	1	1	0	1	1	1	2	1	2	2	1	2	2	1	2	2	1	2	2	2	2	2
Comparison	ARIS	2021	Which innovations present the greatest value and which might be disadvantageous to the transport system	15	1		0	1	1	1	0	0	1	0	1	1	0	1	1	0	1	2	1	2	2	1	2	1	0	2	1
procedural	CSAP	2021	Should Government pick winners in future technologies, and if so, which winners should they choose	15	1		0	1	1	0	0	0	1	1	0	2	1	2	2	1	2	1	0	1	1	0	1	1	1	0	0
causal	Aris	2020	How will fear of pandemic resurgence affect the willingness of publics to accept greater surveillance	15	1		0	0	1	0	1	0	1	1	0	2	1	1	2	1	2	1	0	0	1	0	1	1	2	0	1
example	CSAP	2021	What can we learn from other systems such as those used in public health/ epidemiology	15	1		0	0	1	0	0	0	1	0	0	1	0	0	1	0	1	1	0	0	1	0	1	0	0	0	0
explanation	CSaP	2023	What are the most impactful interventions to improve health outcomes for people in inclusion health groups?​	15	1		0	0	1	1	1	0	1	0	0	1	0	0	1	0	1	1	0	0	1	0	1	1	1	1	1
procedural	ARIS	2021	How can we lead the global economy in aviation and shipping to decarbonise these industries	15	1		0	0	1	0	0	0	1	1	0	2	1	1	2	1	2	1	0	0	1	0	1	1	1	0	0
value	Aris	2020	how effective have existing trade agreements been in reducing the trade restrictiveness of non-tariff measures	15	1		0	0	1	0	1	0	1	0	0	1	0	0	1	0	1	1	0	0	1	0	1	0	1	0	1
verification	ARIS	2021	Has the role of transport in economic growth changed with increased digital substitution for transport	15	1		0	0	1	0	0	0	1	0	0	1	0	0	1	0	1	1	0	0	1	0	1	0	0	0	0
verification	Aris	2020	how much has trade increased/decreased global emissions, through improving production processes and accentuating market failures	15	1		0	0	1	0	1	0	1	0	0	1	0	0	1	0	1	1	0	0	1	0	1	0	1	0	1
verification	Aris	2020	does international regulatory cooperation help reduce regulatory barriers to trade in innovative products and services	15	1		0	1	0	0	0	0	1	1	0	2	1	2	1	1	2	1	0	1	0	0	1	1	1	0	0
example	CSAP	2021	What governance structures exist in other countries to manage cross-government decision making during trade negotiations	15	1		0	1	0	1	0	0	1	0	1	1	0	1	0	0	1	2	1	2	1	1	2	1	0	2	1
causal	ARIS	2021	Where applicable, how do we know assets can operate safely beyond their original design life	15	1		0	1	0	0	0	0	1	0	0	1	0	1	0	0	1	1	0	1	0	0	1	0	0	0	0
comparison	CSaP	2023	How to assess what level of domestic production vs imports is consistent with UK food security? ​	15	1		0	1	0	1	0	0	1	0	0	1	0	1	0	0	1	1	0	1	0	0	1	1	0	1	0
forecasting	Aris	2020	What are the longer term implications for the research ecosystem in the UK and internationally	15	1		0	1	0	0	0	0	1	0	1	1	0	1	0	0	1	2	1	2	1	1	2	0	0	1	1
value	ARIS	2021	how can we best develop an inclusive societal vision for a just transition towards sustainability	15	1		0	1	0	0	0	0	1	0	0	1	0	1	0	0	1	1	0	1	0	0	1	0	0	0	0
procedural	ARIS	2021	how do we improve our modelling of water resource availability for people and the environment	15	1		0	1	0	0	0	0	1	0	0	1	0	1	0	0	1	1	0	1	0	0	1	0	0	0	0
example	Aris	2020	How has Government protected the data privacy of the public during testing and contact tracing	15	1		0	0	0	1	1	0	1	0	0	1	0	0	0	0	1	1	0	0	0	0	1	1	1	1	1
value	Aris	2020	How might data from different countries’ beneficial ownership and company registers be most effectively linked	15	1		0	0	0	0	1	0	1	1	0	2	1	1	1	1	2	1	0	0	0	0	1	1	2	0	1
procedural	CSAP	2021	How to balance the need to increase algorithmic transparency with national security and commercial secrets	15	1		1	0	0	0	1	0	1	0	0	1	1	0	0	0	1	1	1	0	0	0	1	0	1	0	1
example	CSAP	2022	how can philosophers practically help us to understand the ethical issues surrounding internet platform rulation	15	1		0	0	0	0	0	0	1	0	1	1	0	0	0	0	1	2	1	1	1	1	2	0	0	1	1
example	Csap-in-progress	2019	What role is there for HMG in increasing demand for British goods and services abroad?	15	1		0	0	0	0	0	0	1	0	0	1	0	0	0	0	1	1	0	0	0	0	1	0	0	0	0
causal	Aris	2020	How does Government transparency about evidence and strategy affect the public’s likelihood to follow guidance	15	1		1	0	0	0	1	0	1	0	0	1	1	0	0	0	1	1	1	0	0	0	1	0	1	0	1
value	Csap-in-progress	2020	Where should responsibility lie for the governance, coordination and delivery of local area energy planning?	15	1		0	0	0	1	1	0	1	1	1	2	1	1	1	1	2	2	1	1	1	1	2	2	2	2	2
verification	Aris	2020	Have the investments led to the development of UK skills and further private sector investment	15	1		0	0	0	1	0	0	1	0	1	1	0	0	0	0	1	2	1	1	1	1	2	1	0	2	1
verification	Aris	2020	Are there specific groups of individuals for whom electronic tagging and monitoring is more effective	15	1		0	0	0	0	0	0	1	0	1	1	0	0	0	0	1	2	1	1	1	1	2	0	0	1	1
procedural	Aris	2020	How can the UK Government identify ‘what works’ in their responses to the COVID-19 outbreak	15	1		0	0	0	0	1	0	1	0	0	1	0	0	0	0	1	1	0	0	0	0	1	0	1	0	1
procedural	CSAP	2021	How do I go about developing a hypothesis to test and a method of analysis	15	1		0	0	0	0	0	0	1	0	1	1	0	0	0	0	1	2	1	1	1	1	2	0	0	1	1
value	Aris	2019	How should government make use of data for public good and to enable government transformation	15	0		0	0	0	0	0	0	1	0	1	0	0	0	0	0	1	1	1	1	1	1	2	0	0	1	1
example	Aris	2020	Where are the biggest areas of market growth for R&D intensive technologies in the UK	15	0		0	0	0	0	0	0	1	0	0	0	0	0	0	0	1	0	0	0	0	0	1	0	0	0	0
procedural	CSAP- in progress	2021	How could we increase government - technology and innovation industry collaboration for better, supportive policy?	15	0		0	0	0	1	0	0	1	0	0	0	0	0	0	0	1	0	0	0	0	0	1	1	0	1	0
example	Aris	2020	How can the impacts of research and innovation on UK productivity and competitiveness be demonstrated	15	0		0	1	1	0	1	1	0	1	0	1	1	2	2	2	1	0	0	1	1	1	0	1	2	0	1
example	Aris	2020	What are the costs and barriers to switching to low-carbon fuels in high-carbon industrial processes	15	0		0	1	1	0	0	1	0	1	0	1	1	2	2	2	1	0	0	1	1	1	0	1	1	0	0
procedural	ARIS	2021	how can we improve horizon scanning capability for emerging global chemical risks to the environment	15	0		0	0	1	0	0	1	0	0	0	0	0	0	1	1	0	0	0	0	1	1	0	0	0	0	0
procedural	ARIS	2022	What sorts of government incentives/interventions are effective to achieve digital transformation of the building industry	15	0		0	1	0	0	0	1	0	1	1	1	1	2	1	2	1	1	1	2	1	2	1	1	1	1	1
procedural	CSAP- in progress	2022	How can connected places (‘smart cities’) technology be designed to avoid risks of systemic failure?	15	0		1	1	0	0	0	1	0	0	0	0	1	1	0	1	0	0	1	1	0	1	0	0	0	0	0
value	CSaP	2023	What are the most promising areas for ‘big data’ and digital technologies in addressing social inequalities?​	15	0		0	1	0	0	0	1	0	1	0	1	1	2	1	2	1	0	0	1	0	1	0	1	1	0	0
procedural	Aris	2019	How can we improve the delivery and performance of government transformation and service delivery projects	15	0		0	1	0	0	0	1	0	0	0	0	0	1	0	1	0	0	0	1	0	1	0	0	0	0	0
causal	Aris	2020	Evaluation of Modern Energy Partners innovation programme: How has the programme affected the target outcomes	15	0		0	1	0	1	0	1	0	0	0	0	0	1	0	1	0	0	0	1	0	1	0	1	0	1	0
causal	Csap	2020	How can technology break down power structures and inequalities in government and in public services	15	0		0	0	0	0	0	1	0	0	1	0	0	0	0	1	0	1	1	1	1	2	1	0	0	1	1
procedural	Aris	2020	How can we use emerging technologies to implement an effective and proportionate product regulation regime	15	0		0	0	0	0	0	1	0	0	0	0	0	0	0	1	0	0	0	0	0	1	0	0	0	0	0
value	Aris	2020	How able is the UK’s telecommunications infrastructure to deal with a long-term increase in e-commerce	15	0		1	0	0	0	0	1	0	0	0	0	1	0	0	1	0	0	1	0	0	1	0	0	0	0	0
procedural	Aris	2020	What changes to existing infrastructure, urban planning and building regulations can help reduce transmission rates	15	0		0	0	0	0	0	1	0	0	1	0	0	0	0	1	0	1	1	1	1	2	1	0	0	1	1
causal	Aris	2020	What are the social and distributional impacts and implications of new technologies and emerging industries	15	0		0	0	0	0	0	1	0	0	1	0	0	0	0	1	0	1	1	1	1	2	1	0	0	1	1
causal	Aris	2020	How and to what extent do energy efficiency policies and schemes contribute to industrial productivity	15	0		0	0	0	0	0	1	0	1	0	1	1	1	1	2	1	0	0	0	0	1	0	1	1	0	0
forecasting	Aris	2020	How might future employment within the legal sector change because of technology and technological investment	15	0		1	0	0	0	0	1	0	0	1	0	1	0	0	1	0	1	2	1	1	2	1	0	0	1	1
example	Aris	2020	How have the security and risks of education technology been assessed during the COVID-19 outbreak	15	0		0	0	0	0	0	1	0	1	1	1	1	1	1	2	1	1	1	1	1	2	1	1	1	1	1
example	Aris	2020	What role could technology have in making the justice system more efficient while ensuring fairness	15	0		0	0	0	0	1	1	0	0	1	0	0	0	0	1	0	1	1	1	1	2	1	0	1	1	2
procedural	Aris	2020	How could public spaces and urban infrastructure be changed in the future to promote well-being	15	0		1	0	0	0	0	1	0	0	0	0	1	0	0	1	0	0	1	0	0	1	0	0	0	0	0
procedural	ARIS	2021	How can we promote efficiency and innovation in the maintenance and management of our roads	15	0		0	0	0	0	0	1	0	0	1	0	0	0	0	1	0	1	1	1	1	2	1	0	0	1	1
procedural	CSAP	2021	How can Government use its existing levers to drive adoption of new innovation and technologies	15	0		0	0	0	0	0	1	0	0	1	0	0	0	0	1	0	1	1	1	1	2	1	0	0	1	1
forecasting	CAPE	2021	Covid rapidly increased technology-adoption for businesses and their staff. Will this behaviour change or endure?	15	0		0	0	0	0	0	1	0	0	1	0	0	0	0	1	0	1	1	1	1	2	1	0	0	1	1
causal	ARIS	2021	How does the introduction of new transport technologies affect user experience of the transport networks	15	0		0	0	0	0	0	1	0	1	0	1	1	1	1	2	1	0	0	0	0	1	0	1	1	0	0
example	ARIS	2021	What are the risks associated with new vehicle lighting technologies and can these be mitigated	15	0		0	0	0	0	1	1	0	0	0	0	0	0	0	1	0	0	0	0	0	1	0	0	1	0	1
value	ARIS	2021	What will be the appetite and ability of future transport sectors to invest in innovation/R&D	15	0		1	0	0	0	0	1	0	0	0	0	1	0	0	1	0	0	1	0	0	1	0	0	0	0	0
procedural	CSAP	2021	What can the UN system do to adapt more innovative technologies for the development programmes	15	0		0	0	0	0	0	1	0	0	1	0	0	0	0	1	0	1	1	1	1	2	1	0	0	1	1
procedural	CSAP	2021	How can we build regulation as a service and bring forward innovations in reg tech	15	0		0	0	0	0	0	1	0	1	0	1	1	1	1	2	1	0	0	0	0	1	0	1	1	0	0
procedural	CSAP	2021	How can Government use its existing levers to meet the 2.4% of GDP R&D target	15	0		0	0	0	0	0	1	0	0	1	0	0	0	0	1	0	1	1	1	1	2	1	0	0	1	1
verification	ARIS	2021	Do individuals have the right skills to deal with situations where the technology goes wrong	15	0		0	0	0	0	0	1	0	0	0	0	0	0	0	1	0	0	0	0	0	1	0	0	0	0	0
example	ARIS	2021	How can the risks that emerging technologies pose to transport systems be identified and quantified	15	0		0	0	0	0	0	1	0	0	0	0	0	0	0	1	0	0	0	0	0	1	0	0	0	0	0
value	ARIS	2021	To what extent has the UK’s competitiveness in transport infrastructure changed relative to other countries	15	0		0	0	0	0	0	1	0	0	0	0	0	0	0	1	0	0	0	0	0	1	0	0	0	0	0
procedural	ARIS	2021	How can we support a technology transformation to eliminate all vehicle exhaust emissions before 2050	15	0		0	0	0	0	0	1	0	0	0	0	0	0	0	1	0	0	0	0	0	1	0	0	0	0	0
comparison	CSAP	2021	How does the UK compare as a destination for R&D investment compared with other locations	15	0		0	0	0	0	0	1	0	0	0	0	0	0	0	1	0	0	0	0	0	1	0	0	0	0	0
value	ARIS	2022	What safety-related interventions work most effectively and reliably to change industry behaviours, norms, and culture	15	0		0	0	0	0	0	1	0	0	0	0	0	0	0	1	0	0	0	0	0	1	0	0	0	0	0
procedural	ARIS	2022	And what is effective in motivating industry to comply (including in relation to energy efficiency)	15	0		0	0	0	0	0	1	0	0	0	0	0	0	0	1	0	0	0	0	0	1	0	0	0	0	0
procedural	CSAP	2022	How should public R&D investment be targeted to boost growth and productivity in different regions	15	0		0	0	0	0	1	1	0	1	1	1	1	1	1	2	1	1	1	1	1	2	1	1	2	1	2
procedural	ARIS	2021	how can we develop pathways towards net zero that are socially, economically, and environmentally sustainable	15	0		0	0	0	0	1	1	0	0	0	0	0	0	0	1	0	0	0	0	0	1	0	0	1	0	1
Comparison	ARIS	2021	What are the risks and opportunities for the UK across economic, social and environmental dimensions	15	0		0	0	0	0	0	1	0	1	0	1	1	1	1	2	1	0	0	0	0	1	0	1	1	0	0
verification	Csap	2019	Can modifying the channel of co-payment for in-patients help in decreasing out of pocket payment	15	0		0	0	0	0	0	1	0	0	0	0	0	0	0	1	0	0	0	0	0	1	0	0	0	0	0
procedural	Csap-in-progress	2019	How can we use Artificial Intelligence to forecast environmental change and by proxy epidemiological events?	15	0		0	0	0	0	0	1	0	1	1	1	1	1	1	2	1	1	1	1	1	2	1	1	1	1	1
procedural	Csap	2019	How can we encourage medical students to get involved in medical research about Palliative care	15	0		1	0	0	0	0	1	0	0	0	0	1	0	0	1	0	0	1	0	0	1	0	0	0	0	0
verification	Aris	2020	What is the UK’s current level of domestic research expertise relating to major pandemic threats	15	0		0	0	0	1	0	1	0	0	0	0	0	0	0	1	0	0	0	0	0	1	0	1	0	1	0
causal	ARIS	2021	how does exposure to biodiverse environments link to human microbiome diversity and shape health outcomes	15	0		0	0	0	1	0	1	0	0	1	0	0	0	0	1	0	1	1	1	1	2	1	1	0	2	1
verification	Csap-in-progress	2019	Can concerns around social fairness, human rights and animal welfare justify new forms of protectionism?	15	0		0	1	1	0	0	0	0	1	0	1	1	2	2	1	1	0	0	1	1	0	0	1	1	0	0
causal	Aris	2020	What have been the effects of low quality or overcrowded housing in the COVID-19 pandemic	15	0		0	0	1	0	0	0	0	0	1	0	0	0	1	0	0	1	1	1	2	1	1	0	0	1	1
forecasting	Aris	2020	What are the long-term health effects for infants reaching critical stages during the COVID-19 outbreak	15	0		0	0	1	0	0	0	0	0	1	0	0	0	1	0	0	1	1	1	2	1	1	0	0	1	1
procedural	Aris	2020	How could the UK cooperate with other nations to improve global preparedness for future pandemics	15	0		0	0	1	0	0	0	0	0	1	0	0	0	1	0	0	1	1	1	2	1	1	0	0	1	1
value	Aris	2020	What is the most effective way to support those who experience ongoing mental health impacts	15	0		0	0	1	0	0	0	0	0	0	0	0	0	1	0	0	0	0	0	1	0	0	0	0	0	0
procedural	Aris	2020	What would make joint working more effective in the event of future public health crises	15	0		0	0	1	0	0	0	0	0	0	0	0	0	1	0	0	0	0	0	1	0	0	0	0	0	0
verification	Aris	2020	Have some groups been at greater risk of poor mental health during the COVID-19 outbreak	15	0		0	0	1	0	0	0	0	0	0	0	0	0	1	0	0	0	0	0	1	0	0	0	0	0	0
causal	Aris	2020	what impact will coronavirus have on global attitudes to traditional medicines derived from animal products	15	0		0	0	1	0	0	0	0	0	0	0	0	0	1	0	0	0	0	0	1	0	0	0	0	0	0
Comparison	Aris	2020	How has access to healthcare or treatment plans differed between groups during the COVID-19 outbreak	15	0		0	0	1	0	0	0	0	1	0	1	1	1	2	1	1	0	0	0	1	0	0	1	1	0	0
example	Aris	2020	What has been learned from the UK’s previous focus on preparing for an influenza pandemic	15	0		1	0	1	0	0	0	0	0	0	0	1	0	1	0	0	0	1	0	1	0	0	0	0	0	0
example	Aris	2020	How are the roles of different agencies with public health responsibilities understood by the public	15	0		0	0	1	0	0	0	0	0	0	0	0	0	1	0	0	0	0	0	1	0	0	0	0	0	0
procedural	CSAP	2021	How can impact evaluation be used effectively for the global health and development policy area	15	0		0	0	1	0	1	0	0	1	1	1	1	1	2	1	1	1	1	1	2	1	1	1	2	1	2
value	CAPE	2021	How does health policy need to shift to address the backlog of all non-COVID treatment?	15	0		0	0	1	0	1	0	0	0	1	0	0	0	1	0	0	1	1	1	2	1	1	0	1	1	2
procedural	CSAP	2021	How to make our social and healthcare system more resilient in response to health emergencies	15	0		0	0	1	0	0	0	0	0	1	0	0	0	1	0	0	1	1	1	2	1	1	0	0	1	1
procedural	CSAP	2021	How can essential medical supplies such as diagnostics and vaccines be secured for low-income countries	15	0		0	0	1	0	0	0	0	0	1	0	0	0	1	0	0	1	1	1	2	1	1	0	0	1	1
procedural	CSAP	2021	What should we prepare for the next pandemic in the concept of national health security	15	0		1	0	1	0	0	0	0	0	0	0	1	0	1	0	0	0	1	0	1	0	0	0	0	0	0
procedural	CSAP	2022	How can we improve the early diagnosis of cancer and reduce disparities in cancer diagnosis	15	0		0	0	1	0	1	0	0	0	0	0	0	0	1	0	0	0	0	0	1	0	0	0	1	0	1
procedural	CAPE	2022	How can we evidence the value of behavioural therapeutic interventions in health and social care?	15	0		0	0	1	0	0	0	0	0	0	0	0	0	1	0	0	0	0	0	1	0	0	0	0	0	0
procedural	CSAP	2022	How can health ministries within different countries better exchange best practice, advice, expertise and information	15	0		1	0	1	0	0	0	0	0	1	0	1	0	1	0	0	1	2	1	2	1	1	0	0	1	1
procedural	CSAP	2022	How can health ministries within different countries better exchange best practice, advice, expertise and information	15	0		1	0	1	0	0	0	0	1	0	1	2	1	2	1	1	0	1	0	1	0	0	1	1	0	0
procedural	CSAP	2022	What should be the main inputs to strategic decision making in health and social care	15	0		0	0	1	0	1	0	0	0	1	0	0	0	1	0	0	1	1	1	2	1	1	0	1	1	2
causal	Aris	2020	How will the operation of power markets change as the proportion of renewable generation increases	15	0		0	0	1	0	0	0	0	0	1	0	0	0	1	0	0	1	1	1	2	1	1	0	0	1	1
procedural	ARIS	2021	How can the UK realise the UN Sustainable Development Goals (SDGs) through its trade policy	15	0		0	0	1	0	1	0	0	0	0	0	0	0	1	0	0	0	0	0	1	0	0	0	1	0	1
example	CSAP- in progress	2021	What are the key policy priorities which policymakers will need to trade-off against net zero?	15	0		0	0	1	0	1	0	0	0	0	0	0	0	1	0	0	0	0	0	1	0	0	0	1	0	1
procedural	Aris	2020	how can restrictions on trade in services be effectively measured across sectors, given data limitations	15	0		0	0	1	0	0	0	0	0	0	0	0	0	1	0	0	0	0	0	1	0	0	0	0	0	0
causal	Aris	2020	what is the relationship between easing and removing foreign investment restrictions and export performance bilaterally	15	0		0	0	1	0	0	0	0	0	0	0	0	0	1	0	0	0	0	0	1	0	0	0	0	0	0
procedural	Aris	2020	how can we measure the market access restrictiveness of a country from a UK perspective	15	0		0	0	1	0	0	0	0	0	0	0	0	0	1	0	0	0	0	0	1	0	0	0	0	0	0
procedural	CSaP	2023	In the context of Online Marketplaces, how can we use AI to be a better regulator?	15	0		0	0	1	0	1	0	0	0	1	0	0	0	1	0	0	1	1	1	2	1	1	0	1	1	2
value	Csap	2019	What further action if any should government take to ensure the mobilisation of capital required	15	0		0	0	1	0	1	0	0	1	0	1	1	1	2	1	1	0	0	0	1	0	0	1	2	0	1
procedural	Aris	2019	How can policy makers be supported to collaborate more effectively with external experts and academia	15	0		0	0	1	0	1	0	0	0	1	0	0	0	1	0	0	1	1	1	2	1	1	0	1	1	2
value	Csap-in-progress	2019	Should the UK look to increase trade with hostile states in the pursuit of prosperity?	15	0		0	0	1	0	1	0	0	1	0	1	1	1	2	1	1	0	0	0	1	0	0	1	2	0	1
forecasting	Csap	2019	What are the long-term social, economic and geopolitical trends that will affect trade and investment	15	0		0	0	1	0	0	0	0	0	1	0	0	0	1	0	0	1	1	1	2	1	1	0	0	1	1
value	Csap	2019	How should UK security policy respond to the shifts in economic dominance between global powers	15	0		0	0	1	0	0	0	0	0	1	0	0	0	1	0	0	1	1	1	2	1	1	0	0	1	1
procedural	Csap-in-progress	2019	How can the UK use future trade negotiations with China to influence China’s domestic policies?	15	0		0	0	1	0	0	0	0	0	1	0	0	0	1	0	0	1	1	1	2	1	1	0	0	1	1
example	Csap-in-progress	2019	Generating employment opportunities for our youth bulk by integrating them with a global job market?	15	0		0	0	1	0	1	0	0	0	0	0	0	0	1	0	0	0	0	0	1	0	0	0	1	0	1
causal	Csap	2019	What are the structural factors in the UK economy that are prohibiting firms from exporting	15	0		1	0	1	0	0	0	0	0	0	0	1	0	1	0	0	0	1	0	1	0	0	0	0	0	0
procedural	Csap	2019	Based on international experience, what possibilities are there for greater fiscal devolution in the UK	15	0		0	0	1	0	1	0	0	0	0	0	0	0	1	0	0	0	0	0	1	0	0	0	1	0	1
example	Aris	2019	What are public perceptions of the economic, social and cultural links between the UK nations	15	0		0	0	1	0	1	0	0	0	0	0	0	0	1	0	0	0	0	0	1	0	0	0	1	0	1
example	Aris	2020	what is the impact of increased trade and investment on poverty reduction in developing countries	15	0		0	0	1	0	1	0	0	0	0	0	0	0	1	0	0	0	0	0	1	0	0	0	1	0	1
causal	Aris	2020	what is the effect on wages, employment and survival on UK exporters versus non exporters	15	0		0	0	1	0	0	0	0	0	1	0	0	0	1	0	0	1	1	1	2	1	1	0	0	1	1
causal	Csap	2020	What powers and responsibilities does local government need to help regionally rebalance the UK economy	15	0		0	0	1	0	0	0	0	0	0	0	0	0	1	0	0	0	0	0	1	0	0	0	0	0	0
value	Aris	2020	which trade policy levers could have the greatest impact in terms of reducing global emissions	15	0		0	0	1	0	0	0	0	0	0	0	0	0	1	0	0	0	0	0	1	0	0	0	0	0	0
value	Aris	2020	to what extent do business strategies include exporting as a means of achieving business growth	15	0		0	0	1	0	0	0	0	0	0	0	0	0	1	0	0	0	0	0	1	0	0	0	0	0	0
example	Aris	2020	how can insights from behavioural economics and nudge theory inform business engagement with DIT products and services	15	0		0	0	1	0	0	0	0	0	0	0	0	0	1	0	0	0	0	0	1	0	0	0	0	0	0
procedural	Aris	2020	How can the UK best balance economic growth with economic stability following the COVID-19 outbreak	15	0		0	0	1	1	0	0	0	0	0	0	0	0	1	0	0	0	0	0	1	0	0	1	0	1	0
procedural	Aris	2020	How can productivity be increased and maintained, even in the event of future economic shocks	15	0		0	0	1	0	0	0	0	1	0	1	1	1	2	1	1	0	0	0	1	0	0	1	1	0	0
example	Aris	2020	How can energy demand profiles and potential responses to time of use tariffs be segmented	15	0		0	0	1	0	0	0	0	0	1	0	0	0	1	0	0	1	1	1	2	1	1	0	0	1	1
example	Aris	2020	how do non-UK businesses and publics perceive the UK as a trade and/or investment partner	15	0		0	0	1	0	0	0	0	0	0	0	0	0	1	0	0	0	0	0	1	0	0	0	0	0	0
procedural	Aris	2020	How can we measure the structure and interactions in the supply chain in exporting sectors	15	0		0	0	1	0	1	0	0	0	0	0	0	0	1	0	0	0	0	0	1	0	0	0	1	0	1
procedural	Aris	2020	how can we evaluate economic impact of customs and trade facilitation procedures following trade agreements	15	0		0	0	1	0	0	0	0	0	1	0	0	0	1	0	0	1	1	1	2	1	1	0	0	1	1
causal	CSAP	2021	How will the post COVID economic and social impacts affect public order and crime patterns	15	0		0	1	0	1	0	0	0	0	0	0	0	1	0	0	0	0	0	1	0	0	0	1	0	1	0
comparison	CAPE	2021	How economically interconnected are regional blocs? Which regions and countries are more interconnected than others?	15	0		0	1	0	0	0	0	0	0	0	0	0	1	0	0	0	0	0	1	0	0	0	0	0	0	0
value	CAPE	2021	What role (if any) should a university play in the economic success of it’s city/region?	15	0		0	1	0	0	0	0	0	0	0	0	0	1	0	0	0	0	0	1	0	0	0	0	0	0	0
procedural	ARIS	2021	How have other countries attempted to measure the potential gains and actual benefits from FTAs	15	0		0	1	0	0	0	0	0	0	0	0	0	1	0	0	0	0	0	1	0	0	0	0	0	0	0
example	ARIS	2021	How is it related to history, socio-economic and demographic factors and financial and other incentives	15	0		0	1	0	0	0	0	0	0	0	0	0	1	0	0	0	0	0	1	0	0	0	0	0	0	0
procedural	ARIS	2022	How can government finance regeneration and recycle the benefits to reduce the costs to taxpayers	15	0		0	1	0	0	1	0	0	0	1	0	0	1	0	0	0	1	1	2	1	1	1	0	1	1	2
example	CSAP	2022	In your opinion, what is the biggest problem with the UK's tax policy at present	15	0		0	1	0	0	0	0	0	0	1	0	0	1	0	0	0	1	1	2	1	1	1	0	0	1	1
value	CAPE	2022	What role can/should a trade agreement play as a soft-power tool to further British interests?	15	0		0	1	0	0	0	0	0	0	1	0	0	1	0	0	0	1	1	2	1	1	1	0	0	1	1
comparison	ARIS	2022	What is the trade-off between security of tenure and investment in/supply of private rented housing	15	0		0	1	0	0	0	0	0	0	1	0	0	1	0	0	0	1	1	2	1	1	1	0	0	1	1
example	Aris	2020	What is the investment opportunity of meeting our net zero commitment across low carbon sectors	15	0		0	1	0	0	0	0	0	0	1	0	0	1	0	0	0	1	1	2	1	1	1	0	0	1	1
procedural	CAPE	2021	How can the UK Government enhance the monitoring of adaptation progress against domestic climate risks?	15	0		0	0	0	0	1	0	0	0	1	0	0	0	0	0	0	1	1	1	1	1	1	0	1	1	2
value	CSAP	2021	How well does the current system for monitoring progress and reporting research outcomes etc work	15	0		0	0	0	0	0	0	0	0	1	0	0	0	0	0	0	1	1	1	1	1	1	0	0	1	1
comparison	CSAP	2021	For developing countries, what are the costs and benefits of a low carbon development trajectory	15	0		0	0	0	0	0	0	0	1	0	1	1	1	1	1	1	0	0	0	0	0	0	1	1	0	0
causal	ARIS	2021	what are the population-level impacts of sublethal pesticide and other chemical exposure in the environment	15	0		0	0	0	0	0	0	0	1	0	1	1	1	1	1	1	0	0	0	0	0	0	1	1	0	0
value	ARIS	2021	how can local planning for nature-based solutions be best reconciled with regional and national strategies	15	0		0	0	0	0	0	0	0	1	0	1	1	1	1	1	1	0	0	0	0	0	0	1	1	0	0
procedural	ARIS	2021	how do we better understand the impacts of climate change on water, habitats, and species	15	0		0	0	0	0	0	0	0	1	0	1	1	1	1	1	1	0	0	0	0	0	0	1	1	0	0
causal	CSAP	2021	What is the role of carbon pricing/emissions trading within the wider suite/system of climate policies	15	0		0	0	0	0	0	0	0	0	0	0	0	0	0	0	0	0	0	0	0	0	0	0	0	0	0
procedural	CSAP	2022	How to get research translated into development (and thence to commercial or mass impact etc	15	0		0	0	0	0	0	0	0	0	0	0	0	0	0	0	0	0	0	0	0	0	0	0	0	0	0
procedural	CSaP	2023	How can policy makers successfully present science and research within a difficult political / policy context?	15	0		0	0	0	0	1	0	0	0	0	0	0	0	0	0	0	0	0	0	0	0	0	0	1	0	1
causal	CSaP	2023	What will the policy impacts of an increasingly accessible Arctic be for the UK’s Climate and Energy Policy?	15	0		0	0	0	0	0	0	0	1	0	1	1	1	1	1	1	0	0	0	0	0	0	1	1	0	0
verification	CSaP	2023	Can science and tech research partnerships with NE Asia and the US support this aim?​	15	0		0	0	0	0	1	0	0	0	0	0	0	0	0	0	0	0	0	0	0	0	0	0	1	0	1
procedural	CSaP	2023	How can we strengthen local implementation of national sustainability goals and empower local communities to make more sustainable choices?​	15	0		0	0	0	0	0	0	0	0	0	0	0	0	0	0	0	0	0	0	0	0	0	0	0	0	0
procedural	CSaP	2023	How should we respond if a new US administration turns its back on net zero?	15	0		0	0	0	0	0	0	0	0	0	0	0	0	0	0	0	0	0	0	0	0	0	0	0	0	0
procedural	Aris	2019	How to model supply chains using real-time data to ensure effective supply chain security management	15	0		0	0	0	0	1	0	0	0	1	0	0	0	0	0	0	1	1	1	1	1	1	0	1	1	2
causal	Csap	2019	How can digital information and other approaches be used to improve the safety of buildings	15	0		0	0	0	0	0	0	0	0	1	0	0	0	0	0	0	1	1	1	1	1	1	0	0	1	1
value	Csap	2019	what principles should guide national security policy in an age of automated systems and datasets	15	0		0	0	0	0	0	0	0	1	0	1	1	1	1	1	1	0	0	0	0	0	0	1	1	0	0
verification	Csap	2019	Are certain restrictions on use still necessary; and if so, what do they look like	15	0		0	0	0	0	0	0	0	0	1	0	0	0	0	0	0	1	1	1	1	1	1	0	0	1	1
procedural	Csap	2019	How can we become more predictive and proactive rather than reactive in tackling human trafficking	15	0		0	0	0	0	0	0	0	0	0	0	0	0	0	0	0	0	0	0	0	0	0	0	0	0	0
value	Csap-in-progress	2020	To what extent International Organisations (e.g the UN) will be able to regulate Big Data?	15	0		0	0	0	1	1	0	0	1	0	1	1	1	1	1	1	0	0	0	0	0	0	2	2	1	1
example	Aris	2020	What data is present to indicate that children are being harmed by the current system	15	0		0	0	0	0	1	0	0	0	1	0	0	0	0	0	0	1	1	1	1	1	1	0	1	1	2
procedural	CSAP	2021	How do you address potential problems with the way internet rules are decided and negotiated	15	0		1	0	0	0	0	0	0	0	0	0	1	0	0	0	0	0	1	0	0	0	0	0	0	0	0
verification	CSAP	2021	Can Artificial intelligence help triage vast volumes of data for truthful, relevant, or significant knowledge	15	0		0	0	0	0	1	0	0	0	0	0	0	0	0	0	0	0	0	0	0	0	0	0	1	0	1
causal	ARIS	2022	What is the role of transparency and data in driving high quality local public services	15	0		0	0	0	0	1	0	0	0	0	0	0	0	0	0	0	0	0	0	0	0	0	0	1	0	1
verification	CSAP	2022	Is modality dead - are there still differentials between online and in real life learning	15	0		1	0	0	0	0	0	0	0	0	0	1	0	0	0	0	0	1	0	0	0	0	0	0	0	0
causal	CSAP- in progress	2022	What are the gaps in policies that are impacting trustworthiness of smart services in cities?	15	0		0	0	0	0	1	0	0	0	0	0	0	0	0	0	0	0	0	0	0	0	0	0	1	0	1
example	CSAP- in progress	2022	What are the most effective ways to attract people from underrepresented backgrounds into cyber security?	15	0		0	0	0	0	0	0	0	0	1	0	0	0	0	0	0	1	1	1	1	1	1	0	0	1	1
procedural	Aris	2019	How do we develop public services that allow users to collectively create their own solutions	15	0		0	0	0	0	1	0	0	0	1	0	0	0	0	0	0	1	1	1	1	1	1	0	1	1	2
value	Csap	2019	Investor and government relations: What role should the investor community play in the policy-making process	15	0		0	0	0	0	0	0	0	1	1	1	1	1	1	1	1	1	1	1	1	1	1	1	1	1	1
verification	Csap	2019	Is learning in small groups or one-to-one better for adult professional learners studying foreign languages	15	0		0	0	0	0	0	0	0	1	1	1	1	1	1	1	1	1	1	1	1	1	1	1	1	1	1
verification	Csap	2019	Can we identify what is making people vulnerable to human trafficking in their particular locations/situations	15	0		0	0	0	0	0	0	0	1	1	1	1	1	1	1	1	1	1	1	1	1	1	1	1	1	1
causal	Csap	2019	What does effective and meaningful public engagement look like in the humanities and social sciences	15	0		0	0	0	0	1	0	0	0	0	0	0	0	0	0	0	0	0	0	0	0	0	0	1	0	1
forecasting	Aris	2019	How is demand for public services expected to vary ten, twenty, thirty years from now	15	0		0	0	0	0	0	0	0	0	1	0	0	0	0	0	0	1	1	1	1	1	1	0	0	1	1
value	Aris	2020	what bilateral or multilateral engagement is most effective in preventing country-to-country disputes from being lodged	15	0		0	0	0	0	0	0	0	0	1	0	0	0	0	0	0	1	1	1	1	1	1	0	0	1	1
example	Aris	2020	What works across our prisons to increase safety and security and reduce levels of violence	15	0		0	0	0	0	0	0	0	0	1	0	0	0	0	0	0	1	1	1	1	1	1	0	0	1	1
procedural	Aris	2020	What are the most effective strategies for ensuring Government communications are not undermined by mis/disinformation	15	0		0	0	0	0	0	0	0	0	1	0	0	0	0	0	0	1	1	1	1	1	1	0	0	1	1
verification	Aris	2020	Have the investments led to the development of UK skills and further private sector investment	15	0		0	0	0	0	0	0	0	0	1	0	0	0	0	0	0	1	1	1	1	1	1	0	0	1	1
procedural	Aris	2020	how can barriers to foreign investment (including business procedures) be most effectively identified and addressed	15	0		0	0	0	0	0	0	0	0	1	0	0	0	0	0	0	1	1	1	1	1	1	0	0	1	1
example	Aris	2020	How do different advice and support services interact, share information, and refer individuals between organisations	15	0		0	0	0	0	0	0	0	0	1	0	0	0	0	0	0	1	1	1	1	1	1	0	0	1	1
example	Aris	2020	What works, at which stage, and for whom, to improve the efficiency of case progression	15	0		0	0	0	0	0	0	0	0	1	0	0	0	0	0	0	1	1	1	1	1	1	0	0	1	1
example	Aris	2020	What works and for whom to prevent and divert children and young people from offending	15	0		0	0	0	0	0	0	0	0	1	0	0	0	0	0	0	1	1	1	1	1	1	0	0	1	1
value	Aris	2020	How effective are rehabilitation activity requirements (RARs) and in what ways can they be improved	15	0		0	0	0	0	0	0	0	1	0	1	1	1	1	1	1	0	0	0	0	0	0	1	1	0	0
causal	Aris	2020	How has the COVID-19 outbreak affected public opinion of the police and other public bodies	15	0		0	0	0	0	0	0	0	1	0	1	1	1	1	1	1	0	0	0	0	0	0	1	1	0	0
causal	Aris	2020	What effect will sick leave due to COVID-19 or related conditions have on worker productivity	15	0		0	0	0	0	1	0	0	1	1	1	1	1	1	1	1	1	1	1	1	1	1	1	2	1	2
causal	Aris	2020	How will the education sector be affected by teaching staff shortages beyond the COVID-19 outbreak	15	0		0	0	0	0	1	0	0	1	1	1	1	1	1	1	1	1	1	1	1	1	1	1	2	1	2
value	Aris	2020	What is the most effective strategy for supporting individuals experiencing these conditions in the long-term	15	0		0	0	0	0	0	0	0	1	1	1	1	1	1	1	1	1	1	1	1	1	1	1	1	1	1
procedural	Aris	2020	What strategies could have been in place to mitigate the impact of the COVID-19 outbreak	15	0		0	0	0	1	0	0	0	0	1	0	0	0	0	0	0	1	1	1	1	1	1	1	0	2	1
verification	Aris	2020	Has there been a rise in hate speech, racism or discrimination during the COVID-19 outbreak	15	0		0	0	0	0	1	0	0	0	1	0	0	0	0	0	0	1	1	1	1	1	1	0	1	1	2
procedural	ARIS	2021	How do we build on our current devolution policy to further maximise effective working practices	15	0		0	0	0	0	1	0	0	0	0	0	0	0	0	0	0	0	0	0	0	0	0	0	1	0	1
value	CSAP	2021	What responsibility do Governments have to ensure a certain degree of domestic food system security	15	0		0	0	0	0	0	0	0	0	1	0	0	0	0	0	0	1	1	1	1	1	1	0	0	1	1
procedural	CAPE	2021	What tools and approaches could we use to find long-term solutions to reducing food insecurity?	15	0		0	0	0	0	0	0	0	0	1	0	0	0	0	0	0	1	1	1	1	1	1	0	0	1	1
example	CAPE	2021	Which, if any, of the above effects influence Land Value Uplift (used in existing appraisals)?	15	0		0	0	0	0	0	0	0	0	1	0	0	0	0	0	0	1	1	1	1	1	1	0	0	1	1
value	ARIS	2021	At what spatial scale should such visions be developed and how to reconcile across scales	15	0		0	0	0	0	0	0	0	1	0	1	1	1	1	1	1	0	0	0	0	0	0	1	1	0	0
causal	ARIS	2021	What are the impacts of transport schemes that facilitate housing developments (such as urban realm)	15	0		0	0	0	0	0	0	0	0	1	0	0	0	0	0	0	1	1	1	1	1	1	0	0	1	1
Comparison	ARIS	2021	What are the strengths and limitations of activity tracking, eye-tracking, heart rate, bio-markers, neurological sensors	15	0		0	0	0	0	0	0	0	0	1	0	0	0	0	0	0	1	1	1	1	1	1	0	0	1	1
value	ARIS	2021	Do the activities of high-emitting travellers undermine the perceived effectiveness of the average transport user	15	0		0	0	0	0	0	0	0	0	1	0	0	0	0	0	0	1	1	1	1	1	1	0	0	1	1
procedural	ARIS	2021	How do we prepare for, and respond effectively to, emergencies and unexpected events affecting transport	15	0		0	0	0	0	1	0	0	0	0	0	0	0	0	0	0	0	0	0	0	0	0	0	1	0	1
value	CSAP	2021	Where should responsibility lie for the governance, coordination and delivery of local area energy planning	15	0		0	0	0	1	0	0	0	0	0	0	0	0	0	0	0	0	0	0	0	0	0	1	0	1	0
procedural	CSAP	2022	How can policymakers create evidence-based policy to increase retention of LGBTQ+ minorities in STEM fields	15	0		0	0	0	0	1	0	0	0	1	0	0	0	0	0	0	1	1	1	1	1	1	0	1	1	2
value	CAPE	2022	How efficient policy training is in changing policy makers’ mindsets and behaviours when designing policy?	15	0		0	0	0	0	1	0	0	0	1	0	0	0	0	0	0	1	1	1	1	1	1	0	1	1	2
value	ARIS	2022	What do different parts of the country need from central, devolved and local government interventions	15	0		0	0	0	0	1	0	0	0	1	0	0	0	0	0	0	1	1	1	1	1	1	0	1	1	2
example	ARIS	2022	What is the evidence for which local growth interventions are most effective in different scenarios	15	0		0	0	0	0	1	0	0	0	1	0	0	0	0	0	0	1	1	1	1	1	1	0	1	1	2
causal	CSAP	2022	How will Real-time monitoring & impact evaluation be effectively used for the public sector organizations	15	0		0	0	0	0	1	0	0	0	1	0	0	0	0	0	0	1	1	1	1	1	1	0	1	1	2
example	CSAP- in progress	2022	How can lived experience, oral history, and Indigenous knowledge inform policy design, implementation and evaluation?	15	0		0	0	0	0	0	0	0	0	1	0	0	0	0	0	0	1	1	1	1	1	1	0	0	1	1
value	CAPE	2022	What is the 'real scale' of the poverty situation in the North East LEP area?	15	0		0	0	0	1	0	0	0	0	0	0	0	0	0	0	0	0	0	0	0	0	0	1	0	1	0
procedural	CAPE	2022	How could causation be established between the COF and any measurable increases in community development.	15	0		0	0	0	0	0	0	0	0	1	0	0	0	0	0	0	1	1	1	1	1	1	0	0	1	1
causal	ARIS	2022	What does the evidence show in terms of the impact of regulation on private renters	15	0		0	0	0	0	0	0	0	1	0	1	1	1	1	1	1	0	0	0	0	0	0	1	1	0	0
procedural	ARIS	2022	How can housing quality interventions maximise the benefits of living in a good quality home	15	0		0	0	0	0	0	0	0	0	1	0	0	0	0	0	0	1	1	1	1	1	1	0	0	1	1
procedural	ARIS	2022	What can we learn from best practice in public service delivery from across the UK	15	0		0	0	0	0	1	0	0	0	0	0	0	0	0	0	0	0	0	0	0	0	0	0	1	0	1
causal	ARIS	2022	Some people living in poverty and challenging situations do get involved, many do not; why	15	0		0	0	0	0	0	0	0	0	1	0	0	0	0	0	0	1	1	1	1	1	1	0	0	1	1
comparison	ARIS	2022	What are the barriers and enablers of good representation of communities in their governance structures	15	0		0	0	0	0	1	0	0	0	0	0	0	0	0	0	0	0	0	0	0	0	0	0	1	0	1
procedural	ARIS	2022	What methods and approaches work best and what can we do to improve citizen engagement	15	0		0	0	0	1	0	0	0	0	0	0	0	0	0	0	0	0	0	0	0	0	0	1	0	1	0
example	CSAP	2022	What are the latest trends in ageing nationally and comparatively with other similar developed countries	15	0		0	0	0	0	0	0	0	0	1	0	0	0	0	0	0	1	1	1	1	1	1	0	0	1	1
example	CSAP- in progress	2022	What can government learn about high performance from leading organisations and individuals in other sectors?	15	0		0	0	0	0	1	0	0	1	0	1	1	1	1	1	1	0	0	0	0	0	0	1	2	0	1
causal	CSaP	2023	How do environmental policies (rooted in values and ideologies) shape the physical environment (material landscapes) across time?	16	1		0	0	1	0	0	0	1	0	0	1	0	0	1	0	1	1	0	0	1	0	1	0	0	0	0
causal	CSAP- in progress	2022	What are the key factors impacting cyber readiness and pandemic readiness (for cyber) of smart cities?	16	1		0	0	1	0	0	0	1	0	0	1	0	0	1	0	1	1	0	0	1	0	1	0	0	0	0
causal	Aris	2020	What has been the impact of the COVID-19 outbreak on those with pre-existing mental health conditions	16	1		0	0	1	0	1	0	1	1	1	2	1	1	2	1	2	2	1	1	2	1	2	1	2	1	2
Comparison	Aris	2020	What are the benefits and risks of pandemic planning based on specific threats/pathogens (such as influenza)	16	1		0	0	1	1	0	0	1	1	1	2	1	1	2	1	2	2	1	1	2	1	2	2	1	2	1
value	Aris	2020	What additional costs have the NHS and social care system been incurring during the COVID-19 outbreak	16	1		0	0	1	1	0	0	1	0	1	1	0	0	1	0	1	2	1	1	2	1	2	1	0	2	1
verification	Aris	2020	Is there likely to be an international move towards different indicators, such as those measuring wellbeing	16	1		0	0	1	0	1	0	1	0	0	1	0	0	1	0	1	1	0	0	1	0	1	0	1	0	1
procedural	CSAP	2021	How can real-time monitoring lead to better programme outcomes in the global health and development area	16	1		0	0	1	0	0	0	1	0	0	1	0	0	1	0	1	1	0	0	1	0	1	0	0	0	0
example	CSAP- in progress	2022	What principles of a universal basic income (UBI) can income assistance and social care agencies adopt?	16	1		0	0	1	1	1	0	1	0	1	1	0	0	1	0	1	2	1	1	2	1	2	1	1	2	2
verification	Aris	2020	how much of an obstacle is cyber-security in the development of the UK’s digital trade capacity	16	1		0	0	1	0	0	0	1	0	0	1	0	0	1	0	1	1	0	0	1	0	1	0	0	0	0
verification	CSAP	2021	Is trade policy an appropriate vehicle for international agreement on the global governance of the internet	16	1		0	0	1	0	0	0	1	0	0	1	0	0	1	0	1	1	0	0	1	0	1	0	0	0	0
procedural	Aris	2020	how can we evaluate the performance of trade policy in delivering regional growth and international development	16	1		0	0	1	0	0	0	1	0	0	1	0	0	1	0	1	1	0	0	1	0	1	0	0	0	0
procedural	Aris	2020	how can we isolate the impact of export finance on trade in specific goods and services	16	1		1	1	0	1	0	0	1	0	0	1	1	1	0	0	1	1	1	1	0	0	1	1	0	1	0
verification	CSAP	2022	Is taxation too difficult a policy area for significant input other than from HMT or HMRC	16	1		0	1	0	0	0	0	1	0	0	1	0	1	0	0	1	1	0	1	0	0	1	0	0	0	0
causal	Csap	2019	What are the core mechanisms of trust that need to be developed in a data-rich environment	16	1		0	1	0	0	0	0	1	0	1	1	0	1	0	0	1	2	1	2	1	1	2	0	0	1	1
causal	Csap	2020	What role do cybersecurity and data protection have to play in achieving the Sustainable Development Goals	16	1		0	1	0	1	0	0	1	0	0	1	0	1	0	0	1	1	0	1	0	0	1	1	0	1	0
causal	Csap	2019	What incentives are needed to support an effective, sustainable investment environment for climate adaptation and mitigation	16	1		1	1	0	0	1	0	1	0	1	1	1	1	0	0	1	2	2	2	1	1	2	0	1	1	2
verification	CSAP	2021	Are there other data sources that could be interrogated to enhance our more traditional methods of data collection	16	1		0	0	0	0	1	0	1	0	1	1	0	0	0	0	1	2	1	1	1	1	2	0	1	1	2
procedural	Csap	2019	How can the UK balance security and prosperity in the context of global defence supply chains	16	1		0	0	0	0	1	0	1	0	0	1	0	0	0	0	1	1	0	0	0	0	1	0	1	0	1
procedural	Aris	2020	What are the most effective strategies for ensuring quality of life is improved in the long-term	16	1		0	0	0	1	1	0	1	1	1	2	1	1	1	1	2	2	1	1	1	1	2	2	2	2	2
causal	Aris	2020	How do geographic, demographic, cultural, and other factors affect people’s ability to resolve their legal problems	16	1		0	0	0	0	1	0	1	0	1	1	0	0	0	0	1	2	1	1	1	1	2	0	1	1	2
example	ARIS	2021	What areas of the passenger experience that are problematic for people with all types of disabilities	16	1		0	0	0	1	0	0	1	0	1	1	0	0	0	0	1	2	1	1	1	1	2	1	0	2	1
procedural	ARIS	2022	What are the most effective interventions governments can implement to increase housing supply where most needed	16	1		0	0	0	0	0	0	1	0	1	1	0	0	0	0	1	2	1	1	1	1	2	0	0	1	1
verification	CSAP	2022	Is Innovative Knowledge Management and a results framework for the public sector management, fit for purpose	16	1		0	0	0	1	0	0	1	0	0	1	0	0	0	0	1	1	0	0	0	0	1	1	0	1	0
comparison	CSAP- in progress	2021	What are the main challenges and opportunities in environmental change, biotechnology, artificial intelligence, and space exploration?	16	0		0	0	0	0	0	0	1	0	0	0	0	0	0	0	1	0	0	0	0	0	1	0	0	0	0
procedural	Csap	2019	How do public and charitable investment in R&D interact and leverage private investment in medical research	16	0		0	0	0	0	0	0	1	0	0	0	0	0	0	0	1	0	0	0	0	0	1	0	0	0	0
causal	Aris	2020	How has manufacturing capacity in the UK affected its ability to respond to the COVID-19 pandemic	16	0		0	0	0	1	1	0	1	1	1	1	1	1	1	1	2	1	1	1	1	1	2	2	2	2	2
causal	Csap	2019	What are the dynamic sectors and enabling technologies we might expect to shape the global economy	16	0		0	0	0	0	0	0	1	0	0	0	0	0	0	0	1	0	0	0	0	0	1	0	0	0	0
comparison	CSaP	2023	What are the opportunities and risks which innovation in science and technology present for the UK economy?	16	0		0	0	0	0	0	0	1	0	0	0	0	0	0	0	1	0	0	0	0	0	1	0	0	0	0
value	Aris	2019	How should government balance intellectual property with reproducible research in order to enable efficient digital innovation	16	0		0	0	0	0	0	0	1	0	0	0	0	0	0	0	1	0	0	0	0	0	1	0	0	0	0
procedural	ARIS	2021	How can we decarbonise the last mile through new delivery models and technology, supported by digitalisation	16	0		0	0	0	1	0	0	1	0	1	0	0	0	0	0	1	1	1	1	1	1	2	1	0	2	1
value	CSAP- in progress	2022	How should the UK innovation ecosystem be structured and supported to deliver paradigm-changing cyber security technologies?	16	0		0	0	0	0	1	0	1	0	0	0	0	0	0	0	1	0	0	0	0	0	1	0	1	0	1
causal	Csap	2019	What role does open research play in meeting the needs of the infrastructure of future research	16	0		0	0	0	0	0	0	1	0	0	0	0	0	0	0	1	0	0	0	0	0	1	0	0	0	0
value	ARIS	2021	What are the relative merits of existing, emerging and future technologies in helping to decarbonise aviation	16	0		0	0	1	0	0	1	0	0	1	0	0	0	1	1	0	1	1	1	2	2	1	0	0	1	1
example	Csap	2019	What are the highest potential disruptive technologies (specifically in AI, machine learning and robotic process automation)	16	0		1	1	0	0	0	1	0	1	0	1	2	2	1	2	1	0	1	1	0	1	0	1	1	0	0
causal	CSAP	2021	What role the adoption of automation and the digitisation of services played in enhancing customer experience	16	0		1	1	0	0	0	1	0	1	1	1	2	2	1	2	1	1	2	2	1	2	1	1	1	1	1
procedural	Csap	2019	what is the best way for the public sector to raise private sector finance for infrastructure	16	0		0	1	0	0	0	1	0	0	0	0	0	1	0	1	0	0	0	1	0	1	0	0	0	0	0
causal	Csap	2019	What is the role of technology in closing rather than creating opportunities for exploitation and abuse	16	0		0	1	0	1	0	1	0	0	1	0	0	1	0	1	0	1	1	2	1	2	1	1	0	2	1
procedural	Csap	2020	How can HMG, as Kenya s partner, best support the fostering, translation and application of innovation	16	0		0	1	0	1	0	1	0	0	0	0	0	1	0	1	0	0	0	1	0	1	0	1	0	1	0
value	Csap	2020	To what extent can and should humanities disciplines help governments to shape policy on new technologies	16	0		0	0	0	0	0	1	0	0	0	0	0	0	0	1	0	0	0	0	0	1	0	0	0	0	0
Comparison	Aris	2020	How are innovations in product design likely to pose risks or benefits for consumer product safety	16	0		0	0	0	0	0	1	0	1	0	1	1	1	1	2	1	0	0	0	0	1	0	1	1	0	0
procedural	Aris	2020	how can we better measure interactions of regulations and how they adapt in response to innovation	16	0		1	0	0	0	0	1	0	0	1	0	1	0	0	1	0	1	2	1	1	2	1	0	0	1	1
example	Csap-in-progress	2020	How does science communication and the dissemination of technical knowledge differ from other forms of communication?	16	0		0	0	0	0	0	1	0	0	1	0	0	0	0	1	0	1	1	1	1	2	1	0	0	1	1
Comparison	Aris	2020	What are the opportunities and barriers to improving resource efficiency and industrial symbiosis within industrial clusters	16	0		0	0	0	0	0	1	0	0	1	0	0	0	0	1	0	1	1	1	1	2	1	0	0	1	1
causal	Aris	2020	How will the retail landscape change through technology and what responses/business model changes might retailers require	16	0		0	0	0	1	1	1	0	0	1	0	0	0	0	1	0	1	1	1	1	2	1	1	1	2	2
value	CSAP	2021	How have successful science / tech innovations been attributed toparticular governmentactions, particularly in developing country contexts	16	0		0	0	0	0	0	1	0	0	1	0	0	0	0	1	0	1	1	1	1	2	1	0	0	1	1
value	CSAP- in progress	2021	What is the desirable balance between risk and innovation for governments and how to achieve that?	16	0		0	0	0	0	0	1	0	0	1	0	0	0	0	1	0	1	1	1	1	2	1	0	0	1	1
example	ARIS	2021	What risks arise from the interface between humans and machines/technology and how do we manage these	16	0		0	0	0	0	0	1	0	0	1	0	0	0	0	1	0	1	1	1	1	2	1	0	0	1	1
forecasting	ARIS	2021	How will new and emerging technology change travel patterns and demand on the Strategic Road Network	16	0		0	0	0	0	0	1	0	0	0	0	0	0	0	1	0	0	0	0	0	1	0	0	0	0	0
procedural	ARIS	2021	How can new approaches and technologies be applied to perform targeted screening of groups of people	16	0		0	0	0	0	0	1	0	0	0	0	0	0	0	1	0	0	0	0	0	1	0	0	0	0	0
verification	ARIS	2021	Is it possible to map Technology Readiness Level (TRL) with potential positive impact and user adoption	16	0		0	0	0	0	0	1	0	0	0	0	0	0	0	1	0	0	0	0	0	1	0	0	0	0	0
example	CAPE	2022	What is the current capability and capacity of local partners/leadership and how do we transform this?	16	0		1	0	0	0	0	1	0	0	1	0	1	0	0	1	0	1	2	1	1	2	1	0	0	1	1
value	CAPE	2022	To what extent does the cultural sector (this could include heritage and sport) provide social infrastructure?	16	0		1	0	0	0	0	1	0	0	1	0	1	0	0	1	0	1	2	1	1	2	1	0	0	1	1
verification	CAPE	2022	is cultural activity a motivating factor for communities in generating and supporting their own social infrastructure?	16	0		0	0	0	0	0	1	0	1	1	1	1	1	1	2	1	1	1	1	1	2	1	1	1	1	1
value	CSaP	2023	How should the UK government work with international partners on science and technology issues towards global challenges?​	16	0		0	0	0	0	1	1	0	0	0	0	0	0	0	1	0	0	0	0	0	1	0	0	1	0	1
causal	Aris	2020	how will the economic impact of coronavirus affect governments’ ambitions for climate change targets and biodiversity	16	0		0	0	0	0	0	1	0	1	0	1	1	1	1	2	1	0	0	0	0	1	0	1	1	0	0
causal	CSAP	2022	How can free trade agreements support climate and environmental objectives, including facilitating a more circular economy	16	0		0	0	0	0	0	1	0	0	0	0	0	0	0	1	0	0	0	0	0	1	0	0	0	0	0
causal	CSaP	2023	how can smaller markets secure fair treatment in a paralysed multilateral trading system (i.e. given WTO limitations)? ​	16	0		0	0	0	0	0	1	0	1	1	1	1	1	1	2	1	1	1	1	1	2	1	1	1	1	1
example	ARIS	2021	what do we know about the public acceptability of necessary restrictions such as counter disease measures	16	0		0	0	0	0	1	1	0	0	1	0	0	0	0	1	0	1	1	1	1	2	1	0	1	1	2
procedural	Aris	2020	How can public understanding of research and science be built for potential future public health emergencies	16	0		0	0	0	1	0	1	0	0	0	0	0	0	0	1	0	0	0	0	0	1	0	1	0	1	0
causal	Aris	2020	what is the impact of coronavirus on the multilateral and international alignments on climate change consensus	16	0		0	0	0	0	0	1	0	0	0	0	0	0	0	1	0	0	0	0	0	1	0	0	0	0	0
procedural	CSaP	2023	How can public momentum in research participation in times of a pandemic be maintained beyond a pandemic?​	16	0		0	1	1	0	0	0	0	0	1	0	0	1	1	0	0	1	1	2	2	1	1	0	0	1	1
causal	CSAP	2022	What role can Artificial Intelligence and big data play in improving cancer screening, diagnosis and treatment	16	0		1	1	1	0	1	0	0	0	0	0	1	1	1	0	0	0	1	1	1	0	0	0	1	0	1
procedural	Csap-in-progress	2019	How to ensure that policies for social welfare are not discarded in name of political expediency?	16	0		0	1	1	1	0	0	0	0	0	0	0	1	1	0	0	0	0	1	1	0	0	1	0	1	0
comparison	Csap	2019	Which team approach is effective in delivering Palliative care interventions: is it multidisciplinary or transdisciplinary teams	16	0		0	1	1	0	0	0	0	0	0	0	0	1	1	0	0	0	0	1	1	0	0	0	0	0	0
causal	Aris	2020	At what point within a career path does enabling activity lead to greater future judicial diversity	16	0		0	0	1	0	0	0	0	0	1	0	0	0	1	0	0	1	1	1	2	1	1	0	0	1	1
causal	Aris	2020	How has the COVID-19 outbreak affected health inequalities and how will this change in the future	16	0		1	0	1	0	0	0	0	0	0	0	1	0	1	0	0	0	1	0	1	0	0	0	0	0	0
causal	Aris	2020	How has temporary accommodation affected the health and wellbeing of those to whom it was provided	16	0		0	0	1	0	0	0	0	0	1	0	0	0	1	0	0	1	1	1	2	1	1	0	0	1	1
value	Aris	2020	To what extent have pandemic preparedness strategies supported the developments necessary for development of a vaccine	16	0		0	0	1	0	1	0	0	0	0	0	0	0	1	0	0	0	0	0	1	0	0	0	1	0	1
forecasting	Aris	2020	How likely is it that future strains of the virus will be resistant to the vaccine	16	0		0	0	1	0	1	0	0	0	0	0	0	0	1	0	0	0	0	0	1	0	0	0	1	0	1
procedural	Csap	2020	What can the digital and tech economy do to support coastal region economies within the UK	16	0		0	0	1	0	0	0	0	0	1	0	0	0	1	0	0	1	1	1	2	1	1	0	0	1	1
comparison	Csap	2019	What are the strengths and limitations for approaching research in international trade using a multidisciplinary framework	16	0		0	0	1	0	0	0	0	0	1	0	0	0	1	0	0	1	1	1	2	1	1	0	0	1	1
causal	CSAP	2021	What are the economic and financial co-benefits of local climate change mitigation measures for local authorities	16	0		0	0	1	0	0	0	0	1	0	1	1	1	2	1	1	0	0	0	1	0	0	1	1	0	0
procedural	Aris	2020	How can the economy be supported to adapt and benefit from an increase in online services	16	0		0	0	1	0	0	0	0	0	0	0	0	0	1	0	0	0	0	0	1	0	0	0	0	0	0
example	Aris	2020	what further data sources could help us build a more complete picture of the exporter journey	16	0		0	0	1	0	0	0	0	0	0	0	0	0	1	0	0	0	0	0	1	0	0	0	0	0	0
value	CSAP	2021	What is the potential for international collaboration and consensus in developing global standards for algorithmic transparency	16	0		0	0	1	0	0	0	0	0	0	0	0	0	1	0	0	0	0	0	1	0	0	0	0	0	0
verification	Csap	2019	Will introducing deductibles at point of sale for some public funds decrease out of pocket payment	16	0		0	0	1	0	0	0	0	1	1	1	1	1	2	1	1	1	1	1	2	1	1	1	1	1	1
procedural	Csap-in-progress	2019	In an extractive political and economic system, how to make policies which are for public good?	16	0		0	0	1	0	1	0	0	0	0	0	0	0	1	0	0	0	0	0	1	0	0	0	1	0	1
verification	Csap	2019	Is there a market failure and what action if any should government take to address it	16	0		0	0	1	0	0	0	0	0	1	0	0	0	1	0	0	1	1	1	2	1	1	0	0	1	1
causal	Aris	2020	what are the long-term impact of provisions that bind in existing market access and reduce uncertainty	16	0		0	0	1	0	0	0	0	0	1	0	0	0	1	0	0	1	1	1	2	1	1	0	0	1	1
example	Aris	2020	what role does trade play in variation in sub-regional growth productivity and employment in the UK	16	0		0	0	1	0	0	0	0	0	0	0	0	0	1	0	0	0	0	0	1	0	0	0	0	0	0
causal	Aris	2020	How has the COVID-19 outbreak affected economic inequalities and how will this change in the future	16	0		0	0	1	0	0	0	0	0	1	0	0	0	1	0	0	1	1	1	2	1	1	0	0	1	1
procedural	Csap	2020	How can game theory and decision theory analysis be used practically in a trade negotiation context	16	0		0	0	1	0	1	0	0	0	0	0	0	0	1	0	0	0	0	0	1	0	0	0	1	0	1
example	Aris	2020	using regional and local studies, what is the impact of export finance services on localised markets	16	0		0	0	1	0	0	0	0	0	0	0	0	0	1	0	0	0	0	0	1	0	0	0	0	0	0
example	Aris	2020	what are the economic costs faced by businesses across different sectors, in relation to conformity assessment	16	0		0	0	1	0	0	0	0	0	0	0	0	0	1	0	0	0	0	0	1	0	0	0	0	0	0
example	Aris	2020	how can geospatial analysis and mapping help monitor trade patterns during recovery and target business support	16	0		0	0	1	0	0	0	0	0	0	0	0	0	1	0	0	0	0	0	1	0	0	0	0	0	0
example	Aris	2020	what are the best practices for the design and evaluation of export finance products and services	16	0		0	0	1	0	0	0	0	0	0	0	0	0	1	0	0	0	0	0	1	0	0	0	0	0	0
procedural	Aris	2020	how can we best evaluate economic impact of including sectoral annexes to chapters in trade agreements	16	0		0	0	1	0	1	0	0	1	1	1	1	1	2	1	1	1	1	1	2	1	1	1	2	1	2
causal	CAPE	2021	What is the effect of Affordable Housing supply on economic productivity in city-regions across the UK?	16	0		0	1	0	1	0	0	0	0	0	0	0	1	0	0	0	0	0	1	0	0	0	1	0	1	0
example	ARIS	2021	What are the potential market responses to such changes and how do we avoid unintended consequences	16	0		0	1	0	1	0	0	0	0	0	0	0	1	0	0	0	0	0	1	0	0	0	1	0	1	0
value	ARIS	2021	How adequate is the Government’s existing approach to impact assessments for its Free Trade Agreements (FTAs)	16	0		0	1	0	0	0	0	0	0	0	0	0	1	0	0	0	0	0	1	0	0	0	0	0	0	0
verification	ARIS	2021	Are there areas where the UK’s trade policy is currently at odds with its foreign policy	16	0		0	1	0	0	1	0	0	1	1	1	1	2	1	1	1	1	1	2	1	1	1	1	2	1	2
procedural	ARIS	2021	What type of transport interventions are most effective from an economic stimulus / job creation perspective	16	0		0	1	0	0	0	0	0	1	1	1	1	2	1	1	1	1	1	2	1	1	1	1	1	1	1
procedural	CSAP- in progress	2021	How can the Federal Job Guarantee Program/Basic Universal Income enhance economic efficiencies and increase business competitiveness?	16	0		0	1	0	0	0	0	0	0	0	0	0	1	0	0	0	0	0	1	0	0	0	0	0	0	0
procedural	ARIS	2021	How do we identify the key long-term challenges and threats to the current ageing asset base	16	0		0	1	0	0	0	0	0	0	0	0	0	1	0	0	0	0	0	1	0	0	0	0	0	0	0
causal	ARIS	2021	What is the impact of UK food standards on market access for producers from low-income countries	16	0		0	1	0	0	0	0	0	0	0	0	0	1	0	0	0	0	0	1	0	0	0	0	0	0	0
example	ARIS	2021	What are the characteristics of the HGV labour market and how has this changed over time	16	0		0	1	0	0	0	0	0	0	0	0	0	1	0	0	0	0	0	1	0	0	0	0	0	0	0
procedural	ARIS	2021	How can UK-based innovators scale up and export efficient business models, creating regional and global leaders	16	0		0	1	0	1	1	0	0	0	1	0	0	1	0	0	0	1	1	2	1	1	1	1	1	2	2
causal	CSAP	2021	How do trade deals impact communities from different ethnic backgrounds in the UK and the U.S.	16	0		0	1	0	1	1	0	0	0	1	0	0	1	0	0	0	1	1	2	1	1	1	1	1	2	2
procedural	CAPE	2022	How can we best conceptualise the trade offs that this workstream may encounter in the future?	16	0		1	1	0	0	0	0	0	1	0	1	2	2	1	1	1	0	1	1	0	0	0	1	1	0	0
forecasting	CAPE	2022	What might the trade process and domestic and global supply chains look like in 30 years?	16	0		0	1	0	0	0	0	0	0	1	0	0	1	0	0	0	1	1	2	1	1	1	0	0	1	1
example	ARIS	2022	What is the estimated value of spillovers, and how important is geographical proximity to their capture	16	0		0	1	0	0	0	0	0	0	1	0	0	1	0	0	0	1	1	2	1	1	1	0	0	1	1
value	CSAP	2022	What scope is there for reducing barriers to trade in services outside of Free Trade Agreements	16	0		0	1	0	0	0	0	0	0	1	0	0	1	0	0	0	1	1	2	1	1	1	0	0	1	1
verification	CSAP	2022	Does tax have an ethical or moral dimension, or is it purely a matter of economics	16	0		0	1	0	1	0	0	0	0	0	0	0	1	0	0	0	0	0	1	0	0	0	1	0	1	0
value	Csap	2019	What actions do you think could make a real difference to reversing the decline in biodiversity	16	0		0	1	0	0	0	0	0	0	0	0	0	1	0	0	0	0	0	1	0	0	0	0	0	0	0
causal	Csap	2019	What role can the built environment play in mitigating and reducing the impact of climate change	16	0		0	1	0	1	0	0	0	1	0	1	1	2	1	1	1	0	0	1	0	0	0	2	1	1	0
procedural	Aris	2020	how can we effectively measure the long-term sectoral impacts of shifting consumer preferences for greener goods	16	0		1	1	0	0	1	0	0	0	1	0	1	1	0	0	0	1	2	2	1	1	1	0	1	1	2
causal	Aris	2020	What impact has the COVID-19 outbreak had on the public perception of research, science and scientists	16	0		0	1	0	1	1	0	0	0	1	0	0	1	0	0	0	1	1	2	1	1	1	1	1	2	2
example	Aris	2020	What barriers have researchers faced in sharing responsive research with other researchers and the general public	16	0		1	1	0	0	1	0	0	0	0	0	1	1	0	0	0	0	1	1	0	0	0	0	1	0	1
example	Aris	2020	what can comparative advantage tell us, in the context of production shifts arising from climate change	16	0		0	1	0	0	0	0	0	0	0	0	0	1	0	0	0	0	0	1	0	0	0	0	0	0	0
procedural	Aris	2020	how can the pathways to decarbonisation of transport be evaluated against the UK’s international climate ambitions	16	0		0	1	0	0	0	0	0	0	0	0	0	1	0	0	0	0	0	1	0	0	0	0	0	0	0
causal	Aris	2020	What is the potential impact of COVID-19 on the UK’s likelihood of meeting its climate commitments	16	0		0	1	0	0	0	0	0	0	0	0	0	1	0	0	0	0	0	1	0	0	0	0	0	0	0
causal	ARIS	2021	how will the changing climate affect the persistence and movement of chemical contaminants in the environment	16	0		0	0	0	0	1	0	0	0	0	0	0	0	0	0	0	0	0	0	0	0	0	0	1	0	1
example	CSAP	2021	Im keen to hear about the frameworks and concepts researchers and writers in the field use.	16	0		0	0	0	0	0	0	0	0	1	0	0	0	0	0	0	1	1	1	1	1	1	0	0	1	1
example	CSAP	2022	What are the relative merits of hydrogen, batteries and overhead electrification for decarbonising the rail network	16	0		0	0	0	0	0	0	0	0	1	0	0	0	0	0	0	1	1	1	1	1	1	0	0	1	1
comparison	CSaP	2023	How does the UKs approach compare to that of international partners whose research sectors face similar dilemmas? ​	16	0		0	0	0	0	0	0	0	0	0	0	0	0	0	0	0	0	0	0	0	0	0	0	0	0	0
procedural	Aris	2019	How can government make best use of its data to identify users with multiple complex needs	16	0		0	0	0	0	1	0	0	0	1	0	0	0	0	0	0	1	1	1	1	1	1	0	1	1	2
example	Aris	2020	what can international best practice tell us about using data to manage the shock and recovery	16	0		1	0	0	0	1	0	0	0	1	0	1	0	0	0	0	1	2	1	1	1	1	0	1	1	2
example	Csap-in-progress	2020	What is the role of Cybernetic tools in current digital platforms and how to regulate it?	16	0		1	0	0	0	1	0	0	0	1	0	1	0	0	0	0	1	2	1	1	1	1	0	1	1	2
example	Aris	2020	In understanding the value and use of data, what is the marginal value of open data	16	0		0	0	0	0	1	0	0	0	1	0	0	0	0	0	0	1	1	1	1	1	1	0	1	1	2
example	Aris	2020	How can new techniques such as visualisation and data mining deliver new insights into our records	16	0		0	0	0	0	1	0	0	0	1	0	0	0	0	0	0	1	1	1	1	1	1	0	1	1	2
procedural	ARIS	2021	How can we use the internet of things / remote sensors to improve the transport system	16	0		1	0	0	0	1	0	0	0	0	0	1	0	0	0	0	0	1	0	0	0	0	0	1	0	1
procedural	Csap	2019	What public policy changes will be required to manage and mitigate the impact of potential change	16	0		0	0	0	0	1	0	0	0	0	0	0	0	0	0	0	0	0	0	0	0	0	0	1	0	1
verification	Csap	2019	How can we ensure (ONS s) social statistics cover the most vulnerable parts of the population	16	0		1	0	0	0	1	0	0	0	1	0	1	0	0	0	0	1	2	1	1	1	1	0	1	1	2
value	Csap-in-progress	2019	What is the appropriate balance at the intersection of prosperity and national security – for example?	16	0		0	0	0	1	0	0	0	0	1	0	0	0	0	0	0	1	1	1	1	1	1	1	0	2	1
procedural	Csap	2019	What are the business models required in different parts of the world(e.g. Africa)tosuccessfully facilitate UK investment	16	0		0	0	0	0	0	0	0	1	1	1	1	1	1	1	1	1	1	1	1	1	1	1	1	1	1
procedural	Csap	2019	How can we make anonymisation easier to understand, and deal with issues which lead to uncertainty	16	0		1	0	0	0	0	0	0	0	1	0	1	0	0	0	0	1	2	1	1	1	1	0	0	1	1
procedural	Csap	2019	How can we use joint problem framing and agenda setting to support effective knowledge process strategies	16	0		0	0	0	0	1	0	0	0	0	0	0	0	0	0	0	0	0	0	0	0	0	0	1	0	1
value	Aris	2019	What are the best front and back-end management practices and how do they influence project performance	16	0		0	0	0	0	0	0	0	1	0	1	1	1	1	1	1	0	0	0	0	0	0	1	1	0	0
causal	Csap	2020	How do we nudge policy professionals to exhibit more inclusive BEHAVIOURs in the policy development process	16	0		0	0	0	0	0	0	0	1	0	1	1	1	1	1	1	0	0	0	0	0	0	1	1	0	0
example	Csap-in-progress	2020	What are the best practices to organise and involve the citizens in macro level policy engagement?	16	0		0	0	0	0	0	0	0	1	0	1	1	1	1	1	1	0	0	0	0	0	0	1	1	0	0
causal	Csap	2020	How can we better apply the BEHAVIOURal science of heuristic to good effect in public policy	16	0		0	0	0	0	0	0	0	0	1	0	0	0	0	0	0	1	1	1	1	1	1	0	0	1	1
procedural	Aris	2020	What participation, learning and engagement opportunities can we offer around our collections to reach new audiences	16	0		0	0	0	0	0	0	0	1	0	1	1	1	1	1	1	0	0	0	0	0	0	1	1	0	0
value	Aris	2020	What is the most effective way to combat corporate fraud and corruption during a global crisis	16	0		0	0	0	0	0	0	0	0	1	0	0	0	0	0	0	1	1	1	1	1	1	0	0	1	1
example	Csap-in-progress	2020	What are the case studies where Public-Private Partnerships have successfully influenced Science Policy or vice versa?	16	0		0	0	0	0	0	0	0	1	0	1	1	1	1	1	1	0	0	0	0	0	0	1	1	0	0
value	Csap	2020	What are the crucial reforms that we could/should make to the planning system to improve it	16	0		0	0	0	0	0	0	0	0	1	0	0	0	0	0	0	1	1	1	1	1	1	0	0	1	1
example	Aris	2020	What is a useful way of categorising new businesses and how can policy target different groups	16	0		0	0	0	0	0	0	0	0	1	0	0	0	0	0	0	1	1	1	1	1	1	0	0	1	1
procedural	Aris	2020	How could the Energy Performance Certificate metric be improved to reflect energy efficiency, cost, and carbon	16	0		0	0	0	0	0	0	0	0	1	0	0	0	0	0	0	1	1	1	1	1	1	0	0	1	1
verification	Aris	2020	Understanding the longitudinal dynamics of productivity growth E.g. Is this episodic or continuous in most firms	16	0		0	0	0	0	0	0	0	0	1	0	0	0	0	0	0	1	1	1	1	1	1	0	0	1	1
verification	Aris	2020	Are individuals, cities or communities motivated by the drop in emission levels resulting from reduced travel	16	0		0	0	0	0	0	0	0	1	0	1	1	1	1	1	1	0	0	0	0	0	0	1	1	0	0
example	Aris	2020	What are the enablers and barriers to effective sentences, including community-based, alternative or short custodial sentences	16	0		0	0	0	0	0	0	0	0	1	0	0	0	0	0	0	1	1	1	1	1	1	0	0	1	1
value	Aris	2020	To what extent do alternative dispute resolutions – particularly mediation – affect outcomes for those involved	16	0		0	0	0	0	0	0	0	1	0	1	1	1	1	1	1	0	0	0	0	0	0	1	1	0	0
value	Aris	2020	How effective are youth justice services at achieving positive, non-justice outcomes that support desistance from offending	16	0		0	0	0	0	0	0	0	1	0	1	1	1	1	1	1	0	0	0	0	0	0	1	1	0	0
procedural	Aris	2020	How can we minimise the criminogenic impact of a child’s contact with the youth justice system	16	0		0	0	0	0	0	0	0	1	0	1	1	1	1	1	1	0	0	0	0	0	0	1	1	0	0
example	Aris	2020	What agency and voice does the individual have within the records of government or the state	16	0		0	0	0	0	0	0	0	0	1	0	0	0	0	0	0	1	1	1	1	1	1	0	0	1	1
causal	Aris	2020	How has the COVID-19 outbreak affected social inequalities and how will this change in the future	16	0		0	0	0	0	0	0	0	0	1	0	0	0	0	0	0	1	1	1	1	1	1	0	0	1	1
example	Aris	2020	How many of those who had had COVID-19 develop immunity and how long does immunity last	16	0		1	0	0	1	0	0	0	1	0	1	2	1	1	1	1	0	1	0	0	0	0	2	1	1	0
procedural	Aris	2020	What are the most effective ways to make university teaching more resilient to potential future changes	16	0		0	0	0	0	1	0	0	0	1	0	0	0	0	0	0	1	1	1	1	1	1	0	1	1	2
value	ARIS	2021	Which of these approaches have proved most effective, and what lessons can be learnt from this	16	0		0	0	0	0	0	0	0	1	0	1	1	1	1	1	1	0	0	0	0	0	0	1	1	0	0
example	ARIS	2021	And what lessons can we learn from short-term changes internationally that can be implemented long-term domestically	16	0		0	0	0	0	0	0	0	0	1	0	0	0	0	0	0	1	1	1	1	1	1	0	0	1	1
value	ARIS	2021	What are the barriers to MaaS systems developing and what should Government be doing about this	16	0		0	0	0	0	1	0	0	0	0	0	0	0	0	0	0	0	0	0	0	0	0	0	1	0	1
verification	ARIS	2021	Do passenger experiences and/or perceptions prevent people with disabilities from using maritime modes (ferries and cruises)	16	0		0	0	0	0	0	0	0	0	1	0	0	0	0	0	0	1	1	1	1	1	1	0	0	1	1
procedural	CSAP- in progress	2021	How could we empower more experts to become policy influencers rather than policy makers becoming experts?	16	0		0	0	0	0	0	0	0	0	1	0	0	0	0	0	0	1	1	1	1	1	1	0	0	1	1
example	CAPE	2021	On Shielding codesign between local and national government was a success, where else did this happen?	16	0		0	0	0	0	0	0	0	0	1	0	0	0	0	0	0	1	1	1	1	1	1	0	0	1	1
value	CAPE	2021	How do these effects vary by the user group and tenure of the Affordable Housing supplied?	16	0		0	0	0	0	1	0	0	0	0	0	0	0	0	0	0	0	0	0	0	0	0	0	1	0	1
causal	ARIS	2021	How will behaviour on public transport be affected by a lack of ability to social distance	16	0		0	0	0	0	0	0	0	0	1	0	0	0	0	0	0	1	1	1	1	1	1	0	0	1	1
procedural	ARIS	2021	How do we ensure UK continues to be recognised as the global leader in maritime safety	16	0		0	0	0	0	1	0	0	0	0	0	0	0	0	0	0	0	0	0	0	0	0	0	1	0	1
procedural	ARIS	2021	How can we make public transport and active travel the natural first choice for daily activities	16	0		0	0	0	0	0	0	0	0	1	0	0	0	0	0	0	1	1	1	1	1	1	0	0	1	1
example	CSAP	2021	What could we learn from other fields/disciplines and apply it to systematically improving government policy making	16	0		0	0	0	0	0	0	0	0	1	0	0	0	0	0	0	1	1	1	1	1	1	0	0	1	1
procedural	CSAP	2021	What are the key elements for designing an effective nationwide approach for reducing harms and violence	16	0		0	0	0	0	1	0	0	0	0	0	0	0	0	0	0	0	0	0	0	0	0	0	1	0	1
procedural	CSAP	2021	How can we better understand the continuum and journey from extremism to terrorism develop effective interventions	16	0		0	0	0	1	1	0	0	0	1	0	0	0	0	0	0	1	1	1	1	1	1	1	1	2	2
procedural	CSAP	2022	How do we nudge policy professionals to exhibit more inclusive behaviours in the policy development process	16	0		0	0	0	1	0	0	0	0	1	0	0	0	0	0	0	1	1	1	1	1	1	1	0	2	1
procedural	CSAP	2022	What approaches and policy interventions are needed to make sure the transition benefits less prosperous regions	16	0		0	0	0	0	0	0	0	1	1	1	1	1	1	1	1	1	1	1	1	1	1	1	1	1	1
causal	ARIS	2022	What is the evidence of the difference they can make, and what are the resourcing implications	16	0		0	0	0	0	1	0	0	0	1	0	0	0	0	0	0	1	1	1	1	1	1	0	1	1	2
procedural	CSAP	2022	How do we develop policymakers to be comfortable working with uncertainty (at the edge of knowledge)	16	0		0	0	0	0	1	0	0	0	1	0	0	0	0	0	0	1	1	1	1	1	1	0	1	1	2
value	CAPE	2022	What leadership skills and characteristics, and management styles and behaviours, have the most 'successful' ministers displayed?	16	0		0	0	0	1	0	0	0	0	0	0	0	0	0	0	0	0	0	0	0	0	0	1	0	1	0
comparison	ARIS	2022	What is the evidence of the efficacy of different planning systems across the UK and internationally	16	0		0	0	0	0	0	0	0	0	1	0	0	0	0	0	0	1	1	1	1	1	1	0	0	1	1
verification	ARIS	2022	if landlords are required to invest heavily in their properties to improve standards, will rents rise	16	0		0	0	0	1	0	0	0	0	0	0	0	0	0	0	0	0	0	0	0	0	0	1	0	1	0
procedural	CSAP	2022	How can they better integrate gender parity and the representation of underrepresented groups into the sector	16	0		0	0	0	0	1	0	0	0	0	0	0	0	0	0	0	0	0	0	0	0	0	0	1	0	1
procedural	CSAP	2022	If ammonia makes a lot of difference, how can changes be made to address the issue	16	0		0	0	0	0	0	0	0	0	1	0	0	0	0	0	0	1	1	1	1	1	1	0	0	1	1
example	CSAP- in progress	2022	What skills and training do Westminster residents need in order to access secure and productive employment?	16	0		0	0	0	0	1	0	0	0	1	0	0	0	0	0	0	1	1	1	1	1	1	0	1	1	2
causal	CSaP	2023	how can the UK best combine its scientific knowledge with diplomatic strength to maximise its impact on the international stage?	16	0		0	0	0	0	0	0	0	0	1	0	0	0	0	0	0	1	1	1	1	1	1	0	0	1	1
causal	ARIS	2021	What will be the impact on maritime and shipping infrastructure, skills and careers as international trade evolves	17	1		0	1	1	0	1	1	1	0	0	1	0	1	1	1	1	1	0	1	1	1	1	0	1	0	1
causal	Aris	2020	How have new developments (such as those in vaccine platform technologies) influenced the development of potential vaccines	17	1		0	0	1	0	0	1	1	0	1	1	0	0	1	1	1	2	1	1	2	2	2	0	0	1	1
Comparison	ARIS	2021	What is the relative efficacy of market led innovation compared to innovation led by central government funding	17	1		0	1	0	1	1	1	1	1	1	2	1	2	1	2	2	2	1	2	1	2	2	2	2	2	2
causal	CSAP- in progress	2021	How have labor demand changes driven by technological change and trade impacted trends in aggregate wage growth?	17	1		1	1	0	1	1	1	1	1	0	2	2	2	1	2	2	1	1	1	0	1	1	2	2	1	1
value	ARIS	2021	what is the potential of new technology and innovation to change and improve flood planning and infrastructure	17	1		0	1	0	0	0	1	1	0	0	1	0	1	0	1	1	1	0	1	0	1	1	0	0	0	0
comparison	Csap	2019	How do you compare performance of different major projects (e.g. infrastructure, ICT, military) in a consistent way	17	1		0	0	0	0	0	1	1	1	1	2	1	1	1	2	2	2	1	1	1	2	2	1	1	1	1
value	Csap	2019	Should technology manufactures and online service providers have a responsibility to national security and law enforcement agencies	17	1		1	0	0	0	1	1	1	1	1	2	2	1	1	2	2	2	2	1	1	2	2	1	2	1	2
causal	Aris	2020	How does new business creation impact on outcomes such as innovation, internationalisation, local competition, growth and productivity	17	1		0	0	0	0	0	1	1	0	0	1	0	0	0	1	1	1	0	0	0	1	1	0	0	0	0
example	Aris	2020	What are the potential impacts for infrastructure (such as telecommunications and transport) of long-term widespread remote working	17	1		0	0	0	1	0	1	1	0	0	1	0	0	0	1	1	1	0	0	0	1	1	1	0	1	0
value	Csap	2020	Should citizens be entitled to welfare payments in proportion to what they have contributed in the UK	17	1		1	0	1	1	0	0	1	0	0	1	1	0	1	0	1	1	1	0	1	0	1	1	0	1	0
verification	Csap	2019	Is there an optimal balance between funding for basic research, applied research, experimental development and mission-led funding	17	1		0	0	1	0	0	0	1	0	1	1	0	0	1	0	1	2	1	1	2	1	2	0	0	1	1
example	CSAP- in progress	2022	What are innovative public policies that transportation and healthcare ministries / agencies have adopted to incentivize decarbonization?	17	1		0	0	1	0	0	0	1	0	0	1	0	0	1	0	1	1	0	0	1	0	1	0	0	0	0
procedural	Csap	2020	What are the main ways that government can improve the nation s health, outside of the NHS	17	1		1	0	1	1	1	0	1	0	1	1	1	0	1	0	1	2	2	1	2	1	2	1	1	2	2
procedural	ARIS	2021	How do we ensure that working from home does not contribute to gender inequalities in work-related ill-health	17	1		0	0	1	0	0	0	1	0	1	1	0	0	1	0	1	2	1	1	2	1	2	0	0	1	1
value	Aris	2020	how effective is trade and investment policy in creating economic security and resilience that safeguards against shocks	17	1		0	0	1	1	0	0	1	0	0	1	0	0	1	0	1	1	0	0	1	0	1	1	0	1	0
example	ARIS	2021	Are there any realistic levers or interventions that are proven to work in encouraging more sustainable travel	17	1		0	1	0	0	0	0	1	0	0	1	0	1	0	0	1	1	0	1	0	0	1	0	0	0	0
procedural	CSaP	2023	How do I create effective Regulation and enforcement (specifically for the built environment, and high and mid rise residential buildings)?​	17	1		0	1	0	0	1	0	1	0	1	1	0	1	0	0	1	2	1	2	1	1	2	0	1	1	2
procedural	Csap	2019	Beyond CSR: Where can open data initiatives deliver shared value across business, government and the third sector	17	1		0	1	0	0	1	0	1	0	1	1	0	1	0	0	1	2	1	2	1	1	2	0	1	1	2
procedural	Aris	2020	What are the most effective ways to improve cybersecurity and public awareness of cybercrime in the future	17	1		0	0	0	0	1	0	1	0	0	1	0	0	0	0	1	1	0	0	0	0	1	0	1	0	1
procedural	Aris	2019	How can we build public understanding of UK democracy and governance in a way which increases participation	17	1		0	0	0	0	0	0	1	0	0	1	0	0	0	0	1	1	0	0	0	0	1	0	0	0	0
example	Aris	2020	What are the reasons for case attrition and what works to avoid it, for different case types	17	1		0	0	0	0	1	0	1	0	1	1	0	0	0	0	1	2	1	1	1	1	2	0	1	1	2
value	Aris	2020	What responses are likely to be the most effective in the event of future supply chain shocks	17	1		0	0	0	0	1	0	1	0	0	1	0	0	0	0	1	1	0	0	0	0	1	0	1	0	1
procedural	ARIS	2021	How do we ensure that deregulation supports safe working practices, and does not create or increase risks	17	1		0	0	0	0	1	0	1	0	1	1	0	0	0	0	1	2	1	1	1	1	2	0	1	1	2
example	ARIS	2021	Where freight businesses face difficulties in accessing finance, how is this evidenced and what alternatives are there	17	1		0	0	0	1	0	0	1	0	1	1	0	0	0	0	1	2	1	1	1	1	2	1	0	2	1
verification	ARIS	2022	Does a tightly prescribed set of target outcomes achieve better results than locally flexible targets and interventions	17	1		0	0	0	0	0	0	1	0	1	1	0	0	0	0	1	2	1	1	1	1	2	0	0	1	1
value	Csap	2020	How effective is the One Health movement in efforts to manage risks of new emerging infectious diseases	17	0		0	0	0	0	0	0	1	0	0	0	0	0	0	0	1	0	0	0	0	0	1	0	0	0	0
procedural	Csap	2019	How can operational healthcare managers be supported to manage their risk perception when making live operational decisions	17	0		0	0	0	0	0	0	1	0	0	0	0	0	0	0	1	0	0	0	0	0	1	0	0	0	0
example	Aris	2020	What role does research and development funding have in ensuring the economy is resilient to future shocks	17	0		0	0	0	1	0	0	1	1	0	1	1	1	1	1	2	0	0	0	0	0	1	2	1	1	0
procedural	Csap-in-progress	2020	How can we bring the importance of minerals as key to renewable technologies into the public consciousness?	17	0		0	0	0	0	1	0	1	0	1	0	0	0	0	0	1	1	1	1	1	1	2	0	1	1	2
example	Aris	2020	how can advances in communication technologies be used to inform our understanding of trade in digital services	17	0		0	0	0	0	0	0	1	0	1	0	0	0	0	0	1	1	1	1	1	1	2	0	0	1	1
procedural	Aris	2020	What are the most effective ways for the UK to support domestic manufacturing and increase economic diversification	17	0		0	0	0	1	1	0	1	0	1	0	0	0	0	0	1	1	1	1	1	1	2	1	1	2	2
forecasting	CSAP	2021	What short-term and long-term solutions can Governments implement to address critical shortages in minimum wage manufacturing labour	17	0		0	0	0	0	1	0	1	0	0	0	0	0	0	0	1	0	0	0	0	0	1	0	1	0	1
value	Aris	2019	Does our current model of developing and implementing policy require work in this agile, technology driven, environment	17	0		0	0	0	0	0	0	1	0	1	0	0	0	0	0	1	1	1	1	1	1	2	0	0	1	1
procedural	Csap	2019	How can science and technology be brought to bear in addressing demand side reduction for climate change	17	0		0	1	1	0	0	1	0	1	1	1	1	2	2	2	1	1	1	2	2	2	1	1	1	1	1
procedural	ARIS	2021	How can we best share the research being conducted on traffic technology investments with the wider community	17	0		0	0	1	0	0	1	0	1	1	1	1	1	2	2	1	1	1	1	2	2	1	1	1	1	1
causal	ARIS	2021	what are the impacts of greenhouse gas removals and negative emission technologies on climate and the environment	17	0		0	0	1	0	1	1	0	0	1	0	0	0	1	1	0	1	1	1	2	2	1	0	1	1	2
procedural	CSAP	2022	How to monitor and manage the performance of UKRI or even the research, development and innovation system	17	0		1	0	1	0	0	1	0	0	1	0	1	0	1	1	0	1	2	1	2	2	1	0	0	1	1
value	CSaP	2023	What research activities should we prioritise to have the most impact? Technologies? Understanding the supply chain? Consumer behaviour?	17	0		0	0	1	0	0	1	0	1	1	1	1	1	2	2	1	1	1	1	2	2	1	1	1	1	1
value	Aris	2019	How should the Civil Service best enable transfer of digital innovations from the private sector into government	17	0		0	1	0	1	1	1	0	0	1	0	0	1	0	1	0	1	1	2	1	2	1	1	1	2	2
example	Aris	2020	What new systems and technologies might help us meet the challenges of safeguarding digital records and data	17	0		1	1	0	0	0	1	0	0	0	0	1	1	0	1	0	0	1	1	0	1	0	0	0	0	0
procedural	ARIS	2021	How can we improve broad access to this data and enhance knowledge exchange across the agri-food industry	17	0		0	1	0	0	0	1	0	0	1	0	0	1	0	1	0	1	1	2	1	2	1	0	0	1	1
forecasting	CSaP	2023	What will be the impact of future transport trends and technology on air quality – for example, electric and autonomous vehicles?	17	0		0	1	0	0	0	1	0	0	1	0	0	1	0	1	0	1	1	2	1	2	1	0	0	1	1
causal	Csap-in-progress	2019	To what extent is success in the development of national technological expertise dependent on global supply chains?	17	0		0	1	0	0	0	1	0	0	0	0	0	1	0	1	0	0	0	1	0	1	0	0	0	0	0
verification	Csap	2019	Are there technologies developed for other situations that could be applied to the challenges facing the Caribbean	17	0		0	1	0	0	0	1	0	0	0	0	0	1	0	1	0	0	0	1	0	1	0	0	0	0	0
example	Aris	2020	On innovation diffusion, how do firms find out about, adopt, and embed new ideas, techniques, and technologies	17	0		0	0	0	0	0	1	0	0	0	0	0	0	0	1	0	0	0	0	0	1	0	0	0	0	0
example	Aris	2020	What are the ethical considerations of LawTech and the enhanced usage of technology within the legal sector	17	0		0	0	0	0	0	1	0	1	1	1	1	1	1	2	1	1	1	1	1	2	1	1	1	1	1
verification	Csap-in-progress	2020	Are first comers will leverage AI-based technologies or will help other countries to reach ‘ethical AI’ alignment?	17	0		0	0	0	0	0	1	0	0	1	0	0	0	0	1	0	1	1	1	1	2	1	0	0	1	1
procedural	Aris	2020	National Manufacturing Competitiveness Levels (NMCL): What is the best way to monitor and evaluate the NMCL pilot	17	0		0	0	0	0	0	1	0	0	0	0	0	0	0	1	0	0	0	0	0	1	0	0	0	0	0
forecasting	Aris	2020	How might technology shape the future requirements of, and services offered by, the legal profession and sector	17	0		0	0	0	0	1	1	0	0	1	0	0	0	0	1	0	1	1	1	1	2	1	0	1	1	2
procedural	Aris	2020	How can the UK prepare its infrastructure to meet an unexpected rise in deaths in the future	17	0		0	0	0	0	0	1	0	0	1	0	0	0	0	1	0	1	1	1	1	2	1	0	0	1	1
procedural	ARIS	2021	How can new approaches and technologies be applied to deter, detect and disrupt the misuse of drones	17	0		0	0	0	0	0	1	0	0	1	0	0	0	0	1	0	1	1	1	1	2	1	0	0	1	1
example	CSAP	2021	How can the lessons from past technical revolutions inform the answers to questions 1, 2 and 3	17	0		0	0	0	0	0	1	0	0	1	0	0	0	0	1	0	1	1	1	1	2	1	0	0	1	1
example	Aris	2020	What will be the likely trade-offs of these changes (such as the resulting environmental or social effects)	17	0		0	0	0	0	0	1	0	0	1	0	0	0	0	1	0	1	1	1	1	2	1	0	0	1	1
causal	ARIS	2021	how does investment in the environment bring benefits to society, including through health, wellbeing, and natural capital	17	0		0	0	0	0	0	1	0	0	1	0	0	0	0	1	0	1	1	1	1	2	1	0	0	1	1
procedural	Aris	2020	what measures limit international trade restrictions on exports (including healthcare supplies) and investment resulting from global shocks	17	0		0	0	0	0	0	1	0	0	0	0	0	0	0	1	0	0	0	0	0	1	0	0	0	0	0
procedural	Csap	2020	What instruments of existing international law could enable formation of a sustainable global pandemic risk management framework	17	0		0	0	0	0	1	1	0	0	0	0	0	0	0	1	0	0	0	0	0	1	0	0	1	0	1
forecasting	ARIS	2021	How these affect the trajectory of environmental outcomes and the future state of rural communities and businesses	17	0		0	1	1	0	1	0	0	0	1	0	0	1	1	0	0	1	1	2	2	1	1	0	1	1	2
example	ARIS	2022	What is the evidence on the most efficient means of securing environmental enhancement through the planning process	17	0		0	1	1	1	1	0	0	0	1	0	0	1	1	0	0	1	1	2	2	1	1	1	1	2	2
procedural	CSaP	2023	How can we reconcile the difference in timescales between political cycles and environmental change in crafting climate policy?​	17	0		0	1	1	0	0	0	0	0	1	0	0	1	1	0	0	1	1	2	2	1	1	0	0	1	1
verification	Csap-in-progress	2019	Is it necessary for a region to be “exceptional” in the UK to develop a healthy identity?	17	0		0	1	1	0	1	0	0	0	0	0	0	1	1	0	0	0	0	1	1	0	0	0	1	0	1
procedural	Csap	2020	How can community-based social care support be developed that meets autistic adults and working-age disabled adults needs	17	0		1	1	1	0	0	0	0	0	0	0	1	1	1	0	0	0	1	1	1	0	0	0	0	0	0
procedural	Aris	2020	What are the most effective strategies for updating public health messaging in the presence of new evidence	17	0		0	1	1	0	0	0	0	0	0	0	0	1	1	0	0	0	0	1	1	0	0	0	0	0	0
procedural	Aris	2020	What are the most effective strategies for ensuring public health messaging reaches all members of society equally	17	0		0	0	1	0	1	0	0	0	1	0	0	0	1	0	0	1	1	1	2	1	1	0	1	1	2
causal	Csap	2020	How can we identify the number of disabled adults living with unmet social care needs in England	17	0		0	0	1	0	0	0	0	1	0	1	1	1	2	1	1	0	0	0	1	0	0	1	1	0	0
procedural	Aris	2020	What is the most effective way to develop a vaccine quickly while ensuring efficacy and public safety	17	0		0	0	1	0	0	0	0	0	0	0	0	0	1	0	0	0	0	0	1	0	0	0	0	0	0
procedural	Aris	2020	What are the most effective strategies for ensuring social care needs can be met in the future	17	0		0	0	1	0	0	0	0	0	0	0	0	0	1	0	0	0	0	0	1	0	0	0	0	0	0
value	Aris	2020	how can global demand shocks (including for emergency and medical supplies) be best modelled, accounting for uncertainty	17	0		0	0	1	0	0	0	0	0	0	0	0	0	1	0	0	0	0	0	1	0	0	0	0	0	0
forecasting	Aris	2020	What will the role of international agencies (such as the World Health Organization) be in the future	17	0		0	0	1	0	0	0	0	1	0	1	1	1	2	1	1	0	0	0	1	0	0	1	1	0	0
procedural	CSAP	2021	How should my team and wider organisation adapt its structure and culture to best manage chronic risk	17	0		0	0	1	0	0	0	0	0	1	0	0	0	1	0	0	1	1	1	2	1	1	0	0	1	1
procedural	CSAP- in progress	2022	How can we ensure effective scientific input into policy decisions within tight time constraints (e.g. pandemic preparedness)?	17	0		0	0	1	0	0	0	0	1	0	1	1	1	2	1	1	0	0	0	1	0	0	1	1	0	0
procedural	CSAP	2022	How can community-based social care support be developed that meets autistic adults and working-age disabled adults needs	17	0		0	0	1	0	0	0	0	0	0	0	0	0	1	0	0	0	0	0	1	0	0	0	0	0	0
example	ARIS	2022	What has the pandemic taught us about what a good governance structure in local government looks like	17	0		0	0	1	0	0	0	0	0	0	0	0	0	1	0	0	0	0	0	1	0	0	0	0	0	0
example	ARIS	2022	Which experimental and quasi experimental methods can we look to which could be applied to our areas	17	0		1	0	1	0	0	0	0	0	1	0	1	0	1	0	0	1	2	1	2	1	1	0	0	1	1
value	Csap	2019	To what extent is the private capital needed to support climate change adaptation and mitigation being mobilised	17	0		0	0	1	0	0	0	0	0	1	0	0	0	1	0	0	1	1	1	2	1	1	0	0	1	1
procedural	Aris	2020	what measurement approaches should be used to evaluate the impact of market access barriers on sustainable development	17	0		0	0	1	0	0	0	0	0	1	0	0	0	1	0	0	1	1	1	2	1	1	0	0	1	1
causal	Aris	2020	What are the economic impacts, opportunities and risks for the UK of the transition to net zero	17	0		0	0	1	0	1	0	0	0	0	0	0	0	1	0	0	0	0	0	1	0	0	0	1	0	1
value	CSAP- in progress	2021	Climate change is a market failure. To what extend should/can policy focus on this as an issue?	17	0		0	0	1	0	0	0	0	0	1	0	0	0	1	0	0	1	1	1	2	1	1	0	0	1	1
value	ARIS	2021	what is the value of different elements of the natural environment in economic terms and more generally	17	0		0	0	1	1	0	0	0	0	0	0	0	0	1	0	0	0	0	0	1	0	0	1	0	1	0
procedural	CSAP	2022	How can trade policy support a green transition that is also a just transition (particularly for workers	17	0		0	0	1	0	0	0	0	0	1	0	0	0	1	0	0	1	1	1	2	1	1	0	0	1	1
procedural	CSaP	2023	How to align index-linked investments of asset-owners (in particular pension funds) with net-zero and nature-positive, taking into account their fiduciary duties?​	17	0		0	0	1	0	0	0	0	0	0	0	0	0	1	0	0	0	0	0	1	0	0	0	0	0	0
value	Csap-in-progress	2019	What role should a government play in the digital economy to maximise economically high value trade opportunities?	17	0		0	0	1	0	0	0	0	0	0	0	0	0	1	0	0	0	0	0	1	0	0	0	0	0	0
causal	Csap	2020	How can the digital and tech economy support bring prosperity to the poorest parts of the UK	17	0		0	0	1	0	0	0	0	0	0	0	0	0	1	0	0	0	0	0	1	0	0	0	0	0	0
value	Aris	2020	What is the ideal customer journey for smart/time-of-use tariff comparisons increasing engagement and take-up of new tariffs	17	0		0	0	1	0	0	0	0	0	0	0	0	0	1	0	0	0	0	0	1	0	0	0	0	0	0
procedural	CSAP- in progress	2022	How can governments or departments break down data silos to generate greater value from their data assets?	17	0		0	0	1	0	0	0	0	0	0	0	0	0	1	0	0	0	0	0	1	0	0	0	0	0	0
forecasting	CSAP	2022	What are the implications of the growing digital economy and platform / gig working on workers rights	17	0		0	0	1	0	0	0	0	0	0	0	0	0	1	0	0	0	0	0	1	0	0	0	0	0	0
causal	CSAP	2022	Israeli trade policy, and the role of intellectual property and government procurement in Israeli government economic strategy.	17	0		0	0	1	0	0	0	0	0	0	0	0	0	1	0	0	0	0	0	1	0	0	0	0	0	0
procedural	CSaP	2023	How do we articulate and embed an understanding of the value of data in our systems and economy?	17	0		0	0	1	0	1	0	0	1	0	1	1	1	2	1	1	0	0	0	1	0	0	1	2	0	1
causal	Csap	2019	What have been the most effective Trade Policy and Market Access interventions of recent times global perspective	17	0		0	0	1	0	0	0	0	1	1	1	1	1	2	1	1	1	1	1	2	1	1	1	1	1	1
procedural	Csap	2019	How can we protect the UK tech economy in a post Brexit (or at least Brexiting) UK	17	0		0	0	1	0	0	0	0	1	0	1	1	1	2	1	1	0	0	0	1	0	0	1	1	0	0
verification	Csap	2019	Does a focus on Market Access, rather than an FTA offer a better risk/reward for time committed	17	0		0	0	1	0	0	0	0	0	1	0	0	0	1	0	0	1	1	1	2	1	1	0	0	1	1
forecasting	Aris	2020	What are the long-term effects of family friendly policies on participation and progression within the labour market	17	0		0	0	1	0	0	0	0	0	0	0	0	0	1	0	0	0	0	0	1	0	0	0	0	0	0
example	Aris	2020	what challenges might developing economies face when engaging with the international economy that developed economies might not	17	0		0	0	1	0	0	0	0	0	0	0	0	0	1	0	0	0	0	0	1	0	0	0	0	0	0
example	Aris	2020	how does investment and export promotion engage with varied supply chains, given small and medium enterprise internationalisation	17	0		0	0	1	0	0	0	0	0	0	0	0	0	1	0	0	0	0	0	1	0	0	0	0	0	0
example	Aris	2020	what are the global trends developments in the variety and scale of export finance products and services	17	0		1	0	1	0	1	0	0	0	1	0	1	0	1	0	0	1	2	1	2	1	1	0	1	1	2
procedural	Aris	2020	how can the impact of cross-chapter provisions on dispute settlement mechanisms in trade agreements be effectively evaluated	17	0		0	0	1	1	0	0	0	0	1	0	0	0	1	0	0	1	1	1	2	1	1	1	0	2	1
procedural	Aris	2020	how can specific provisions in trade agreements be effectively evaluated in terms of benefits to developing countries	17	0		0	0	1	0	0	0	0	1	1	1	1	1	2	1	1	1	1	1	2	1	1	1	1	1	1
example	Csap-in-progress	2020	How have other countries coupled tariff liberalisation (through FTAs or otherwise) with policies of domestic economic reform?	17	0		0	0	1	0	0	0	0	1	0	1	1	1	2	1	1	0	0	0	1	0	0	1	1	0	0
verification	Aris	2020	Does the UK’s flexible labour market framework influence business incentives for investment in human and physical capital	17	0		0	0	1	0	0	0	0	0	1	0	0	0	1	0	0	1	1	1	2	1	1	0	0	1	1
Comparison	Aris	2020	how do UK businesses compare with non-UK businesses in their use of trade finance and credit insurance	17	0		0	0	1	0	0	0	0	0	0	0	0	0	1	0	0	0	0	0	1	0	0	0	0	0	0
example	Aris	2020	what factors have historically been important to identify large businesses which are high value or volume exporters	17	0		0	0	1	0	0	0	0	0	0	0	0	0	1	0	0	0	0	0	1	0	0	0	0	0	0
example	Aris	2020	how can we understand the value of provisions on mutual recognition of conformity assessment in trade agreements	17	0		0	0	1	0	0	0	0	0	0	0	0	0	1	0	0	0	0	0	1	0	0	0	0	0	0
procedural	Aris	2020	what are the best ways to measure business perceptions of risk in relation to exporting post COVID-19	17	0		0	0	1	0	0	0	0	0	0	0	0	0	1	0	0	0	0	0	1	0	0	0	0	0	0
procedural	Aris	2020	how can we best evaluate the barriers to trade in services and their impact on trade flows	17	0		0	0	1	0	0	0	0	1	1	1	1	1	2	1	1	1	1	1	2	1	1	1	1	1	1
example	Aris	2020	What is the scale, scope and function of the unregulated legal services market in England and Wales	17	0		1	1	0	1	0	0	0	1	0	1	2	2	1	1	1	0	1	1	0	0	0	2	1	1	0
procedural	CAPE	2021	How can we as central government nurture and support an increased desire among local leaders to collaborate?	17	0		0	1	0	0	0	0	0	0	0	0	0	1	0	0	0	0	0	1	0	0	0	0	0	0	0
example	CAPE	2021	What are the most cutting edge approaches to collaborative policy making, e.g. involving citizens in place design?	17	0		0	1	0	0	0	0	0	0	0	0	0	1	0	0	0	0	0	1	0	0	0	0	0	0	0
value	CSAP	2021	How effective are trade levers and economic coercion policies in furthering wider foreign and security policy objectives	17	0		1	1	0	0	0	0	0	0	1	0	1	1	0	0	0	1	2	2	1	1	1	0	0	1	1
example	CSAP- in progress	2021	What new and innovative levers can governments use in their trade policy making to advance development goals?	17	0		0	1	0	1	0	0	0	1	0	1	1	2	1	1	1	0	0	1	0	0	0	2	1	1	0
verification	CSAP	2021	Are grants or broad tax incentives more effective at driving investment and growth in an economic sector	17	0		0	1	0	0	0	0	0	0	1	0	0	1	0	0	0	1	1	2	1	1	1	0	0	1	1
procedural	CSAP- in progress	2021	How can we bridge the disconnect between services trade policy and the realities of how businesses operate?	17	0		0	1	0	0	0	0	0	0	1	0	0	1	0	0	0	1	1	2	1	1	1	0	0	1	1
causal	ARIS	2021	What is the impact of trends in key societal and economic changes on the future transport system	17	0		0	1	0	0	0	0	0	0	0	0	0	1	0	0	0	0	0	1	0	0	0	0	0	0	0
verification	CAPE	2022	Do community asset acquisition programs like COF lead to increased or maintained feelings of 'pride in place'?	17	0		0	1	0	0	1	0	0	0	1	0	0	1	0	0	0	1	1	2	1	1	1	0	1	1	2
causal	ARIS	2022	What is the relationship between different models of hyper-local governance and socio-economic outcomes for individuals and neighbourhoods	17	0		0	1	0	1	0	0	0	0	0	0	0	1	0	0	0	0	0	1	0	0	0	1	0	1	0
causal	ARIS	2022	How do these correlate with traditional proxies for local economic success, such as rates of job growth	17	0		0	1	0	0	0	0	0	0	1	0	0	1	0	0	0	1	1	2	1	1	1	0	0	1	1
causal	CSAP	2022	Why would an elite university like Cambridge not have a significant input into UK tax policy formulation	17	0		0	1	0	0	0	0	0	0	1	0	0	1	0	0	0	1	1	2	1	1	1	0	0	1	1
verification	CSAP	2022	In the field of taxation much non-government policy input comes from lobbyists. Could/should academia be more involved	17	0		0	1	0	0	0	0	0	1	0	1	1	2	1	1	1	0	0	1	0	0	0	1	1	0	0
example	CAPE	2022	What are the characteristics of the workers in this sector, broken down into socio-economic and demographic criteria?	17	0		1	1	0	0	0	0	0	0	0	0	1	1	0	0	0	0	1	1	0	0	0	0	0	0	0
procedural	CSAP	2022	How can we revive the economic centres in Westminster like the West End, post covid and Brexit	17	0		0	1	0	0	0	0	0	1	0	1	1	2	1	1	1	0	0	1	0	0	0	1	1	0	0
procedural	CSaP	2023	How might we best evaluate the appropriate balance between national security and economic opportunity over the next decade?​	17	0		0	1	0	0	0	0	0	0	0	0	0	1	0	0	0	0	0	1	0	0	0	0	0	0	0
causal	Csap	2020	How can we ensure cybersecurity capacity-building activity achieves sustainable impact (beyond the life of a time-limited programme)	17	0		0	1	0	0	0	0	0	0	0	0	0	1	0	0	0	0	0	1	0	0	0	0	0	0	0
procedural	Aris	2019	How can we ensure devolution settlements are stable and sustainable over time and in a changing environment	17	0		1	1	0	0	1	0	0	0	0	0	1	1	0	0	0	0	1	1	0	0	0	0	1	0	1
procedural	Aris	2020	How can UK design a flexible anticipatory approach to regulation while ensuring protection to consumers and environment	17	0		0	1	0	0	0	0	0	0	0	0	0	1	0	0	0	0	0	1	0	0	0	0	0	0	0
forecasting	Csap	2020	What changes might we see to the character or nature of war over the next ten years	17	0		0	1	0	0	1	0	0	0	1	0	0	1	0	0	0	1	1	2	1	1	1	0	1	1	2
procedural	Csap	2020	Where in the UK or the world are consumers getting affordable, available, sustainable, nutritious, delicious, safe food	17	0		0	1	0	0	1	0	0	0	1	0	0	1	0	0	0	1	1	2	1	1	1	0	1	1	2
example	Aris	2020	What are the costs and barriers to producing and storing large volumes of low-carbon and zero-carbon hydrogen	17	0		0	1	0	1	0	0	0	0	0	0	0	1	0	0	0	0	0	1	0	0	0	1	0	1	0
verification	Aris	2020	Could such periods become more frequent/severe in the coming decades as climate change alters conventional weather patterns	17	0		1	1	0	0	0	0	0	0	0	0	1	1	0	0	0	0	1	1	0	0	0	0	0	0	0
procedural	CAPE	2021	How to best use storytelling techniques in research to improve policymakers understanding and use of research findings?	17	0		0	1	0	0	0	0	0	0	0	0	0	1	0	0	0	0	0	1	0	0	0	0	0	0	0
example	CSAP	2021	What lessons can the climate law ecosystem learn from other, more established legal communities (e.g. human rights)	17	0		0	0	0	0	0	0	0	0	1	0	0	0	0	0	0	1	1	1	1	1	1	0	0	1	1
example	CAPE	2021	What are the different ways to stay rigorous while having to undertake qualitative and ethnographic research fast-pace?	17	0		0	0	0	0	0	0	0	1	0	1	1	1	1	1	1	0	0	0	0	0	0	1	1	0	0
example	ARIS	2021	How can behavioural science be used to encourage people and organisations to make more sustainable travel choices	17	0		0	0	0	0	1	0	0	0	1	0	0	0	0	0	0	1	1	1	1	1	1	0	1	1	2
example	CSAP	2021	Where is the right balance between researcher/institution-led choice of what to investigate, versus top-down setting of priorities	17	0		0	0	0	0	0	0	0	1	0	1	1	1	1	1	1	0	0	0	0	0	0	1	1	0	0
causal	ARIS	2021	how will changing freshwater budgets impact river flow, water availability, the risk of flooding, and natural systems	17	0		0	0	0	0	0	0	0	0	1	0	0	0	0	0	0	1	1	1	1	1	1	0	0	1	1
value	ARIS	2021	When will green hydrogen be able to be used in significant quantities in transport for relevant modes	17	0		0	0	0	0	0	0	0	0	0	0	0	0	0	0	0	0	0	0	0	0	0	0	0	0	0
causal	CSAP- in progress	2021	How does the interaction of different domains have an impact on sustainability, resilience, and global catastrophic risks?	17	0		0	0	0	0	0	0	0	0	0	0	0	0	0	0	0	0	0	0	0	0	0	0	0	0	0
example	CAPE	2022	What would the research community in the UK be interested in regarding either CCUS and/or cluster development?	17	0		0	0	0	0	0	0	0	0	0	0	0	0	0	0	0	0	0	0	0	0	0	0	0	0	0
causal	ARIS	2022	How does the scale of contribution needed to achieve net zero vary for different types of places	17	0		0	0	0	0	0	0	0	0	0	0	0	0	0	0	0	0	0	0	0	0	0	0	0	0	0
example	CSAP- in progress	2022	How does the UKs approach compare to that of international partners whose research sectors face similar dilemmas?	17	0		0	0	0	0	1	0	0	0	1	0	0	0	0	0	0	1	1	1	1	1	1	0	1	1	2
procedural	CSaP	2023	How might policymakers in national security, energy security, net zero, supply chain security and biodiversity integrate their positions?​	17	0		1	0	0	0	0	0	0	0	0	0	1	0	0	0	0	0	1	0	0	0	0	0	0	0	0
value	CSaP	2023	How best can the NHS utilise ‘network effects’ (e.g. experienced in social media) to achieve its objectives in research?​	17	0		0	0	0	0	1	0	0	0	0	0	0	0	0	0	0	0	0	0	0	0	0	0	1	0	1
procedural	CSaP	2023	How can more be made of UK’s strength in research to increase its share of global clinical trials ​	17	0		0	0	0	0	0	0	0	0	1	0	0	0	0	0	0	1	1	1	1	1	1	0	0	1	1
causal	Csap	2019	How and why do people conceptions of ethics and morality vary between the offline and online worlds	17	0		0	0	0	0	0	0	0	0	0	0	0	0	0	0	0	0	0	0	0	0	0	0	0	0	0
value	Csap-in-progress	2020	What is the most effective means of making better a case for more data informed policy decision-making?	17	0		0	0	0	0	0	0	0	0	0	0	0	0	0	0	0	0	0	0	0	0	0	0	0	0	0
procedural	Csap	2020	What works embedding data AI governance and culture across organisations. How can we do this in government	17	0		0	0	0	0	0	0	0	0	0	0	0	0	0	0	0	0	0	0	0	0	0	0	0	0	0
example	Aris	2020	What works to reduce levels of self-harm and self-inflicted death in prisons, for different individuals and groups	17	0		0	0	0	0	1	0	0	1	1	1	1	1	1	1	1	1	1	1	1	1	1	1	2	1	2
value	Aris	2020	How should approaches to data modelling and decision-making be changed following lessons learned in the COVID-19 outbreak	17	0		0	0	0	0	1	0	0	1	1	1	1	1	1	1	1	1	1	1	1	1	1	1	2	1	2
example	Aris	2020	What types of data sharing between regulators and businesses would enable greater innovative activity in the UK	17	0		0	0	0	1	0	0	0	1	0	1	1	1	1	1	1	0	0	0	0	0	0	2	1	1	0
causal	Aris	2020	What are the impacts of case attrition on victims, particularly for serious violence and sexual abuse cases	17	0		1	0	0	0	0	0	0	0	1	0	1	0	0	0	0	1	2	1	1	1	1	0	0	1	1
value	Aris	2020	How well understood are entitlements under the Victims’ Code, including special measures and access to support services	17	0		1	0	0	0	0	0	0	1	0	1	2	1	1	1	1	0	1	0	0	0	0	1	1	0	0
forecasting	ARIS	2021	Could autonomous vehicle shuttles be used on legacy transport, such as a replacement for closed rail lines	17	0		0	0	0	0	0	0	0	1	1	1	1	1	1	1	1	1	1	1	1	1	1	1	1	1	1
procedural	CSAP	2022	What data do we need to measure and describe the impact of civil society and individual charities	17	0		0	0	0	0	0	0	0	0	1	0	0	0	0	0	0	1	1	1	1	1	1	0	0	1	1
example	CSAP- in progress	2022	What is the role of private and public partnerships in addressing the cyber challenges in smart cities?	17	0		0	0	0	0	0	0	0	0	1	0	0	0	0	0	0	1	1	1	1	1	1	0	0	1	1
comparison	Csap	2019	What is the difference in the way that qualitative and quantitative evidence influence how people make decisions	17	0		0	0	0	0	0	0	0	0	1	0	0	0	0	0	0	1	1	1	1	1	1	0	0	1	1
procedural	Csap	2019	How can we bring together consortia of multi-disciplinary organisations and agencies to build resilience in vulnerable communities	17	0		0	0	0	0	1	0	0	0	1	0	0	0	0	0	0	1	1	1	1	1	1	0	1	1	2
procedural	Aris	2019	How can we best understand and measure the relationships citizens have with different layers of UK governance	17	0		0	0	0	0	1	0	0	0	0	0	0	0	0	0	0	0	0	0	0	0	0	0	1	0	1
procedural	Aris	2019	How can the Civil Service develop world-class leaders at all levels, who are inspiring, confident and empowering	17	0		0	0	0	0	0	0	0	1	0	1	1	1	1	1	1	0	0	0	0	0	0	1	1	0	0
procedural	Aris	2019	How might we most effectively measure readiness for high-impact low-probability risks in the assessment of UK resilience	17	0		0	0	0	0	0	0	0	0	1	0	0	0	0	0	0	1	1	1	1	1	1	0	0	1	1
procedural	Csap	2020	How can an advisory body (appointed by government) best engage with the wider business and civil communities	17	0		0	0	0	0	1	0	0	0	0	0	0	0	0	0	0	0	0	0	0	0	0	0	1	0	1
procedural	Aris	2020	What are the most effective strategies for maintaining and building public trust in public bodies and democracy	17	0		0	0	0	0	0	0	0	1	0	1	1	1	1	1	1	0	0	0	0	0	0	1	1	0	0
example	Csap-in-progress	2020	How do professions develop their future expert workforce if routine cognitive work is taken over by AI?	17	0		0	0	0	0	0	0	0	0	1	0	0	0	0	0	0	1	1	1	1	1	1	0	0	1	1
procedural	Csap-in-progress	2020	How can we ensure that ‘social value’ is actually valuable to the communities it is directed toward?	17	0		0	0	0	0	0	0	0	0	1	0	0	0	0	0	0	1	1	1	1	1	1	0	0	1	1
causal	Aris	2020	What has been the impact of domestic and non-domestic energy efficiency and heat policy on its objectives	17	0		0	0	0	0	0	0	0	0	1	0	0	0	0	0	0	1	1	1	1	1	1	0	0	1	1
procedural	Aris	2020	How best can we reduce barriers to electrification of heating systems including optimising performance and reducing cost	17	0		0	0	0	0	0	0	0	0	1	0	0	0	0	0	0	1	1	1	1	1	1	0	0	1	1
verification	Aris	2020	Are companies listed on a stock exchange more likely to be short-termist, investing less, than private companies	17	0		0	0	0	0	1	0	0	0	0	0	0	0	0	0	0	0	0	0	0	0	0	0	1	0	1
procedural	Aris	2020	How can the impact of chemical contaminants (including nanomaterials and microplastics) in food be assessed and minimised	17	0		0	0	0	0	0	0	0	0	1	0	0	0	0	0	0	1	1	1	1	1	1	0	0	1	1
example	Aris	2020	What factors influenced the speed of responses and how can optimum timeliness be achieved in the future	17	0		0	0	0	0	1	0	0	1	1	1	1	1	1	1	1	1	1	1	1	1	1	1	2	1	2
causal	Aris	2020	When is the most appropriate point to revoke emergency Government powers and how should this be decided	17	0		0	0	0	0	0	0	0	1	1	1	1	1	1	1	1	1	1	1	1	1	1	1	1	1	1
procedural	ARIS	2021	how can we balance devolved responsibilities with the need to avoid a weakening of national guidelines/ standards	17	0		1	0	0	0	0	0	0	0	0	0	1	0	0	0	0	0	1	0	0	0	0	0	0	0	0
procedural	CSAP- in progress	2021	How can international relations theories (liberalism, realism, constructivism) provide practical guidance to policy makers? Also vice versa	17	0		0	0	0	0	0	0	0	0	1	0	0	0	0	0	0	1	1	1	1	1	1	0	0	1	1
procedural	ARIS	2021	How can we better understand the risks and opportunities around the policy drivers for adaptation (and mitigation)	17	0		0	0	0	0	0	0	0	0	1	0	0	0	0	0	0	1	1	1	1	1	1	0	0	1	1
procedural	ARIS	2021	what is the most effective means to support community regeneration through use of parks and public spaces	17	0		0	0	0	0	0	0	0	0	1	0	0	0	0	0	0	1	1	1	1	1	1	0	0	1	1
causal	ARIS	2021	What role can transport play in levelling up left-behind places in the context of changing travel/commuting patterns	17	0		0	0	0	0	0	0	0	0	1	0	0	0	0	0	0	1	1	1	1	1	1	0	0	1	1
example	ARIS	2021	What is the role of culture in facilitating / obstructing shift towards active travel (and particularly cycling)	17	0		0	0	0	0	1	0	0	0	0	0	0	0	0	0	0	0	0	0	0	0	0	0	1	0	1
example	ARIS	2021	How can behavioural science be applied to deter, detect, and disrupt terrorists using or targeting transport systems	17	0		0	0	0	0	1	0	0	0	0	0	0	0	0	0	0	0	0	0	0	0	0	0	1	0	1
value	ARIS	2021	What is the most cost-effective way of ensuring adequate resilience and redundancy of PNT across transport systems	17	0		0	0	0	0	0	0	0	1	0	1	1	1	1	1	1	0	0	0	0	0	0	1	1	0	0
example	CSAP	2021	What lessons can be generalised, and for those that cannot, what are the most significant contextual factors	17	0		0	0	0	0	0	0	0	1	0	1	1	1	1	1	1	0	0	0	0	0	0	1	1	0	0
value	ARIS	2022	What does international evidence tell us about effective combinations of government and devolved support for local growth	17	0		0	0	0	0	1	0	0	1	0	1	1	1	1	1	1	0	0	0	0	0	0	1	2	0	1
procedural	ARIS	2022	What more can be done to improve how we identify vulnerable populations and those facing multiple disadvantage	17	0		0	0	0	0	1	0	0	0	1	0	0	0	0	0	0	1	1	1	1	1	1	0	1	1	2
causal	CSAP	2022	Under what conditions is uncertainty best incorporated into regulatory policy making and practice to achieve optimal outcomes	17	0		0	0	0	0	1	0	0	0	1	0	0	0	0	0	0	1	1	1	1	1	1	0	1	1	2
procedural	CSAP	2022	How can we better apply our understanding of attachment and attunement in policy development and service design	17	0		1	0	0	0	1	0	0	0	0	0	1	0	0	0	0	0	1	0	0	0	0	0	1	0	1
verification	CAPE	2022	Is central government asking too much with too little from some local partners in delivering its ambitions?	17	0		0	0	0	0	0	0	0	0	1	0	0	0	0	0	0	1	1	1	1	1	1	0	0	1	1
causal	ARIS	2022	What are the determinants of people’s subjective sense of satisfaction in the place in which they live	17	0		0	0	0	1	0	0	0	0	0	0	0	0	0	0	0	0	0	0	0	0	0	1	0	1	0
value	ARIS	2022	To what extent does local authority spending in England on preventative services reduce spending on demand-led services	17	0		0	0	0	1	0	0	0	0	0	0	0	0	0	0	0	0	0	0	0	0	0	1	0	1	0
example	ARIS	2022	What works in ensuring that policies are truly inclusive for all parts of a community or place	17	0		0	0	0	0	0	0	0	1	0	1	1	1	1	1	1	0	0	0	0	0	0	1	1	0	0
procedural	CSAP	2022	What can we learn from how academics interface with other similar organisations (e.g. international organisations, other governments)	17	0		0	0	0	0	1	0	0	0	0	0	0	0	0	0	0	0	0	0	0	0	0	0	1	0	1
verification	CSAP	2022	Tools and approaches in policy making should the Policy Profession be more scientific in its approach overall	17	0		0	0	0	0	0	0	0	0	1	0	0	0	0	0	0	1	1	1	1	1	1	0	0	1	1
forecasting	CSAP	2022	Without policy change, what are the most likely future scenarios in terms of impacts over the medium-term	17	0		1	0	0	1	0	0	0	0	1	0	1	0	0	0	0	1	2	1	1	1	1	1	0	2	1
causal	CSAP- in progress	2022	What role does the neighbourhood play in a multi-level system of governance that best supports place-based regeneration?	17	0		0	0	0	0	1	0	0	1	0	1	1	1	1	1	1	0	0	0	0	0	0	1	2	0	1
procedural	CSaP	2023	How can we build trust and respect with the academic community, alongside a mutual understanding of our evidence needs?	17	0		0	0	0	0	1	0	0	0	1	0	0	0	0	0	0	1	1	1	1	1	1	0	1	1	2
procedural	CSaP	2023	How could the UK strengthen its understanding of carbon leakage and domestic policy options further (based on the published consultation document)?​	17	0		0	0	0	0	0	0	0	1	0	1	1	1	1	1	1	0	0	0	0	0	0	1	1	0	0
procedural	CSaP	2023	How to approach design of a high-level set of indicators for UK food security (e.g. framing, scale and timeframe)?​	17	0		1	0	0	0	0	0	0	0	0	0	1	0	0	0	0	0	1	0	0	0	0	0	0	0	0
procedural	Aris	2020	How do we help people change career trajectory in response to economic shocks, automation, ageing population, technology etc.	18	1		0	1	1	0	1	1	1	0	0	1	0	1	1	1	1	1	0	1	1	1	1	0	1	0	1
example	Aris	2020	What are the regulatory or technological barriers to data sharing that have been removed during the COVID-19 outbreak	18	1		1	0	0	0	0	1	1	0	1	1	1	0	0	1	1	2	2	1	1	2	2	0	0	1	1
example	Aris	2020	What are the roles of local, regional and broader eco-system factors in driving competition, innovation, growth and productivity	18	1		0	0	0	1	0	1	1	0	1	1	0	0	0	1	1	2	1	1	1	2	2	1	0	2	1
example	CSAP	2021	What are the gaps that small jurisdictions can fill in the global economy to help boost post-pandemic recovery	18	1		0	1	1	0	0	0	1	0	0	1	0	1	1	0	1	1	0	1	1	0	1	0	0	0	0
value	CAPE	2022	To what extent has the pandemic improved collaborative behaviours between local government social care and national health workforces?	18	1		0	0	1	0	1	0	1	0	0	1	0	0	1	0	1	1	0	0	1	0	1	0	1	0	1
procedural	CSaP	2023	How can we future-proof supply chains for global health to manage against increasing macroeconomic volatility in a post-pandemic world? ​	18	1		1	0	1	0	0	0	1	0	0	1	1	0	1	0	1	1	1	0	1	0	1	0	0	0	0
procedural	Aris	2020	How can the UK create urban environments that are resilient to pandemics but are not damaging to ecosystems	18	1		0	0	1	0	0	0	1	0	0	1	0	0	1	0	1	1	0	0	1	0	1	0	0	0	0
verification	Aris	2020	Are certain types or requirements of sentences, or recommended treatment programmes, more effective for different individuals and groups	18	1		0	0	1	1	0	0	1	0	1	1	0	0	1	0	1	2	1	1	2	1	2	1	0	2	1
procedural	ARIS	2021	How can we ensure that the health and safety challenges presented by repurposing and decommissioning are appropriately addressed	18	1		0	0	1	0	0	0	1	0	1	1	0	0	1	0	1	2	1	1	2	1	2	0	0	1	1
causal	ARIS	2021	What role could the theory underpinning social welfare functions play in analysis associated to the Government’s levelling-up agenda	18	1		0	0	1	0	0	0	1	0	1	1	0	0	1	0	1	2	1	1	2	1	2	0	0	1	1
verification	CSAP	2021	Does the idea of a social contract in welfare policy have any relevance in diverse and needs-oriented societies	18	1		0	0	1	0	0	0	1	0	1	1	0	0	1	0	1	2	1	1	2	1	2	0	0	1	1
causal	Aris	2020	What impact does investment in human capital, management practices and skills utilisation have on an area’s economic prosperity	18	1		0	0	1	0	0	0	1	0	0	1	0	0	1	0	1	1	0	0	1	0	1	0	0	0	0
value	ARIS	2021	What principles should underlie the UK’s approach in trade negotiations to Public services and the “right to regulate”	18	1		0	1	0	1	0	0	1	0	0	1	0	1	0	0	1	1	0	1	0	0	1	1	0	1	0
example	Aris	2020	How can data from smart metering support planning and targeting of energy efficiency retrofit and low carbon heat	18	1		0	1	0	0	0	0	1	0	0	1	0	1	0	0	1	1	0	1	0	0	1	0	0	0	0
verification	Csap	2019	Will A.I. be the most efficient approach to analysing large data streams to identify possible signs of cyber-attacks	18	1		0	0	0	0	1	0	1	0	1	1	0	0	0	0	1	2	1	1	1	1	2	0	1	1	2
procedural	ARIS	2021	How can we ensure that changes to transport (for example through escooters and autonomous vehicles) are realised safely	18	1		0	0	0	0	0	0	1	0	0	1	0	0	0	0	1	1	0	0	0	0	1	0	0	0	0
procedural	Csap	2019	What might this mean for the future of the devolution settlements, the devolved nations, and devolution in England	18	1		1	0	0	0	1	0	1	0	1	1	1	0	0	0	1	2	2	1	1	1	2	0	1	1	2
procedural	Aris	2020	How can we reverse the downward trend in business advice, and increase the take up of strategic advice	18	1		0	0	0	0	1	0	1	0	1	1	0	0	0	0	1	2	1	1	1	1	2	0	1	1	2
causal	Aris	2020	What factors affect the effectiveness of Domestic Violence Protection Orders and other measures in the Domestic Abuse Bill	18	1		0	0	0	0	0	0	1	1	0	2	1	1	1	1	2	1	0	0	0	0	1	1	1	0	0
causal	Csap	2020	How can the planning system support the delivery of better designed and more beautiful developments in the future	18	1		0	0	0	1	1	0	1	0	1	1	0	0	0	0	1	2	1	1	1	1	2	1	1	2	2
explanation	CSaP	2023	What monitoring & evaluation tools, frameworks and methods can be used to assess the effectiveness of multi-lateral financing platforms? ​	18	1		0	0	0	0	0	0	1	0	1	1	0	0	0	0	1	2	1	1	1	1	2	0	0	1	1
verification	Aris	2020	Will developing countries and emerging markets be hit relatively harder by the long run economic consequences of coronavirus	18	0		0	0	0	0	0	0	1	0	0	0	0	0	0	0	1	0	0	0	0	0	1	0	0	0	0
procedural	ARIS	2021	how do we deploy emerging technologies to move from post-disease/outbreak surveillance to pre-emergence surveillance and mitigation of risks	18	0		0	0	0	0	0	0	1	0	0	0	0	0	0	0	1	0	0	0	0	0	1	0	0	0	0
causal	CSaP	2023	What role can digital technology play in scaling up confidential delivery of accurate health information and services and combating disinformation? ​	18	0		0	0	0	0	0	0	1	0	0	0	0	0	0	0	1	0	0	0	0	0	1	0	0	0	0
causal	Aris	2020	How are new technologies and emerging industries affecting market competition (e.g. monopolies of data and new business models)	18	0		0	0	0	0	0	0	1	0	1	0	0	0	0	0	1	1	1	1	1	1	2	0	0	1	1
procedural	CSAP	2022	What are the best mechanisms for policymakers to use in attempting to identify technological synergies with international collaborators	18	0		0	0	0	0	0	0	1	0	0	0	0	0	0	0	1	0	0	0	0	0	1	0	0	0	0
procedural	CSAP	2022	How regulations and standards need to be set as how innovation and economy evolve compared to current practices	18	0		0	0	0	0	0	0	1	0	0	0	0	0	0	0	1	0	0	0	0	0	1	0	0	0	0
verification	CSaP	2023	Are there emerging technologies which might be employed to create the seamless, integrated, fully digital democracy of the future?	18	0		0	0	0	1	0	0	1	0	0	0	0	0	0	0	1	0	0	0	0	0	1	1	0	1	0
procedural	Csap	2019	Automating inequality: What can policy-makers do to create the right environment for technology to reduce inequality in society	18	0		0	0	0	1	0	0	1	0	0	0	0	0	0	0	1	0	0	0	0	0	1	1	0	1	0
Comparison	Aris	2020	What are the costs, benefits and technical potential of mitigating climate change across different global regions and sectors	18	0		0	1	1	0	0	1	0	1	0	1	1	2	2	2	1	0	0	1	1	1	0	1	1	0	0
example	ARIS	2021	Which new technologies and approaches can be applied to improve transport systems resilience to disruption from natural hazards	18	0		0	0	1	0	1	1	0	1	1	1	1	1	2	2	1	1	1	1	2	2	1	1	2	1	2
forecasting	ARIS	2021	How will new and emerging technology assist in the operation, maintenance and renewal of the Strategic Road Network	18	0		0	0	1	0	0	1	0	0	0	0	0	0	1	1	0	0	0	0	1	1	0	0	0	0	0
causal	ARIS	2021	How do human response and risk factors change in instances where technology/automation influences work rate and/or work intensification	18	0		0	1	0	0	0	1	0	0	0	0	0	1	0	1	0	0	0	1	0	1	0	0	0	0	0
verification	CSAP	2022	Should the public sector attempt to lead or resist the adoption of Artificial intelligence and machine learning technologies	18	0		0	1	0	0	0	1	0	1	1	1	1	2	1	2	1	1	1	2	1	2	1	1	1	1	1
procedural	Csap	2020	How have successful science / tech innovations been attributed to particular government actions, particularly in developing country contexts	18	0		0	1	0	0	0	1	0	0	1	0	0	1	0	1	0	1	1	2	1	2	1	0	0	1	1
causal	Csap	2020	What are the major psycho-social issues which influence the effective and efficient development of technologies within complex/complicated systems	18	0		0	0	0	0	0	1	0	0	0	0	0	0	0	1	0	0	0	0	0	1	0	0	0	0	0
example	Aris	2020	what factors make countries and regions attractive as destinations for investment in high potential, early stage, technology-based entrepreneurs	18	0		1	0	0	0	1	1	0	0	0	0	1	0	0	1	0	0	1	0	0	1	0	0	1	0	1
procedural	Aris	2020	how can we effectively evaluate countries’ relative technology readiness levels (TRL), by technical area, sector and overall strategy	18	0		1	0	0	0	0	1	0	0	1	0	1	0	0	1	0	1	2	1	1	2	1	0	0	1	1
causal	Aris	2020	what impact have technological and geopolitical changes had on global investment trends and has this altered investor sentiment	18	0		1	0	0	0	0	1	0	0	1	0	1	0	0	1	0	1	2	1	1	2	1	0	0	1	1
value	Aris	2020	To what extent is technology supporting and enabling individuals to rehabilitate, For example, maintaining relationships via in-cell telephony	18	0		0	0	0	0	0	1	0	1	1	1	1	1	1	2	1	1	1	1	1	2	1	1	1	1	1
Comparison	ARIS	2021	What are the strengths and weaknesses of interventions used to stimulate innovation by other governments around the world	18	0		0	0	0	0	0	1	0	0	1	0	0	0	0	1	0	1	1	1	1	2	1	0	0	1	1
procedural	CSAP- in progress	2021	How to feasibly improve evidence-based policy making (EBPM), especially in social policy (including education) and innovation policy fields?	18	0		0	0	0	0	0	1	0	1	0	1	1	1	1	2	1	0	0	0	0	1	0	1	1	0	0
example	ARIS	2021	What are the options and new technologies to detect and improve enforcement against vehicles with high noise emissions	18	0		1	0	0	0	0	1	0	0	0	0	1	0	0	1	0	0	1	0	0	1	0	0	0	0	0
Comparison	ARIS	2021	What are the key drivers / barriers to consumers’ adoption of technology that adds stability for the grid	18	0		0	0	0	0	0	1	0	0	0	0	0	0	0	1	0	0	0	0	0	1	0	0	0	0	0
procedural	ARIS	2021	How can new approaches and technologies be applied to perform targeted screening of specific areas of the body	18	0		0	0	0	0	0	1	0	0	0	0	0	0	0	1	0	0	0	0	0	1	0	0	0	0	0
procedural	CSaP	2023	How can governments use policy intervention to maintain the UK’s preeminence in emerging technologies (for example, compound semiconductor technologies)? ​	18	0		0	0	0	0	0	1	0	0	1	0	0	0	0	1	0	1	1	1	1	2	1	0	0	1	1
explanation	CSaP	2023	What are the challenges regulators are likely to face in future, for example, from technological innovations such as AI?	18	0		0	0	0	0	1	1	0	0	0	0	0	0	0	1	0	0	0	0	0	1	0	0	1	0	1
causal	Aris	2020	how are perceptions of international trade affected by the inclusion of sustainability and welfare provisions in trade agreements	18	0		0	0	0	0	0	1	0	0	1	0	0	0	0	1	0	1	1	1	1	2	1	0	0	1	1
comparison	CSAP	2021	What policy trade-offs should be made across Defra's broad agenda to meet net zero and wider environmental goals	18	0		0	0	0	0	0	1	0	1	0	1	1	1	1	2	1	0	0	0	0	1	0	1	1	0	0
verification	Csap	2020	Does a UK internal market architecture require fundamental changes to the existing way devolution works in the UK	18	0		0	0	0	0	0	1	0	0	0	0	0	0	0	1	0	0	0	0	0	1	0	0	0	0	0
value	ARIS	2021	What lessons are applicable from public acceptability of the coronavirus restrictions to the animal and plant health domain	18	0		0	0	0	0	1	1	0	0	1	0	0	0	0	1	0	1	1	1	1	2	1	0	1	1	2
procedural	CSAP	2021	How do we best leverage the value of the UK's healthcare data in driving research and health outcomes	18	0		0	0	0	0	0	1	0	1	0	1	1	1	1	2	1	0	0	0	0	1	0	1	1	0	0
example	CSAP- in progress	2021	What are the social and welfare activities for teachers, academician and students government must ensure sustainable academic environment?	18	0		0	0	0	0	0	1	0	0	0	0	0	0	0	1	0	0	0	0	0	1	0	0	0	0	0
example	ARIS	2021	What opportunities does this present to lock-in positive behaviour change and secure environmental objectives in the longer term	18	0		0	0	0	0	0	1	0	0	1	0	0	0	0	1	0	1	1	1	1	2	1	0	0	1	1
example	ARIS	2021	what is the relationship between chemicals and environmental and human stressors, such as climate change and biodiversity loss	18	0		1	0	0	0	0	1	0	0	0	0	1	0	0	1	0	0	1	0	0	1	0	0	0	0	0
procedural	CSAP	2021	How might the growth and strengthening of environmental rights impact upon public consciousness, political decision-making and corporate behaviour	18	0		0	1	1	1	1	0	0	0	1	0	0	1	1	0	0	1	1	2	2	1	1	1	1	2	2
procedural	Aris	2019	How might we compare the impacts of acute and chronic disaster risks to inform prioritisation for policy intervention	18	0		0	1	1	0	0	0	0	0	1	0	0	1	1	0	0	1	1	2	2	1	1	0	0	1	1
value	Csap	2019	In the context of healthcare, how should clinical leaders be encouraged to engage with system leadership and decision-making	18	0		0	1	1	0	0	0	0	0	0	0	0	1	1	0	0	0	0	1	1	0	0	0	0	0	0
procedural	Aris	2019	How can the Civil Service build career paths that encourage a breadth of experience and depth of expertise	18	0		0	1	1	0	1	0	0	1	0	1	1	2	2	1	1	0	0	1	1	0	0	1	2	0	1
procedural	Aris	2020	How can the UK best prepare for a vaccine not being effective against future strains of the virus	18	0		0	0	1	0	0	0	0	0	0	0	0	0	1	0	0	0	0	0	1	0	0	0	0	0	0
value	Aris	2020	How much medical equipment (including ventilators, personal protective equipment and medication) has been used during the COVID-19 outbreak	18	0		0	0	1	0	0	0	0	0	0	0	0	0	1	0	0	0	0	0	1	0	0	0	0	0	0
example	Aris	2020	how state and non-state actors are adjusting their approaches to geopolitical issues during the course of the pandemic	18	0		0	0	1	0	0	0	0	0	0	0	0	0	1	0	0	0	0	0	1	0	0	0	0	0	0
example	Aris	2020	what analysis of the relevance of demographics for the impact coronavirus has in different parts of the world	18	0		1	0	1	0	1	0	0	0	1	0	1	0	1	0	0	1	2	1	2	1	1	0	1	1	2
verification	Aris	2020	How many people in prison need access to mental health services who cannot or do not access them	18	0		0	0	1	0	1	0	0	0	0	0	0	0	1	0	0	0	0	0	1	0	0	0	1	0	1
example	Aris	2020	What role could multilateral or plurilateral agreements have in ensuring reliable supplies of medical equipment for future crises	18	0		0	0	1	1	1	0	0	0	1	0	0	0	1	0	0	1	1	1	2	1	1	1	1	2	2
value	Aris	2020	How can the NHS and social care system be made more resilient to potential future public health emergencies	18	0		0	0	1	0	1	0	0	0	1	0	0	0	1	0	0	1	1	1	2	1	1	0	1	1	2
example	CSAP	2021	What is the best evidence base to be complied on effective organisational/governmental/sectoral systemic capability reviews (historic and contemporary)	18	0		0	0	1	0	0	0	0	0	0	0	0	0	1	0	0	0	0	0	1	0	0	0	0	0	0
procedural	ARIS	2021	How can we improve the sharing of knowledge, insights and learning, across the wider health and safety system	18	0		0	0	1	0	0	0	0	1	0	1	1	1	2	1	1	0	0	0	1	0	0	1	1	0	0
verification	CAPE	2022	Does the structure of Whitehall departments impede the full integration of health and care at the local level?	18	0		0	0	1	0	0	0	0	1	1	1	1	1	2	1	1	1	1	1	2	1	1	1	1	1	1
procedural	Csap	2020	Any social science or economics research on willingness to pay to prevent deaths/hospitalisations based on the COVID-19 experience	18	0		0	0	1	0	1	0	0	0	0	0	0	0	1	0	0	0	0	0	1	0	0	0	1	0	1
procedural	Aris	2019	How can the economic, financial and social benefits of digital collaboration, knowledgesharing platforms and information management be quantified	18	0		0	0	1	0	0	0	0	0	0	0	0	0	1	0	0	0	0	0	1	0	0	0	0	0	0
verification	Csap	2020	Is the digital economy creating opportunities in Northern England or is it a further contributing factor of inequality	18	0		0	0	1	0	0	0	0	0	0	0	0	0	1	0	0	0	0	0	1	0	0	0	0	0	0
example	Aris	2020	How do consumers engage with information about smart/time-of-use tariffs, and how do they use this to make decisions	18	0		0	0	1	0	0	0	0	0	0	0	0	0	1	0	0	0	0	0	1	0	0	0	0	0	0
causal	Aris	2020	To what extent can market access restrictions to some sectors have wider impacts on trade within other sectors	18	0		0	0	1	0	0	0	0	0	0	0	0	0	1	0	0	0	0	0	1	0	0	0	0	0	0
example	CSAP	2021	What economic, social or diplomatic value do FTA provisions for regulatory dialogue add to global digital trade policy	18	0		0	0	1	0	0	0	0	0	0	0	0	0	1	0	0	0	0	0	1	0	0	0	0	0	0
example	CAPE	2022	What are the characteristics of the gig economy in Islington, including the range and type of digital platforms?	18	0		0	0	1	0	0	0	0	0	0	0	0	0	1	0	0	0	0	0	1	0	0	0	0	0	0
example	Csap-in-progress	2019	To what extent can trade play a part in delivering Governments’ strategic objectives using soft and normative levers?	18	0		0	0	1	0	1	0	0	1	0	1	1	1	2	1	1	0	0	0	1	0	0	1	2	0	1
comparison	Csap	2019	How does the challenge of mobilising capital differ across different investor types, investment asset classes, sectors or geographies	18	0		0	0	1	0	0	0	0	0	1	0	0	0	1	0	0	1	1	1	2	1	1	0	0	1	1
procedural	Csap	2019	How could the UK apply that to its detailed negotiations with the EU on the future economic relationship	18	0		0	0	1	0	0	0	0	0	1	0	0	0	1	0	0	1	1	1	2	1	1	0	0	1	1
causal	Aris	2020	what factors affect public perceptions of trade and how does this differ by specific groups, sectors and regions	18	0		0	0	1	0	0	0	0	0	0	0	0	0	1	0	0	0	0	0	1	0	0	0	0	0	0
value	Aris	2020	to what extent does the use of international standards particularly facilitate trade with developing, low and middle-income countries	18	0		0	0	1	0	0	0	0	0	0	0	0	0	1	0	0	0	0	0	1	0	0	0	0	0	0
value	Aris	2020	What support from high-income countries could be most effective in stabilising the economies of low- and middle-income countries	18	0		0	0	1	0	0	0	0	1	0	1	1	1	2	1	1	0	0	0	1	0	0	1	1	0	0
procedural	Aris	2020	How can the tangible and intangible benefits of international collaboration be quantified, and what is the best approach	18	0		0	0	1	0	0	0	0	1	0	1	1	1	2	1	1	0	0	0	1	0	0	1	1	0	0
causal	Aris	2020	to what extent can market access barriers in some sectors have wider impact on trade in other sectors	18	0		0	0	1	0	0	0	0	0	0	0	0	0	1	0	0	0	0	0	1	0	0	0	0	0	0
procedural	Aris	2020	what approaches can best measure injury to domestic producers from imports, in the context of targeting trade remedies	18	0		0	0	1	0	0	0	0	0	0	0	0	0	1	0	0	0	0	0	1	0	0	0	0	0	0
procedural	Aris	2020	what can we learn about sequencing the levels of intervention and openness in an economy following a shock	18	0		0	0	1	0	0	0	0	1	0	1	1	1	2	1	1	0	0	0	1	0	0	1	1	0	0
causal	Aris	2020	What could be the economic impact of multiple businesses filing for bankruptcy or going through corporate refinancing simultaneously	18	0		0	1	0	1	0	0	0	0	0	0	0	1	0	0	0	0	0	1	0	0	0	1	0	1	0
Comparison	ARIS	2021	For example, how has UK’s transport World Economic Forum (WEF) Competitiveness Index scores increased/decreased compared to other countries	18	0		0	1	0	1	1	0	0	0	1	0	0	1	0	0	0	1	1	2	1	1	1	1	1	2	2
procedural	ARIS	2021	How should market based measures and other policy measures be designed to mitigate the risk of unintended consequences	18	0		1	1	0	0	0	0	0	0	1	0	1	1	0	0	0	1	2	2	1	1	1	0	0	1	1
example	CSAP	2021	What new platforms can be envisioned to ensure cross border policies with likewise nations to create parallel markets	18	0		0	1	0	1	0	0	0	0	1	0	0	1	0	0	0	1	1	2	1	1	1	1	0	2	1
example	ARIS	2021	How is it related to history, socio-economic and demographic factors, alternative travel modes and financial and other incentives	18	0		0	1	0	0	0	0	0	0	0	0	0	1	0	0	0	0	0	1	0	0	0	0	0	0	0
value	ARIS	2022	How is allocative efficiency (those activities that offer highest economic and social returns) in local government best promoted	18	0		0	1	0	1	0	0	0	0	1	0	0	1	0	0	0	1	1	2	1	1	1	1	0	2	1
causal	CSAP	2022	If economic power is shifting away from the G7, what does that mean for our collective economic security	18	0		0	1	0	1	0	0	0	0	0	0	0	1	0	0	0	0	0	1	0	0	0	1	0	1	0
causal	CSaP	2023	US hegemony and the rise of China: to what extent will trade policy underpin geopolitical stability and collective security?​	18	0		0	1	0	0	0	0	0	0	1	0	0	1	0	0	0	1	1	2	1	1	1	0	0	1	1
causal	CSaP	2023	How can governments drive up utilisation of preferential trade agreements? Particularly in respect of the UK’s accession to CPTPP.	18	0		0	1	0	0	0	0	0	0	0	0	0	1	0	0	0	0	0	1	0	0	0	0	0	0	0
causal	Aris	2020	How does this vary by the nature of their legal problem, advice and support acquired, jurisdiction and outcome	18	0		0	1	0	0	0	0	0	0	0	0	0	1	0	0	0	0	0	1	0	0	0	0	0	0	0
example	ARIS	2021	What research methods are capable of estimating which users are not travelling, since the introduction of Covid-19 restrictions	18	0		0	1	0	0	0	0	0	0	0	0	0	1	0	0	0	0	0	1	0	0	0	0	0	0	0
comparison	Csap	2019	What are the lessons that the UK can learn from the way that other countries(e.g. China)approach investing overseas	18	0		1	1	0	1	1	0	0	0	1	0	1	1	0	0	0	1	2	2	1	1	1	1	1	2	2
verification	Csap	2019	Are there inevitable consequences for the nature of government arising from a high level of connectivity between citizens	18	0		0	1	0	0	1	0	0	0	1	0	0	1	0	0	0	1	1	2	1	1	1	0	1	1	2
example	Csap-in-progress	2020	What are some of the sensitivities, risks and ethical considerations linked to ethnographic research in a government setting?	18	0		0	1	0	0	0	0	0	0	1	0	0	1	0	0	0	1	1	2	1	1	1	0	0	1	1
causal	Aris	2020	Where would feedstocks be sourced from and what would be the effect on the sustainability of those feedstocks	18	0		0	1	0	0	0	0	0	0	0	0	0	1	0	0	0	0	0	1	0	0	0	0	0	0	0
causal	Aris	2020	What is the fate of hydrogen in the environment, and its effect on climate and the ozone layer	18	0		0	1	0	0	0	0	0	0	0	0	0	1	0	0	0	0	0	1	0	0	0	0	0	0	0
example	Aris	2020	What is the role for inter-seasonal, bulk and multi-week storage in the context of the netzero emissions target	18	0		0	1	0	1	0	0	0	0	0	0	0	1	0	0	0	0	0	1	0	0	0	1	0	1	0
procedural	CSAP	2021	How can policy-making make best use of evidence at the intersection of scientific research and social policy research	18	0		0	0	0	0	1	0	0	1	1	1	1	1	1	1	1	1	1	1	1	1	1	1	2	1	2
procedural	CSAP- in progress	2021	How can we improve science-policy interface and public communication to bridge the gap between research, public, and policy?	18	0		1	0	0	0	1	0	0	0	1	0	1	0	0	0	0	1	2	1	1	1	1	0	1	1	2
example	CAPE	2021	What are the new innovative research methods (both qualitative and quantitative) that could be applied to Policy Lab?	18	0		0	0	0	1	1	0	0	0	0	0	0	0	0	0	0	0	0	0	0	0	0	1	1	1	1
procedural	ARIS	2021	how can we manage the land to provide benefits to society and minimise harm to the aquatic ecosystem	18	0		0	0	0	0	0	0	0	1	0	1	1	1	1	1	1	0	0	0	0	0	0	1	1	0	0
example	ARIS	2021	what is the role of the consumer in delivering net zero and how can changes be achieved equitably	18	0		0	0	0	0	0	0	0	0	1	0	0	0	0	0	0	1	1	1	1	1	1	0	0	1	1
procedural	CSAP- in progress	2021	How can we quickly improve the texture and mouth-feel of plant-based meat substitutes without driving up the cost?	18	0		0	0	0	0	0	0	0	1	0	1	1	1	1	1	1	0	0	0	0	0	0	1	1	0	0
procedural	CSAP	2021	How to de-risk and attract investment into complex and expensive sustainable energy projects, such as low carbon fuels	18	0		0	0	0	0	0	0	0	0	0	0	0	0	0	0	0	0	0	0	0	0	0	0	0	0	0
example	ARIS	2022	What are the skills challenges and opportunities related to net zero, and how do they differ by geography	18	0		1	0	0	0	0	0	0	0	1	0	1	0	0	0	0	1	2	1	1	1	1	0	0	1	1
procedural	CSAP	2022	What's the best way to think about energy crops in the context of land use and net zero	18	0		0	0	0	0	0	0	0	0	1	0	0	0	0	0	0	1	1	1	1	1	1	0	0	1	1
explanation	CSaP	2023	What does the latest research tell us in how best we can increase the diversity of clinical trial participants ​	18	0		0	0	0	0	0	0	0	0	1	0	0	0	0	0	0	1	1	1	1	1	1	0	0	1	1
procedural	CSaP	2023	Across OPSS’ research themes, how do we measure and communicate the impact our science and evidence has already had?	18	0		0	0	0	0	0	0	0	0	0	0	0	0	0	0	0	0	0	0	0	0	0	0	0	0	0
procedural	Csap	2019	Where is there the greatest scope for application of predictive analytics in the public sector and public services	18	0		1	0	0	0	0	0	0	0	0	0	1	0	0	0	0	0	1	0	0	0	0	0	0	0	0
procedural	Csap	2019	How can we use data science to bring together incomplete data sets to provide insight across national security	18	0		0	0	0	0	0	0	0	1	0	1	1	1	1	1	1	0	0	0	0	0	0	1	1	0	0
procedural	Csap	2019	How can we best identify sources of human trafficking information and efficiently extract pertinent data from unstructured sources	18	0		0	0	0	0	0	0	0	0	1	0	0	0	0	0	0	1	1	1	1	1	1	0	0	1	1
causal	Csap	2020	What trajectory for governance in China including politics, participatory governance, impact of digital, implications for international policy makers	18	0		0	0	0	0	0	0	0	0	0	0	0	0	0	0	0	0	0	0	0	0	0	0	0	0	0
causal	Aris	2020	How does case progression, case timeliness, cost-to-access (where appropriate), and eventual outcome vary by jurisdiction and case type	18	0		0	0	0	0	1	0	0	0	1	0	0	0	0	0	0	1	1	1	1	1	1	0	1	1	2
procedural	Aris	2020	How can we design and present online access systems to meet the changing needs and expectations of users	18	0		0	0	0	0	0	0	0	1	1	1	1	1	1	1	1	1	1	1	1	1	1	1	1	1	1
procedural	Aris	2020	What are the most appropriate measures for ensuring data privacy if surveillance measures are required in the long-term	18	0		0	0	0	0	1	0	0	1	0	1	1	1	1	1	1	0	0	0	0	0	0	1	2	0	1
causal	CAPE	2021	Why do women and people of colour start less petitions/ engage in online activism less than white men	18	0		0	0	0	0	0	0	0	1	1	1	1	1	1	1	1	1	1	1	1	1	1	1	1	1	1
procedural	CSAP	2021	What should be taken into account when creating and implementing models for algorithmic transparency in the public sector	18	0		1	0	0	0	0	0	0	0	1	0	1	0	0	0	0	1	2	1	1	1	1	0	0	1	1
procedural	CAPE	2022	How can real-time data be used effectively to support service design and delivery for people with complex needs?	18	0		0	0	0	0	1	0	0	0	0	0	0	0	0	0	0	0	0	0	0	0	0	0	1	0	1
procedural	CSAP	2022	How should the international trading system adapt in response to the emergence of new forms of intellectual property	18	0		0	0	0	0	1	0	0	0	0	0	0	0	0	0	0	0	0	0	0	0	0	0	1	0	1
value	Csap	2019	What frameworks do other countries use to determine which policies should be applied to what level of government	18	0		1	0	0	0	0	0	0	1	1	1	2	1	1	1	1	1	2	1	1	1	1	1	1	1	1
procedural	Csap	2019	How we can scale up the implementation of the Framework Convention of Tobacco Control in low income countries	18	0		0	0	0	0	1	0	0	0	1	0	0	0	0	0	0	1	1	1	1	1	1	0	1	1	2
value	Csap	2019	space policy : What strategic stance should the UK adopt in its repositioning as a major space power	18	0		0	0	0	0	0	0	0	1	1	1	1	1	1	1	1	1	1	1	1	1	1	1	1	1	1
causal	Csap	2019	What are the main drivers of increased Chinese engagement in Africa, and how does that affect the UK	18	0		1	0	0	0	0	0	0	0	1	0	1	0	0	0	0	1	2	1	1	1	1	0	0	1	1
procedural	Csap	2019	What can the UK do when it is a third country to influence the direction of EU policy	18	0		0	0	0	0	1	0	0	0	0	0	0	0	0	0	0	0	0	0	0	0	0	0	1	0	1
procedural	Aris	2019	How do you incentivise collective efforts to improve resilience capabilities locally (and in a context of scarce resources)	18	0		1	0	0	0	0	0	0	0	0	0	1	0	0	0	0	0	1	0	0	0	0	0	0	0	0
example	Csap-in-progress	2020	What are the key success factors that make such public forums with diverse stakeholders successful in influencing policy?	18	0		0	0	0	0	0	0	0	1	0	1	1	1	1	1	1	0	0	0	0	0	0	1	1	0	0
procedural	Aris	2020	how can government policy best foster supply chain resilience, and incentivise businesses to develop supply chain resilience strategies	18	0		0	0	0	0	0	0	0	0	1	0	0	0	0	0	0	1	1	1	1	1	1	0	0	1	1
causal	Aris	2020	What are the causes of these regional disparities and how can regional inequalities be reduced in the future	18	0		0	0	0	0	0	0	0	0	1	0	0	0	0	0	0	1	1	1	1	1	1	0	0	1	1
causal	Aris	2020	How will interruption of teacher training affect numbers of qualified teachers and quality of teaching in the future	18	0		0	0	0	0	0	0	0	0	1	0	0	0	0	0	0	1	1	1	1	1	1	0	0	1	1
procedural	Aris	2020	How can immigration policy best ensure the UK has access to the labour it needs in these industries	18	0		0	0	0	0	0	0	0	0	1	0	0	0	0	0	0	1	1	1	1	1	1	0	0	1	1
procedural	Csap-in-progress	2020	How can we maximise employment opportunities whilst developing the UK’s critical mineral supply chains, including mining and services?	18	0		0	0	0	0	0	0	0	1	0	1	1	1	1	1	1	0	0	0	0	0	0	1	1	0	0
comparison	Csap	2020	How have other countries managed the impacts of systemic changes, and what lessons are there for the UK	18	0		1	0	0	0	0	0	0	0	0	0	1	0	0	0	0	0	1	0	0	0	0	0	0	0	0
example	Aris	2020	What does the evidence show on the long-term safety/integrity of plugged and abandoned onshore oil and gas wells	18	0		0	0	0	0	0	0	0	0	1	0	0	0	0	0	0	1	1	1	1	1	1	0	0	1	1
example	Aris	2020	What are the options and physical constraints for long distance hydrogen transit (e.g. ammonia, liquified hydrogen, organic hydrides)	18	0		0	0	0	0	0	0	0	0	1	0	0	0	0	0	0	1	1	1	1	1	1	0	0	1	1
causal	Aris	2020	How do police activities – such as Release Under Investigation (RUI) – affect flows into the criminal courts	18	0		0	0	0	0	0	0	0	1	0	1	1	1	1	1	1	0	0	0	0	0	0	1	1	0	0
example	Aris	2020	What, if any, regulatory framework or guidelines are required to ensure the fair use and application of LawTech	18	0		0	0	0	0	1	0	0	0	0	0	0	0	0	0	0	0	0	0	0	0	0	0	1	0	1
example	Aris	2020	What do archives tell us about the evolution of local and national government and the rule of law	18	0		0	0	0	0	0	0	0	0	1	0	0	0	0	0	0	1	1	1	1	1	1	0	0	1	1
example	Aris	2020	What have different measures take globally indicated about the different impacts of Government interventions and voluntary population responses	18	0		1	0	0	0	1	0	0	1	0	1	2	1	1	1	1	0	1	0	0	0	0	1	2	0	1
value	Aris	2020	What are likely to be the most effective responses from central banks in the event of future crises	18	0		0	0	0	0	0	0	0	1	1	1	1	1	1	1	1	1	1	1	1	1	1	1	1	1	1
value	ARIS	2021	How we can reduce casualties when there are greater numbers of more vulnerable older adults using our roads	18	0		0	0	0	0	0	0	0	0	1	0	0	0	0	0	0	1	1	1	1	1	1	0	0	1	1
example	CSAP	2021	What models exist for managing large volumes of information and contextual knowledge, from which policy makers might learn	18	0		0	0	0	0	0	0	0	0	1	0	0	0	0	0	0	1	1	1	1	1	1	0	0	1	1
causal	CAPE	2021	To what extent can we measure how LGBT+ people experience homelessness, rough sleeping and services through life stages?	18	0		1	0	0	0	0	0	0	0	0	0	1	0	0	0	0	0	1	0	0	0	0	0	0	0	0
comparison	CAPE	2021	In your experience of working on the bench-to-bedside pathway, what did government do that was helpful and unhelpful	18	0		0	0	0	0	0	0	0	0	1	0	0	0	0	0	0	1	1	1	1	1	1	0	0	1	1
value	ARIS	2021	What are the H&S implications of their mass adoption including implications for effective regulation and appropriate intervention strategies	18	0		0	0	0	0	0	0	0	0	1	0	0	0	0	0	0	1	1	1	1	1	1	0	0	1	1
forecasting	ARIS	2021	How we identify in the future who it is that owns the ‘risk’ in an increasingly complex workplace	18	0		0	0	0	0	0	0	0	0	1	0	0	0	0	0	0	1	1	1	1	1	1	0	0	1	1
procedural	ARIS	2022	What innovative methods are being developed on evaluation approaches, which could be applied to our different policy areas	18	0		0	0	0	0	1	0	0	0	1	0	0	0	0	0	0	1	1	1	1	1	1	0	1	1	2
procedural	CSAP	2022	How can we be more effective at operating across organisational boundaries in the public sector to maximise benefits	18	0		0	0	0	0	1	0	0	0	1	0	0	0	0	0	0	1	1	1	1	1	1	0	1	1	2
procedural	CSAP	2022	How can systems approaches be integrated into every stage of policy development in a way that increases impact	18	0		0	0	0	0	1	0	0	0	1	0	0	0	0	0	0	1	1	1	1	1	1	0	1	1	2
procedural	CSAP	2022	How can policymakers foster social entrepreneurship - and is it part of a policy response to tackling deprivation	18	0		0	0	0	0	1	0	0	0	0	0	0	0	0	0	0	0	0	0	0	0	0	0	1	0	1
procedural	CSAP	2022	How can policy makers be best equipped to draw upon a variety of academic disciplines to deliver outcomes	18	0		0	0	0	0	0	0	0	0	1	0	0	0	0	0	0	1	1	1	1	1	1	0	0	1	1
causal	CSAP	2022	How is risk and uncertainty relating to regulatory decision making best communicated to policy-makers, politicians and the public	18	0		0	0	0	0	0	0	0	0	1	0	0	0	0	0	0	1	1	1	1	1	1	0	0	1	1
procedural	CSAP- in progress	2022	How can elected leaders and policy makers meaningfully engage a wide range of residents in the policy-making process?	18	0		0	0	0	0	0	0	0	1	0	1	1	1	1	1	1	0	0	0	0	0	0	1	1	0	0
causal	ARIS	2022	Which factors, or characteristics, make some areas perform better than others at different spatial scale (towns, cities, regions)	18	0		0	0	0	0	0	0	0	0	1	0	0	0	0	0	0	1	1	1	1	1	1	0	0	1	1
procedural	ARIS	2022	How can we ensure the right housing is built in the right places, and at the right time	18	0		0	0	0	0	1	0	0	0	0	0	0	0	0	0	0	0	0	0	0	0	0	0	1	0	1
causal	ARIS	2022	What might be the impacts of the drive to reduce housing stock emissions on housing supply and affordability	18	0		0	0	0	0	1	0	0	0	0	0	0	0	0	0	0	0	0	0	0	0	0	0	1	0	1
causal	ARIS	2022	What factors increase the risk of gaps between design/modelled performance, and actual energy or other performance of buildings	18	0		0	0	0	0	0	0	0	0	1	0	0	0	0	0	0	1	1	1	1	1	1	0	0	1	1
example	ARIS	2022	What does ‘good’ look like for engagement of citizens in the performance and accountability of their local authority	18	0		0	0	0	0	0	0	0	0	1	0	0	0	0	0	0	1	1	1	1	1	1	0	0	1	1
value	CSAP	2022	What were the objectives of previous attempts at reform and how successful was the Government in meeting them	18	0		0	0	0	1	1	0	0	0	1	0	0	0	0	0	0	1	1	1	1	1	1	1	1	2	2
procedural	CSaP	2023	How can we ensure the credibility of our staff and of the science and evidence that we produce and use?	18	0		0	0	0	0	1	0	0	0	1	0	0	0	0	0	0	1	1	1	1	1	1	0	1	1	2
procedural	CSaP	2023	What new challenges will emerge, including increases in concentrations of fine particulate matter (“PM2.5”) and how can we combat them?​	18	0		0	0	0	0	1	0	0	1	0	1	1	1	1	1	1	0	0	0	0	0	0	1	2	0	1
procedural	Aris	2020	how can data flows be rapidly improved, promoting data sharing across research, government and industry to allow secure collaboration	19	1		0	0	1	1	0	1	1	0	0	1	0	0	1	1	1	1	0	0	1	1	1	1	0	1	0
causal	Csap	2019	What are the benefits (in the broadest sense) of blue skies/excellence-based research and European/international collaboration on research and innovation	19	1		0	1	0	1	1	1	1	0	1	1	0	1	0	1	1	2	1	2	1	2	2	1	1	2	2
procedural	Aris	2020	How can we encourage business to invest more heavily in the future, particularly in innovation activities and management training	19	1		0	0	0	0	0	1	1	0	0	1	0	0	0	1	1	1	0	0	0	1	1	0	0	0	0
forecasting	ARIS	2021	how can we optimise the food system to support future food production and consumption sustainably whilst reducing environmental impacts	19	1		1	0	1	0	1	0	1	1	1	2	2	1	2	1	2	2	2	1	2	1	2	1	2	1	2
example	Csap-in-progress	2019	A replicable and institutionalized model for whole of society and government approach to conceive and implement social welfare projects?	19	1		0	0	1	1	0	0	1	0	1	1	0	0	1	0	1	2	1	1	2	1	2	1	0	2	1
causal	ARIS	2021	what are the social, economic, and cultural impacts of marine policy, management, and interventions on stakeholders and coastal communities	19	1		0	0	1	1	1	0	1	0	0	1	0	0	1	0	1	1	0	0	1	0	1	1	1	1	1
procedural	CSAP- in progress	2022	How can government’s most effectively incentivize the adoption of Zero-Emission Vehicles (ZEVs), particularly in Low-/Middle-Income communities and capital-constrained businesses?	19	1		0	1	0	1	1	0	1	0	1	1	0	1	0	0	1	2	1	2	1	1	2	1	1	2	2
procedural	ARIS	2022	What can we learn from COVID-19 about helping local areas to be more resilient to economic, and other, shocks	19	1		0	1	0	1	1	0	1	0	1	1	0	1	0	0	1	2	1	2	1	1	2	1	1	2	2
procedural	Aris	2020	How can the tangible and intangible benefits of blue skies/excellence-based research be quantified, and what is the best approach	19	1		0	1	0	1	0	0	1	0	1	1	0	1	0	0	1	2	1	2	1	1	2	1	0	2	1
causal	ARIS	2021	how do we reduce the impacts of production on the environment through more sustainable food production, processing, and manufacture	19	1		0	1	0	0	0	0	1	0	0	1	0	1	0	0	1	1	0	1	0	0	1	0	0	0	0
example	Aris	2020	What works to effectively manage risk and ensure public protection for individuals convicted of serious violent and sexual offences	19	1		0	0	0	0	1	0	1	1	0	2	1	1	1	1	2	1	0	0	0	0	1	1	2	0	1
example	Aris	2020	What are the needs and experiences of victims, defence witnesses, and those in distressing civil, family, or tribunal cases	19	1		1	0	0	0	0	0	1	0	0	1	1	0	0	0	1	1	1	0	0	0	1	0	0	0	0
procedural	CSAP	2021	Tackling disinformation online: how governments can/should go about it - under what circumstances and what are the best tools.	19	1		0	0	0	0	1	0	1	0	1	1	0	0	0	0	1	2	1	1	1	1	2	0	1	1	2
example	CSAP	2022	What models of regulation can we start to explore, to avoid the lag between explorations of digital and legislation	19	1		0	0	0	0	0	0	1	0	0	1	0	0	0	0	1	1	0	0	0	0	1	0	0	0	0
comparison	CSAP	2022	Is disparity of access to information a new problem or just an old problem taking on a digital form	19	1		0	0	0	0	0	0	1	0	0	1	0	0	0	0	1	1	0	0	0	0	1	0	0	0	0
procedural	Aris	2020	How can we improve the transition from the secure estate for children and young people to the adult estate	19	1		0	0	0	0	1	0	1	0	1	1	0	0	0	0	1	2	1	1	1	1	2	0	1	1	2
value	Aris	2020	How effective were structures for joint working between UK Government and the devolved administrations in the UK’s COVID-19 response	19	1		0	0	0	1	0	0	1	0	1	1	0	0	0	0	1	2	1	1	1	1	2	1	0	2	1
example	CSAP	2021	What Levelling up might mean and how we avoid it becoming effectively a levelling down/ race to the bottom	19	1		0	0	0	0	0	0	1	0	0	1	0	0	0	0	1	1	0	0	0	0	1	0	0	0	0
procedural	CSAP- in progress	2021	How to make the most of existing knowledge regarding a certain policy and feasibly conduct real-time evidence-gathering and evaluation?	19	1		0	0	0	0	0	0	1	0	0	1	0	0	0	0	1	1	0	0	0	0	1	0	0	0	0
procedural	ARIS	2021	how can the UK protect and increase its standing stock of organic carbon: trees, peat, soil, and salt marshes	19	1		0	0	0	0	0	0	1	0	0	1	0	0	0	0	1	1	0	0	0	0	1	0	0	0	0
value	CAPE	2022	How best can governments use emerging digital technologies whilst promoting the flow of international trade to provide environmental benefits?	19	0		0	0	0	0	1	0	1	0	0	0	0	0	0	0	1	0	0	0	0	0	1	0	1	0	1
forecasting	ARIS	2021	What will the future industrial asset base look like and what will be the key health and safety challenges	19	0		0	0	0	0	0	0	1	0	0	0	0	0	0	0	1	0	0	0	0	0	1	0	0	0	0
example	Aris	2020	What are the opportunities presented by new technologies in consumer products that can improve the safety of the elderly	19	0		0	0	0	0	0	0	1	0	0	0	0	0	0	0	1	0	0	0	0	0	1	0	0	0	0
value	Aris	2020	How should manufacturing capacity in the UK change in the future to improve preparedness for other public health crises	19	0		1	0	0	0	1	0	1	0	1	0	1	0	0	0	1	1	2	1	1	1	2	0	1	1	2
causal	CSaP	2023	How will the market for information relating to the built environment and digital twin technologies interface with other key platform technologies and trends e.g. connected vehicles?	19	0		0	0	0	1	0	0	1	0	1	0	0	0	0	0	1	1	1	1	1	1	2	1	0	2	1
causal	Aris	2020	how are emerging digital services and technologies likely to affect the future of exports and supply chains across sectors	19	0		0	0	0	0	0	0	1	1	0	1	1	1	1	1	2	0	0	0	0	0	1	1	1	0	0
procedural	CSAP	2022	What policy approach should advanced economies take to ensure sufficient digital and telecommunications infrastructure is available for all citizens	19	0		0	0	0	0	0	0	1	1	0	1	1	1	1	1	2	0	0	0	0	0	1	1	1	0	0
causal	CSAP- in progress	2022	What is the impact of labour market changes? More automation? More remote working? More use of technology for collaboration?	19	0		0	0	0	0	0	0	1	0	0	0	0	0	0	0	1	0	0	0	0	0	1	0	0	0	0
procedural	Csap-in-progress	2019	How can government support UK’s strengths in science, innovation, technology to improve our economic performance and strengthen our society?	19	0		0	0	0	0	0	0	1	0	0	0	0	0	0	0	1	0	0	0	0	0	1	0	0	0	0
causal	Csap	2019	What impact are technological changes likely to have on the type of jobs that exist and the labour market	19	0		0	0	0	0	0	0	1	0	0	0	0	0	0	0	1	0	0	0	0	0	1	0	0	0	0
example	Aris	2020	What is the value to the grid management of deployment of “predictably intermittent” renewable technologies such as tidal energy	19	0		0	0	0	0	0	0	1	0	0	0	0	0	0	0	1	0	0	0	0	0	1	0	0	0	0
value	ARIS	2021	How can we best support and grow the UK Maritime Sector, innovation in maritime and potential related green jobs	19	0		0	1	1	0	1	1	0	0	1	0	0	1	1	1	0	1	1	2	2	2	1	0	1	1	2
procedural	CSAP	2021	What frameworks should we use for understanding innovation beyond the traditional linear model of basic research to commercial application	19	0		1	0	1	0	0	1	0	0	1	0	1	0	1	1	0	1	2	1	2	2	1	0	0	1	1
value judgment	CSaP	2023	Which international approaches offer the best prospect of bridging divergence in countries’ domestic approaches to industrial decarbonisation (e.g. sectoral initiatives, overarching coalitions, multi-/plurilateral arrangements)? ​	19	0		0	0	1	0	0	1	0	1	0	1	1	1	2	2	1	0	0	0	1	1	0	1	1	0	0
value	Aris	2019	How should the government best enable its transformation work to be ‘cloud native’ through scalable and secure digital services	19	0		1	1	0	0	1	1	0	1	0	1	2	2	1	2	1	0	1	1	0	1	0	1	2	0	1
causal	CSAP	2022	What are the main elements of public governance affected by the use of Artificial intelligence and Machine learning technologies	19	0		1	1	0	0	0	1	0	1	1	1	2	2	1	2	1	1	2	2	1	2	1	1	1	1	1
comparison	CSAP	2022	What are the potential benefits and challenges of the use ofArtificial intelligence and machine learning technologies for public governance	19	0		1	1	0	0	0	1	0	1	0	1	2	2	1	2	1	0	1	1	0	1	0	1	1	0	0
value	Aris	2019	How should government make best use of biometrics and other technologies for government service users to prove their identities	19	0		0	1	0	0	0	1	0	0	1	0	0	1	0	1	0	1	1	2	1	2	1	0	0	1	1
causal	Csap-in-progress	2019	What are the other international factors that are likely to influence the rate of development of national technological expertise?	19	0		0	1	0	0	0	1	0	0	0	0	0	1	0	1	0	0	0	1	0	1	0	0	0	0	0
example	Aris	2020	What innovations solutions could assist mitigation of air traffic control and air defence radar interference from offshore wind projects	19	0		1	0	0	0	0	1	0	1	1	1	2	1	1	2	1	1	2	1	1	2	1	1	1	1	1
value	Aris	2020	In terms of development of long-term duration electricity storage, how far away are new storage technologies from commercial viability	19	0		0	0	0	0	0	1	0	0	0	0	0	0	0	1	0	0	0	0	0	1	0	0	0	0	0
procedural	Aris	2020	What integration of technologies are required to do radioactive aerosol monitoring to ensure overlap with inactive pollution aerosol monitoring	19	0		0	0	0	0	1	1	0	0	1	0	0	0	0	1	0	1	1	1	1	2	1	0	1	1	2
causal	Csap	2020	What innovative new technologies, doctrines or groups (e.g. terrorists) might we expect to disrupt how military force is deployed	19	0		0	0	0	0	0	1	0	0	1	0	0	0	0	1	0	1	1	1	1	2	1	0	0	1	1
example	CSAP- in progress	2021	Which existing or new approaches towards long-term risk analysis and technology policy should we be encouraging policymakers to adopt?	19	0		0	0	0	0	0	1	0	0	1	0	0	0	0	1	0	1	1	1	1	2	1	0	0	1	1
forecasting	ARIS	2021	what capability and capacity in the food and farming industry is needed to deliver future rural community policy needs	19	0		0	0	0	0	0	1	0	0	1	0	0	0	0	1	0	1	1	1	1	2	1	0	0	1	1
procedural	CSAP	2021	What tools can best help us anticipate emerging technology trends and which megatrends will be most affected by COVID	19	0		0	0	0	0	0	1	0	0	1	0	0	0	0	1	0	1	1	1	1	2	1	0	0	1	1
example	ARIS	2021	What are the risks from workers ‘watching’ or monitoring technology doing a task, compared to ‘doing’ a task themselves	19	0		1	0	0	0	0	1	0	0	0	0	1	0	0	1	0	0	1	0	0	1	0	0	0	0	0
procedural	CSAP	2022	What emerging scientific work should I be bringing into policy development in relations to early years, children and families	19	0		0	0	0	0	0	1	0	0	0	0	0	0	0	1	0	0	0	0	0	1	0	0	0	0	0
example	ARIS	2022	What can we learn from international models of local social infrastructure, local governance and devolution of power to communities	19	0		0	0	0	0	0	1	0	0	0	0	0	0	0	1	0	0	0	0	0	1	0	0	0	0	0
procedural	CSAP	2022	How can we provide channels for lower-income countries to shape the technical standards, processes, and norms for emerging technologies	19	0		0	0	0	1	1	1	0	0	1	0	0	0	0	1	0	1	1	1	1	2	1	1	1	2	2
example	CAPE	2022	What work has been done on the interplay of the creative and cultural sectors and social infrastructure of place?	19	0		0	0	0	0	0	1	0	1	1	1	1	1	1	2	1	1	1	1	1	2	1	1	1	1	1
procedural	CSAP	2022	How can we best plan for and evaluate potential transformative changes in interconnected complex systems including the energy system	19	0		0	0	0	0	1	1	0	0	1	0	0	0	0	1	0	1	1	1	1	2	1	0	1	1	2
procedural	CSAP- in progress	2021	How can the UK devise a trade in services policy to contribute to environmental outcomes and combat climate change?	19	0		0	0	0	0	0	1	0	0	1	0	0	0	0	1	0	1	1	1	1	2	1	0	0	1	1
procedural	Aris	2020	How can spillover events (when a disease moves from animals to humans) be identified more quickly in the future	19	0		0	0	0	0	0	1	0	0	0	0	0	0	0	1	0	0	0	0	0	1	0	0	0	0	0
value	ARIS	2021	how can we enable better biosecurity standards and behaviours to control and minimise the impact of disease and pests	19	0		0	0	0	0	0	1	0	0	0	0	0	0	0	1	0	0	0	0	0	1	0	0	0	0	0
procedural	ARIS	2021	how can we develop and exploit new methodologies to ensure cost-effective monitoring (for example remote sensing and environmental DNA)	19	0		0	1	1	0	0	0	0	0	0	0	0	1	1	0	0	0	0	1	1	0	0	0	0	0	0
causal	ARIS	2022	What is the evidence on how environmental and biodiversity gains agreed through the planning process are realised and sustained	19	0		0	1	1	0	0	0	0	1	1	1	1	2	2	1	1	1	1	2	2	1	1	1	1	1	1
causal	CSaP	2023	What are the latest trends in national and international research in vehicle emissions and their impact on public health, including available mitigations? ​	19	0		0	1	1	0	1	0	0	0	0	0	0	1	1	0	0	0	0	1	1	0	0	0	1	0	1
procedural	Aris	2020	How can data sharing between public bodies (such as health and social care providers) be supported in the future	19	0		1	1	1	1	0	0	0	0	1	0	1	1	1	0	0	1	2	2	2	1	1	1	0	2	1
procedural	CSaP	2023	How can health system data governance and stewardship be strengthened to improve adaptability and resilience in the face of external shocks? ​	19	0		0	1	1	0	1	0	0	0	1	0	0	1	1	0	0	1	1	2	2	1	1	0	1	1	2
causal	Csap	2019	What other interventions can help Palliative care recipients in the absence of other medications in the besieged Gaza strip	19	0		1	1	1	0	0	0	0	0	0	0	1	1	1	0	0	0	1	1	1	0	0	0	0	0	0
procedural	Aris	2020	How should the UK apply the lessons learned from this pandemic to develop a strategy for future natural disasters	19	0		0	1	1	0	0	0	0	0	1	0	0	1	1	0	0	1	1	2	2	1	1	0	0	1	1
verification	Aris	2020	Have the UK Government and devolved administrations communicated cross-UK differences in public health policies effectively during the COVID-19 outbreak	19	0		1	0	1	0	0	0	0	0	1	0	1	0	1	0	0	1	2	1	2	1	1	0	0	1	1
causal	Aris	2020	how might coronavirus affect migration trends, For example, as an amplifier or as a driver of migration in itself	19	0		0	0	1	0	1	0	0	0	1	0	0	0	1	0	0	1	1	1	2	1	1	0	1	1	2
causal	Aris	2020	What factors contribute to an effective within-prison health service and how can we respond to changing demographics and needs	19	0		0	0	1	0	0	0	0	1	1	1	1	1	2	1	1	1	1	1	2	1	1	1	1	1	1
procedural	ARIS	2021	how can we reliably measure and improve the welfare outcomes for livestock on farm, during transport and at slaughter	19	0		0	0	1	1	1	0	0	0	0	0	0	0	1	0	0	0	0	0	1	0	0	1	1	1	1
procedural	CAPE	2021	How can we use behavioural nudge techniques to encourage healthier and more active lifestyles amongst our residents and businesses?	19	0		0	0	1	0	1	0	0	0	1	0	0	0	1	0	0	1	1	1	2	1	1	0	1	1	2
comparison	CSAP	2021	What has the pandemic taught us about the risks and benefits in the connection between health and social care	19	0		0	0	1	0	0	0	0	1	0	1	1	1	2	1	1	0	0	0	1	0	0	1	1	0	0
example	CSAP- in progress	2021	What are the next epidemic causing pathogens and how will this shift the balance of power within the G20.	19	0		1	0	1	0	0	0	0	0	0	0	1	0	1	0	0	0	1	0	1	0	0	0	0	0	0
example	ARIS	2022	Within that, what has the pandemic taught us about how accountability, such as managing public money, should be managed	19	0		0	0	1	0	0	0	0	0	0	0	0	0	1	0	0	0	0	0	1	0	0	0	0	0	0
example	CSAP	2022	With a greater supply of STEM graduates entering the civil service, what are desirable career structures for these people	19	0		0	0	1	1	1	0	0	0	0	0	0	0	1	0	0	0	0	0	1	0	0	1	1	1	1
value	CSaP	2023	What is the return on investment/value for money of evidence-based interventions to improve health outcomes for people in inclusion health groups?	19	0		0	0	1	0	1	0	0	0	1	0	0	0	1	0	0	1	1	1	2	1	1	0	1	1	2
procedural	CSaP	2023	How can behavioural science tools be leveraged to shift provider biases in health care delivery and decision-making power towards patients?	19	0		1	0	1	0	0	0	0	0	1	0	1	0	1	0	0	1	2	1	2	1	1	0	0	1	1
verification	Csap-in-progress	2019	Is moving towards global harmonisation of corporate taxation (e.g. a WTO Multilateral Tax Agreement) feasible, sustainable, justifiable or desirable?	19	0		0	0	1	0	0	0	0	0	1	0	0	0	1	0	0	1	1	1	2	1	1	0	0	1	1
procedural	CSaP	2023	How to align financial institutions’ exclusion and engagement policies to support the transition to a net-zero greenhouse gas and nature-positive economy?​	19	0		0	0	1	0	1	0	0	0	0	0	0	0	1	0	0	0	0	0	1	0	0	0	1	0	1
procedural	Aris	2020	How can smart metering support the development of local energy markets (connecting local generation and customers through innovative tariffs)	19	0		0	0	1	0	0	0	0	0	0	0	0	0	1	0	0	0	0	0	1	0	0	0	0	0	0
procedural	Aris	2020	how can we use novel datasets to understand capital investment needs across the UK, including by sector and region	19	0		0	0	1	0	0	0	0	0	0	0	0	0	1	0	0	0	0	0	1	0	0	0	0	0	0
verification	CSAP	2022	Is there scope for greater data sharing between third parties (including platforms but also other intermediaries and tax administrations	19	0		1	0	1	1	1	0	0	1	0	1	2	1	2	1	1	0	1	0	1	0	0	2	2	1	1
procedural	Aris	2019	How can the interests and economies of Scotland, Wales and Northern Ireland best be supported by the UK government	19	0		0	0	1	0	1	0	0	0	0	0	0	0	1	0	0	0	0	0	1	0	0	0	1	0	1
procedural	Aris	2019	How can the UK manage the impact of additional demand for critical elements and materials, and potential price spikes	19	0		1	0	1	0	0	0	0	0	0	0	1	0	1	0	0	0	1	0	1	0	0	0	0	0	0
example	Csap-in-progress	2019	What are the unorthodox economics better equipped to do so, and where in the world have they been tested?	19	0		1	0	1	0	0	0	0	0	0	0	1	0	1	0	0	0	1	0	1	0	0	0	0	0	0
example	Aris	2020	What information helps open the market beyond the most engaged consumers, enabling lower cost lower carbon electric for everyone.	19	0		0	0	1	0	1	0	0	0	0	0	0	0	1	0	0	0	0	0	1	0	0	0	1	0	1
causal	Csap	2020	How can economic policy for the UK internal market be made more responsive to a wider cross-section of stakeholders	19	0		1	0	1	0	0	0	0	0	0	0	1	0	1	0	0	0	1	0	1	0	0	0	0	0	0
causal	Aris	2020	to what extent do the impacts of market access barriers have varying effects according to the size of firm	19	0		0	0	1	0	0	0	0	0	0	0	0	0	1	0	0	0	0	0	1	0	0	0	0	0	0
procedural	Aris	2020	where non-tariff measures behave as fixed costs to trade, how can these be most effectively incorporated in trade modelling	19	0		0	0	1	0	1	0	0	1	1	1	1	1	2	1	1	1	1	1	2	1	1	1	2	1	2
procedural	Aris	2020	how can the categorisation and measurement of trade in services by the modes of supply be developed and optimised	19	0		1	0	1	0	0	0	0	0	1	0	1	0	1	0	0	1	2	1	2	1	1	0	0	1	1
causal	Aris	2020	How do individuals in the courts and tribunals system vary by, for example, protected characteristics, socio-economic or socio-demographic background	19	0		0	0	1	0	0	0	0	1	0	1	1	1	2	1	1	0	0	0	1	0	0	1	1	0	0
procedural	Csap	2020	What would be the sensible unit for English regions to have a voice, that reflected the economy after Exit	19	0		0	0	1	0	1	0	0	0	0	0	0	0	1	0	0	0	0	0	1	0	0	0	1	0	1
procedural	Aris	2020	How can the direct and wider impacts of trade remedies be measured, including across sectors, regions and supply chains	19	0		1	0	1	0	0	0	0	0	0	0	1	0	1	0	0	0	1	0	1	0	0	0	0	0	0
causal	CAPE	2021	Which policy approach can help achieve both levelling up and economic objectives – i.e. economic growth that addresses inequalities	19	0		0	1	0	0	0	0	0	1	0	1	1	2	1	1	1	0	0	1	0	0	0	1	1	0	0
procedural	ARIS	2021	How do we identify what role human factors play in the effective operation or failure of the asset base	19	0		0	1	0	0	0	0	0	0	1	0	0	1	0	0	0	1	1	2	1	1	1	0	0	1	1
value	ARIS	2021	To what extent do international approaches, such as the Joint Declaration signed in 2017, address the gender inequality impacts of trade	19	0		0	1	0	0	0	0	0	0	0	0	0	1	0	0	0	0	0	1	0	0	0	0	0	0	0
example	CSAP	2021	What historical and modern precedents might USTR draw upon to inform their thinking on a worker centric trade policy	19	0		0	1	0	1	0	0	0	0	0	0	0	1	0	0	0	0	0	1	0	0	0	1	0	1	0
procedural	CSAP- in progress	2021	How can improved access to foreign markets benefit developing countries, and what can the UK do to encourage this?	19	0		0	1	0	1	0	0	0	0	0	0	0	1	0	0	0	0	0	1	0	0	0	1	0	1	0
example	CSAP- in progress	2021	Which space governance mechanisms can we design to align commercial incentives in the space economy with the public interest?	19	0		0	1	0	0	1	0	0	0	0	0	0	1	0	0	0	0	0	1	0	0	0	0	1	0	1
causal	CAPE	2021	What is the economic impact of different trade agreements? What is the impacts of services focussed agreements vs goods?	19	0		0	1	0	0	0	0	0	0	0	0	0	1	0	0	0	0	0	1	0	0	0	0	0	0	0
value	ARIS	2021	What principles should underlie the UK’s approach in trade negotiations to Agri-food products (including production standards and market access)	19	0		0	1	0	0	0	0	0	0	0	0	0	1	0	0	0	0	0	1	0	0	0	0	0	0	0
example	ARIS	2021	How have road haulage businesses responded to economic shocks such as the 2008 financial crisis, Covid-19 and EU exit	19	0		0	1	0	0	0	0	0	0	0	0	0	1	0	0	0	0	0	1	0	0	0	0	0	0	0
procedural	CSAP	2022	How can trade policy better support marginalised, underserved, and disadvantaged communities to deliver more inclusive growth in the UK	19	0		1	1	0	0	0	0	0	0	1	0	1	1	0	0	0	1	2	2	1	1	1	0	0	1	1
causal	CAPE	2022	What is the current regulatory framework that governs the different impacts of the gig economy at the local level?	19	0		0	1	0	0	0	0	0	0	1	0	0	1	0	0	0	1	1	2	1	1	1	0	0	1	1
example	CSAP- in progress	2022	What has changed for businesses’ international trade activities? Is there more opportunity in foreign markets that have reopened quicker?	19	0		0	1	0	0	0	0	0	0	1	0	0	1	0	0	0	1	1	2	1	1	1	0	0	1	1
forecasting	Csap	2019	What will be the relationship between Artificial Intelligence and the role of the researcher in the coming twenty years	19	0		0	1	0	0	0	0	0	0	0	0	0	1	0	0	0	0	0	1	0	0	0	0	0	0	0
value	ARIS	2021	using climate-smart management, how do we best protect marine biodiversity that might change as a result of climate change	19	0		0	1	0	0	0	0	0	0	0	0	0	1	0	0	0	0	0	1	0	0	0	0	0	0	0
example	ARIS	2021	How could data-driven business models for transport facilitate modal shift towards mass transit and active/other low carbon travel modes	19	0		0	1	0	0	0	0	0	0	0	0	0	1	0	0	0	0	0	1	0	0	0	0	0	0	0
procedural	Csap	2019	How can the agendas of the sustainable development goals, convention on biological diversity, and Paris agreement be brought together	19	0		0	1	0	0	0	0	0	0	0	0	0	1	0	0	0	0	0	1	0	0	0	0	0	0	0
causal	Csap	2019	What approaches are most effective in bringing about community or society-scale BEHAVIOUR change on issues such as climate change	19	0		0	1	0	0	0	0	0	0	0	0	0	1	0	0	0	0	0	1	0	0	0	0	0	0	0
value	Csap	2019	How well does the IPCC meet the changing need of providing evidence to inform political action on climate change	19	0		0	1	0	1	1	0	0	0	1	0	0	1	0	0	0	1	1	2	1	1	1	1	1	2	2
procedural	Csap	2020	How can policy makers (quantitatively) assess carbon leakage risk of climate policy, and design policy to mitigate this risk	19	0		0	1	0	0	0	0	0	0	1	0	0	1	0	0	0	1	1	2	1	1	1	0	0	1	1
example	Csap-in-progress	2020	How can ethnography interact with and complement other qualitative and quantitative research methods for the purposes of government policymaking?	19	0		0	1	0	0	0	0	0	0	1	0	0	1	0	0	0	1	1	2	1	1	1	0	0	1	1
value	Csap	2020	How should policy makers design an emissions reduction trajectory which provides appropriate incentives to decarbonise, especially given future uncertainty	19	0		0	1	0	1	0	0	0	0	0	0	0	1	0	0	0	0	0	1	0	0	0	1	0	1	0
procedural	ARIS	2021	How can increases in carbon stocks be achieved while maximising co-benefits such as biodiversity, clean water, and nutrient balance	19	0		0	0	0	0	1	0	0	0	0	0	0	0	0	0	0	0	0	0	0	0	0	0	1	0	1
example	CSAP	2021	What does this tell us about the development of public policy in relation to the UK's net zero objectives	19	0		0	0	0	0	0	0	0	0	1	0	0	0	0	0	0	1	1	1	1	1	1	0	0	1	1
procedural	CSAP	2021	How do we facilitate the creation of cross-border tech ecosystems to promote UK regional prosperity after the transition period	19	0		0	0	0	0	1	0	0	0	0	0	0	0	0	0	0	0	0	0	0	0	0	0	1	0	1
procedural	CSAP	2021	How could Governments invest in the positive externalities of long-term and pre-positioned information gathering capabilities in the current climate	19	0		0	0	0	0	1	0	0	0	0	0	0	0	0	0	0	0	0	0	0	0	0	0	1	0	1
procedural	CSAP- in progress	2021	How to promote educationist/academician as global respected professional? Is it possible to obtain sustainable development of world by Professors?	19	0		0	0	0	0	0	0	0	0	1	0	0	0	0	0	0	1	1	1	1	1	1	0	0	1	1
comparison	CAPE	2021	Which countries will benefit most significantly from a shift to sustainable energy and which will suffer the largest costs?	19	0		0	0	0	0	1	0	0	0	0	0	0	0	0	0	0	0	0	0	0	0	0	0	1	0	1
procedural	CSAP- in progress	2022	Across OPSS’ research themes, how do we measure and communicate the impact our science and evidence has already had?	19	0		1	0	0	0	0	0	0	0	1	0	1	0	0	0	0	1	2	1	1	1	1	0	0	1	1
causal	CSaP	2023	How will climate change impact UK domestic food security in the context of domestic production and impacts on global supply chains?​	19	0		0	0	0	0	0	0	0	0	0	0	0	0	0	0	0	0	0	0	0	0	0	0	0	0	0
comparison	Csap	2019	Ethical data: What are the global differences in how data ethics is being considered by governments around the world	19	0		0	0	0	0	0	0	0	1	1	1	1	1	1	1	1	1	1	1	1	1	1	1	1	1	1
procedural	CSAP	2021	Future of cities particularly how we create Smart Cities that are for everyone and not just the wealthy elite.	19	0		0	0	0	0	0	0	0	1	0	1	1	1	1	1	1	0	0	0	0	0	0	1	1	0	0
example	ARIS	2022	What does the evidence tell us about what works to reduce and prevent homelessness, including virtual and digital interventions	19	0		1	0	0	0	0	0	0	0	0	0	1	0	0	0	0	0	1	0	0	0	0	0	0	0	0
procedural	ARIS	2022	What could government do additionally, or differently, to facilitate increased use of its data, and longer-term monitoring of trends	19	0		0	0	0	0	1	0	0	0	0	0	0	0	0	0	0	0	0	0	0	0	0	0	1	0	1
causal	CSAP	2022	What impact has Ð¡OVID had on the perceptions of learners, faculty, parents and educational management towards modalities (online/hybrid/ blended)	19	0		0	0	0	0	0	0	0	0	1	0	0	0	0	0	0	1	1	1	1	1	1	0	0	1	1
procedural	Csap	2019	What methods could we use to help us better understand the cumulative effect of national security strategy and policy	19	0		0	0	0	0	0	0	0	0	1	0	0	0	0	0	0	1	1	1	1	1	1	0	0	1	1
causal	Csap	2019	What are the benefits of a gendered approach to individuals with multiple complex needs in the criminal justice system	19	0		0	0	0	1	0	0	0	0	1	0	0	0	0	0	0	1	1	1	1	1	1	1	0	2	1
procedural	Csap	2019	Not all Caribbean countries are eligible for Official Development Assistance (ODA) how can we help those that are not	19	0		0	0	0	0	1	0	0	0	1	0	0	0	0	0	0	1	1	1	1	1	1	0	1	1	2
procedural	Csap	2019	How do we most powerfully measure and articulate the impact of the arts, humanities and social sciences on society	19	0		0	0	0	0	1	0	0	0	0	0	0	0	0	0	0	0	0	0	0	0	0	0	1	0	1
procedural	Aris	2020	What are the most effective strategies for preventing attainment gaps widening between different groups of children and young people	19	0		0	0	0	0	0	0	0	0	1	0	0	0	0	0	0	1	1	1	1	1	1	0	0	1	1
example	Aris	2020	What do daily temperature profiles tell us about which households and house types are unable to achieve set temperatures	19	0		0	0	0	0	0	0	0	0	1	0	0	0	0	0	0	1	1	1	1	1	1	0	0	1	1
example	Aris	2020	What is the most effective way to use energy monitoring to improve the energy efficiency of larger non-domestic buildings	19	0		0	0	0	0	0	0	0	1	0	1	1	1	1	1	1	0	0	0	0	0	0	1	1	0	0
causal	Aris	2020	How does LawTech affect the productivity, cost effectiveness, and efficiency of different services and outputs in the legal sector	19	0		0	0	0	0	0	0	0	0	1	0	0	0	0	0	0	1	1	1	1	1	1	0	0	1	1
causal	Aris	2020	What factors affect the likelihood of different groups receiving different sentences, including custodial, community or other court disposal sentences	19	0		0	0	0	0	0	0	0	0	1	0	0	0	0	0	0	1	1	1	1	1	1	0	0	1	1
Comparison	Aris	2020	What learning can be drawn from the successes and failures of the communications strategy used during the COVID-19 outbreak	19	0		0	0	0	1	1	0	0	0	1	0	0	0	0	0	0	1	1	1	1	1	1	1	1	2	2
value	Aris	2020	How many people in the UK have been affected by bereavement, complex grief or trauma during the COVID-19 outbreak	19	0		0	0	0	1	1	0	0	0	0	0	0	0	0	0	0	0	0	0	0	0	0	1	1	1	1
value	ARIS	2021	What are the best policies, interventions, and strategies to improve the capacity of local authorities to deliver transport provision	19	0		0	0	0	0	1	0	0	0	0	0	0	0	0	0	0	0	0	0	0	0	0	0	1	0	1
procedural	ARIS	2021	How can we reduce the risks faced by motorcyclists, who are the most vulnerable to death on our roads	19	0		0	0	0	0	1	0	0	0	0	0	0	0	0	0	0	0	0	0	0	0	0	0	1	0	1
procedural	CSAP	2021	How can we effectively measure hidden harms in society (e.g. child sexual exploitation and abuse; modern slavery; domestic abuse)	19	0		0	0	0	0	0	0	0	0	1	0	0	0	0	0	0	1	1	1	1	1	1	0	0	1	1
procedural	ARIS	2021	How can we develop approaches for storing outputs from our investigation activities that will maximise the ability for re-use	19	0		0	0	0	0	0	0	0	0	1	0	0	0	0	0	0	1	1	1	1	1	1	0	0	1	1
example	ARIS	2021	What are the ‘no regrets’ steps we could take now, the key barriers and how can they be overcome	19	0		0	0	0	0	1	0	0	0	0	0	0	0	0	0	0	0	0	0	0	0	0	0	1	0	1
procedural	ARIS	2021	How best can these needs be met, and what role could government play to support delivery of these outcomes	19	0		0	0	0	0	0	0	0	0	1	0	0	0	0	0	0	1	1	1	1	1	1	0	0	1	1
verification	CSAP	2021	Does the evidence support focusfor HMGonpartnering witha few centres of excellence, or on broader-based partnering with many international partners	19	0		0	0	0	0	1	0	0	1	1	1	1	1	1	1	1	1	1	1	1	1	1	1	2	1	2
procedural	CSAP- in progress	2021	How can more be made of the UK’s strengths in science to improve the UK’s diplomacy with enemy states?	19	0		1	0	0	1	1	0	0	0	0	0	1	0	0	0	0	0	1	0	0	0	0	1	1	1	1
procedural	CAPE	2022	How can local authorities best involve, engage and empower diverse and disadvantaged communities to drive local food system change?	19	0		1	0	0	0	0	0	0	1	0	1	2	1	1	1	1	0	1	0	0	0	0	1	1	0	0
procedural	CAPE	2022	How can DLUHC support councils to develop contracts with their local communities which make clear their mutually beneficial relationship?	19	0		0	0	0	0	0	0	0	0	1	0	0	0	0	0	0	1	1	1	1	1	1	0	0	1	1
procedural	CAPE	2022	How do you include marginalised voices and ‘heard to reach’ groups into the design and delivery of public policy?	19	0		0	0	0	0	0	0	0	0	1	0	0	0	0	0	0	1	1	1	1	1	1	0	0	1	1
causal	CAPE	2022	What are the factors that have allowed ministers and officials to work together effectively, in the UK and abroad?	19	0		0	0	0	0	0	0	0	1	0	1	1	1	1	1	1	0	0	0	0	0	0	1	1	0	0
comparison	CAPE	2022	What is the evidence of the benefits (and costs) of proactive as opposed to reactive spending in social services?	19	0		0	0	0	0	0	0	0	1	0	1	1	1	1	1	1	0	0	0	0	0	0	1	1	0	0
forecasting	ARIS	2022	What is the future need/demand for supported housing and how do its costs/cost-effectiveness compare with alternative types of support	19	0		0	0	0	0	0	0	0	0	1	0	0	0	0	0	0	1	1	1	1	1	1	0	0	1	1
procedural	ARIS	2022	Which planning regime measures have been shown to be most effective in meeting local housing need in different scenarios	19	0		0	0	0	0	1	0	0	0	0	0	0	0	0	0	0	0	0	0	0	0	0	0	1	0	1
example	ARIS	2022	What have been the effects of business rate reforms on local growth (both over the short and longer term)	19	0		1	0	0	0	0	0	0	0	0	0	1	0	0	0	0	0	1	0	0	0	0	0	0	0	0
causal	ARIS	2022	What does good procurement of public services look like, and what is the role of central government within that	19	0		0	0	0	0	0	0	0	1	0	1	1	1	1	1	1	0	0	0	0	0	0	1	1	0	0
procedural	ARIS	2022	What analytical approaches can best demonstrate the impact and value of policies that seek to prevent such problems arising	19	0		0	0	0	1	0	0	0	0	0	0	0	0	0	0	0	0	0	0	0	0	0	1	0	1	0
verification	CSAP	2022	Is there a viable path to a non-western international banking and trading system that China and others can develop	19	0		0	0	0	0	1	0	0	0	0	0	0	0	0	0	0	0	0	0	0	0	0	0	1	0	1
procedural	CSaP	2023	How can evidence on pedagogy and learning styles support interventions to improve learning outcomes for girls in different developing country contexts?​	19	0		0	0	0	1	0	0	0	0	1	0	0	0	0	0	0	1	1	1	1	1	1	1	0	2	1
procedural	CSaP	2023	How do we ensure regulation is both proportionate (with regard to cost and regulatory intervention) and effective (deliver the government’s key priorities?)​	19	0		0	0	0	0	1	0	0	1	0	1	1	1	1	1	1	0	0	0	0	0	0	1	2	0	1
procedural	CSaP	2023	How might they be used to reduce burden either on the end user or on the government department maintaining these services?​	19	0		0	0	0	0	0	0	0	0	1	0	0	0	0	0	0	1	1	1	1	1	1	0	0	1	1
procedural	CSaP	2023	How can government effectively regulate activity in a way that protects consumers against new technological threats (e.g. AI/Software) without stifling innovation and growth?​	20	1		0	1	1	1	1	0	1	0	0	1	0	1	1	0	1	1	0	1	1	0	1	1	1	1	1
value	ARIS	2021	what approaches will best empower rural communities to develop social, economic, and environmental interventions appropriate to their own local circumstances	20	1		0	1	1	0	1	0	1	0	1	1	0	1	1	0	1	2	1	2	2	1	2	0	1	1	2
forecasting	ARIS	2021	How can we use evidence better to understand the nature and extent of future health risk exposures in British workplaces	20	1		0	0	1	0	0	0	1	0	0	1	0	0	1	0	1	1	0	0	1	0	1	0	0	0	0
verification	Csap	2020	Does access to digital and tech at home or school provide children/students with greater access to careers in related industries	20	1		0	0	1	0	0	0	1	0	0	1	0	0	1	0	1	1	0	0	1	0	1	0	0	0	0
value	CSaP	2023	What does ‘good’ look like in terms of the academic community demonstrating a sector-led approach to managing risks in international collaboration? ​	20	1		0	1	0	1	0	0	1	0	0	1	0	1	0	0	1	1	0	1	0	0	1	1	0	1	0
forecasting	Aris	2020	What future threats are there to UK energy security and how can these be mitigated while meeting UK climate commitments	20	1		0	1	0	0	0	0	1	1	0	2	1	2	1	1	2	1	0	1	0	0	1	1	1	0	0
value	Aris	2020	How effective are support structures, for example intermediaries, in facilitating access to justice for vulnerable people, including victims and witnesses	20	1		0	0	0	0	0	0	1	1	1	2	1	1	1	1	2	2	1	1	1	1	2	1	1	1	1
forecasting	CSAP	2021	What is the liberal, progressive vision for a future internet that can help build more open, progressive and global societies	20	1		0	0	0	0	0	0	1	1	1	2	1	1	1	1	2	2	1	1	1	1	2	1	1	1	1
procedural	Aris	2020	What changes to agriculture and food policy can ensure national food security in the event of future crises and pressures	20	1		0	0	0	0	1	0	1	1	0	2	1	1	1	1	2	1	0	0	0	0	1	1	2	0	1
causal	Aris	2020	How does staff diversity – in terms of protected characteristics – impact relationships with individuals in prisons, and their behaviour	20	1		0	0	0	0	0	0	1	0	1	1	0	0	0	0	1	2	1	1	1	1	2	0	0	1	1
procedural	ARIS	2021	Where do inequalities lie, and how can access to adaptive benefits be maximised for the most socially vulnerable/disadvantaged in society	20	1		0	0	0	0	0	0	1	0	0	1	0	0	0	0	1	1	0	0	0	0	1	0	0	0	0
example	ARIS	2021	How is spaceflight in the UK developing and what evidence exists to inform DfT’s role in the National Space Strategy	20	1		0	0	0	0	0	0	1	0	0	1	0	0	0	0	1	1	0	0	0	0	1	0	0	0	0
example	CAPE	2021	What can we learn from previous iterations of the UK local growth institutional landscape (Regional Development Agencies, Local Enterprise Partnerships?)	20	1		1	0	0	1	0	0	1	0	0	1	1	0	0	0	1	1	1	0	0	0	1	1	0	1	0
procedural	CSAP- in progress	2021	How could we empower actors to be better advocates for their issues in order to influence user-led policy making ?	20	1		0	0	0	0	0	0	1	0	1	1	0	0	0	0	1	2	1	1	1	1	2	0	0	1	1
forecasting	ARIS	2022	What does the evidence show about the future housing needs of older people, and how government interventions affect these needs	20	1		0	0	0	0	0	0	1	0	1	1	0	0	0	0	1	2	1	1	1	1	2	0	0	1	1
causal	Aris	2020	How could potential future changes to urban infrastructure (such as building of lower-density housing) impact environmental measures (such as biodiversity)	20	0		0	0	0	0	0	0	1	0	0	0	0	0	0	0	1	0	0	0	0	0	1	0	0	0	0
forecasting	ARIS	2021	How do we ensure that our regulatory approach can accommodate future trends in new technologies and health and environmental hazards	20	0		0	0	0	0	0	0	1	0	0	0	0	0	0	0	1	0	0	0	0	0	1	0	0	0	0
example	ARIS	2021	What alternative regulatory models, interventions and instruments could improve/encourage innovation and improve health and safety outcomes whilst minimising regulatory burdens	20	0		0	0	0	1	1	0	1	0	1	0	0	0	0	0	1	1	1	1	1	1	2	1	1	2	2
procedural	CSAP	2021	What can we do to better capitalise on our world-leading research base to drive increased investment in private sector R&D	20	0		0	0	0	0	0	0	1	0	1	0	0	0	0	0	1	1	1	1	1	1	2	0	0	1	1
procedural	CSAP	2022	What opportunities exist to shape meaningful collaborations between policy professionals and the digital industry, to find ways to align incentives	20	0		0	0	0	0	1	0	1	0	0	0	0	0	0	0	1	0	0	0	0	0	1	0	1	0	1
example	Csap-in-progress	2019	What are the different and most effective funding methods of innovation and government involvement that best contribute to the economy?	20	0		0	0	0	0	0	0	1	0	0	0	0	0	0	0	1	0	0	0	0	0	1	0	0	0	0
procedural	Aris	2019	How can it identify and collaborate with business leaders in other sectors of the economy who face similar technology challenges	20	0		0	0	0	0	0	0	1	0	0	0	0	0	0	0	1	0	0	0	0	0	1	0	0	0	0
procedural	Csap	2020	How can cooperation of this kind between largely developed countries enable emerging economies to leapfrog to the most advanced technologies	20	0		0	0	0	0	0	0	1	0	0	0	0	0	0	0	1	0	0	0	0	0	1	0	0	0	0
procedural	CSAP	2021	How can we regulate Artificial intelligence and the use of data without hampering commercial innovation and the UK's international competitiveness	20	0		0	1	0	1	0	1	0	0	0	0	0	1	0	1	0	0	0	1	0	1	0	1	0	1	0
causal	Csap	2019	What can policymakers do to create the appropriate conditions for emerging technology to support innovation in defence and security capabilities	20	0		1	1	0	0	0	1	0	0	0	0	1	1	0	1	0	0	1	1	0	1	0	0	0	0	0
value	Aris	2020	How effective are different types of technology across the estate in ensuring prisons are safe, secure, fair, inclusive and productive	20	0		0	1	0	0	0	1	0	0	0	0	0	1	0	1	0	0	0	1	0	1	0	0	0	0	0
value	Aris	2020	What constitutes best practice in the use of emerging technologies by regulators to improve the efficiency or effectiveness of regulation	20	0		1	0	0	0	0	1	0	0	0	0	1	0	0	1	0	0	1	0	0	1	0	0	0	0	0
example	Aris	2020	What are the ethical aspects of regulating future technology and how can these be incorporated into an anticipatory regulatory framework	20	0		0	0	0	0	0	1	0	0	0	0	0	0	0	1	0	0	0	0	0	1	0	0	0	0	0
value	CSAP	2021	What policies should the UK government put in place to maintain and increase levels of foreign investment into UK R&D	20	0		0	0	0	0	0	1	0	0	1	0	0	0	0	1	0	1	1	1	1	2	1	0	0	1	1
procedural	ARIS	2021	How do we help industry plan and manage the risks from changes in the workforce and the work they do	20	0		0	0	0	0	0	1	0	0	1	0	0	0	0	1	0	1	1	1	1	2	1	0	0	1	1
procedural	ARIS	2021	How can we improve the provision of information; set standards; and use new technologies to improve aviation safety and security	20	0		0	0	0	0	0	1	0	0	1	0	0	0	0	1	0	1	1	1	1	2	1	0	0	1	1
causal	ARIS	2022	What does the evidence tell us about the interplay between further and higher education, industry and government and improved productivity	20	0		0	0	0	0	0	1	0	0	0	0	0	0	0	1	0	0	0	0	0	1	0	0	0	0	0
example	CAPE	2022	What can be learnt from international examples of government, local government and community-led strategies to support and strengthen social infrastructure?	20	0		0	0	0	0	0	1	0	0	0	0	0	0	0	1	0	0	0	0	0	1	0	0	0	0	0
procedural	CSAP	2022	How to regulate effectively in face of changing technologies what does adaptive regulation look like, and are there other tools	20	0		0	0	0	0	0	1	0	0	0	0	0	0	0	1	0	0	0	0	0	1	0	0	0	0	0
procedural	ARIS	2021	how can rural communities and businesses contribute to and benefit from the attainment of national economic, social, and environmental objectives	20	0		0	0	0	0	0	1	0	0	1	0	0	0	0	1	0	1	1	1	1	2	1	0	0	1	1
causal	ARIS	2021	How can the social and economic disparities from the impact of the Covid-19 pandemic be mitigated through transport investment schemes	20	0		1	0	0	0	1	1	0	1	1	1	2	1	1	2	1	1	2	1	1	2	1	1	2	1	2
causal	ARIS	2021	How will societal and economic changes vary regionally and how will they affect the financial health of the transport system	20	0		1	0	0	0	0	1	0	1	1	1	2	1	1	2	1	1	2	1	1	2	1	1	1	1	1
causal	Csap	2019	How we can use PPP as a mean to strengthen health system, achieve Universal Health Coverage and Sustainable Development Goals	20	0		0	0	0	0	0	1	0	0	1	0	0	0	0	1	0	1	1	1	1	2	1	0	0	1	1
causal	ARIS	2022	What does the evidence say about the relationship between the environmental impact of development and public attitudes towards new development	20	0		1	1	1	1	0	0	0	1	0	1	2	2	2	1	1	0	1	1	1	0	0	2	1	1	0
procedural	CSAP	2022	How can the international trading system better respond to global challenges such as pandemic response, climate change and international development	20	0		0	1	1	0	1	0	0	0	0	0	0	1	1	0	0	0	0	1	1	0	0	0	1	0	1
verification	CSAP	2022	Do established approaches to health data policy, in particular approaches to public engagement, translate well into the social care sector	20	0		0	1	1	0	0	0	0	1	1	1	1	2	2	1	1	1	1	2	2	1	1	1	1	1	1
causal	Csap	2019	What models exist or could be developed to democratise decision making to patients and the health workforce in system leadership	20	0		0	1	1	0	0	0	0	0	0	0	0	1	1	0	0	0	0	1	1	0	0	0	0	0	0
causal	Csap	2020	How can we better understand the impact of the coronavirus on BAME autistic people and people with a learning disability	20	0		0	0	1	0	0	0	0	1	0	1	1	1	2	1	1	0	0	0	1	0	0	1	1	0	0
procedural	Aris	2020	How can the FSA protect the UK consumer from the health risks posed by food hypersensitivity (including allergies and intolerance)	20	0		0	0	1	0	0	0	0	0	0	0	0	0	1	0	0	0	0	0	1	0	0	0	0	0	0
forecasting	Aris	2020	What are the long-term impacts on children’s developmental outcomes because of placements made under public law orders in care proceedings	20	0		0	0	1	0	0	0	0	1	1	1	1	1	2	1	1	1	1	1	2	1	1	1	1	1	1
procedural	Aris	2020	How could the UK cooperate bilaterally or regionally with other nations in the immediate public health response to future pandemics	20	0		0	0	1	0	1	0	0	1	1	1	1	1	2	1	1	1	1	1	2	1	1	1	2	1	2
value	Aris	2020	How can planning for pandemics best take into account multiple potential impacts, including the likely impacts of any mitigation measures	20	0		0	0	1	0	1	0	0	0	1	0	0	0	1	0	0	1	1	1	2	1	1	0	1	1	2
forecasting	Aris	2020	What costs are the NHS and social care system likely to face as a result of COVID-19 in the future	20	0		0	0	1	0	0	0	0	0	1	0	0	0	1	0	0	1	1	1	2	1	1	0	0	1	1
example	ARIS	2021	What is the lived experience of users of transport based on protected characteristics; gender, age, ethnicity, physical & mental disability	20	0		0	0	1	0	0	0	0	0	0	0	0	0	1	0	0	0	0	0	1	0	0	0	0	0	0
causal	CAPE	2021	How do you think precision medicine approaches and particularly tumour agnostic testing might affect health services and pathways for cancer?	20	0		0	0	1	0	1	0	0	1	0	1	1	1	2	1	1	0	0	0	1	0	0	1	2	0	1
procedural	ARIS	2021	How can we use evidence better to understand and to inform the reduction of new cases of work related ill-health	20	0		0	0	1	0	0	0	0	1	0	1	1	1	2	1	1	0	0	0	1	0	0	1	1	0	0
procedural	ARIS	2021	How do we ensure that the health and safety of those with existing ill-health conditions is not disadvantaged at work	20	0		0	0	1	0	0	0	0	1	0	1	1	1	2	1	1	0	0	0	1	0	0	1	1	0	0
example	ARIS	2021	How are consumer and business attitudes towards international travel changing in the post-pandemic world and how will their behaviour evolve	20	0		0	0	1	0	1	0	0	0	0	0	0	0	1	0	0	0	0	0	1	0	0	0	1	0	1
procedural	CSAP	2021	How do we lower (or remove) the barriers that prevent uptake of new treatments, diagnostics or systems into the NHS	20	0		0	0	1	0	0	0	0	0	1	0	0	0	1	0	0	1	1	1	2	1	1	0	0	1	1
example	ARIS	2021	What are the long-term drivers for aviation demand as we recover from Covid-19 and are they different from pre-pandemic drivers	20	0		0	0	1	0	0	0	0	0	1	0	0	0	1	0	0	1	1	1	2	1	1	0	0	1	1
value	CAPE	2022	To what extent does the gender and race imbalance in the local government social care workforce impact on its status?	20	0		0	0	1	0	0	0	0	0	0	0	0	0	1	0	0	0	0	0	1	0	0	0	0	0	0
procedural	CSAP	2022	My particular area of focus is health and Covid response how can this be explored through other policy lenses too	20	0		1	0	1	0	0	0	0	1	1	1	2	1	2	1	1	1	2	1	2	1	1	1	1	1	1
procedural	ARIS	2022	the relationship between ‘early help’ spending and children’s social care spending in Children’s Services). How can this best be measured	20	0		1	0	1	0	0	0	0	0	1	0	1	0	1	0	0	1	2	1	2	1	1	0	0	1	1
explanation	CSaP	2023	What is the best available estimate on the demographics of the inclusion health population, separated by cohort and as a whole?​	20	0		0	0	1	0	0	0	0	1	1	1	1	1	2	1	1	1	1	1	2	1	1	1	1	1	1
causal	Csap	2019	How can the value of public goods, like natural capital and climate mitigation, best be built into political decision making	20	0		0	0	1	0	0	0	0	0	1	0	0	0	1	0	0	1	1	1	2	1	1	0	0	1	1
value	Aris	2020	in terms of business environment, which characteristics of developing markets should be considered when helping businesses engage in exporting activity	20	0		0	0	1	0	0	0	0	0	1	0	0	0	1	0	0	1	1	1	2	1	1	0	0	1	1
causal	CSAP	2022	What scope is there for more seamless (real-time) interaction between platforms and tax administrations as the use of platforms increases	20	0		0	0	1	0	0	0	0	0	1	0	0	0	1	0	0	1	1	1	2	1	1	0	0	1	1
procedural	Csap-in-progress	2019	​How can global institutions and multinational private companies collaborate to reduce the risk of a global Artificial Intelligence arms race?	20	0		0	0	1	0	0	0	0	0	0	0	0	0	1	0	0	0	0	0	1	0	0	0	0	0	0
causal	Aris	2020	How does monopoly power of big data companies affect the price, value and access for retailers to compete on platforms	20	0		0	0	1	0	0	0	0	0	0	0	0	0	1	0	0	0	0	0	1	0	0	0	0	0	0
example	ARIS	2021	What evidence is there of the value of Government or transport operator investment in transport data assets or data projects	20	0		0	0	1	0	0	0	0	0	0	0	0	0	1	0	0	0	0	0	1	0	0	0	0	0	0
value	ARIS	2021	What principles should underlie the UK’s approach in trade negotiations to Intellectual property (including copyright, patents and protected Geographical Indications)	20	0		0	0	1	0	0	0	0	0	0	0	0	0	1	0	0	0	0	0	1	0	0	0	0	0	0
causal	CSAP- in progress	2021	How might AI and machine learning impact international diplomacy and negotiations (both for trade deals, and in the business world)?	20	0		0	0	1	0	0	0	0	0	0	0	0	0	1	0	0	0	0	0	1	0	0	0	0	0	0
causal	CSAP	2022	What role can the international trading rules of procurement and intellectual property play in the economic development of middle-income countries	20	0		0	0	1	0	0	0	0	0	0	0	0	0	1	0	0	0	0	0	1	0	0	0	0	0	0
explanation	CSaP	2023	What legal framework is required to create a market for information based on a data commons, whilst protecting individual and organisational rights and privacy? ​	20	0		1	0	1	0	1	0	0	0	1	0	1	0	1	0	0	1	2	1	2	1	1	0	1	1	2
example	Csap-in-progress	2019	What do we mean by development and what can the international community, particularly through international trade, do to accelerate it?	20	0		0	0	1	0	1	0	0	1	0	1	1	1	2	1	1	0	0	0	1	0	0	1	2	0	1
value	Csap	2019	How should you forecast student loan repayments and what impact does it have on how you design student finance products	20	0		0	0	1	0	1	0	0	0	0	0	0	0	1	0	0	0	0	0	1	0	0	0	1	0	1
value	Aris	2020	what specific trade and investment policy interventions are most effective in creating inclusive growth for both UK and developing countries	20	0		0	0	1	0	0	0	0	0	1	0	0	0	1	0	0	1	1	1	2	1	1	0	0	1	1
procedural	Csap	2020	How can regulators work in partnership with platforms (like Facebook Marketplace, Amazon, etc) to achieve great outcomes for the public	20	0		0	0	1	0	0	0	0	0	0	0	0	0	1	0	0	0	0	0	1	0	0	0	0	0	0
causal	Aris	2020	how much does UK businesses’ ability to offer financing options for their products affect their likelihood of exporting and competitiveness	20	0		0	0	1	0	0	0	0	0	0	0	0	0	1	0	0	0	0	0	1	0	0	0	0	0	0
procedural	Aris	2020	how can we value non-FTA agreements (including the Government Procurement Agreement and mutual recognition agreements), in terms of total impact	20	0		0	0	1	0	0	0	0	0	0	0	0	0	1	0	0	0	0	0	1	0	0	0	0	0	0
value	Aris	2020	What is the potential for imported hydrogen, looking at costs for and security/resilience of ammonia, liquified hydrogen and organic hydroids	20	0		0	0	1	0	0	0	0	0	1	0	0	0	1	0	0	1	1	1	2	1	1	0	0	1	1
causal	Aris	2020	What will be the impact of gas price variations on the economic viability of shale gas extraction in the UK	20	0		0	0	1	0	1	0	0	0	0	0	0	0	1	0	0	0	0	0	1	0	0	0	1	0	1
procedural	Aris	2020	How does the UK legal sector meet the needs of foreign markets through cross-border trade in services (including temporary services)	20	0		0	1	0	1	1	0	0	0	1	0	0	1	0	0	0	1	1	2	1	1	1	1	1	2	2
procedural	ARIS	2021	What options does the UK have for using trade policy mechanisms, e.g. trade remedies or sanctions, for foreign policy ends	20	0		0	1	0	0	0	0	0	0	1	0	0	1	0	0	0	1	1	2	1	1	1	0	0	1	1
procedural	CAPE	2021	How could academic and government innovative team like Policy Lab best work together? How could we build and strengthen collaboration?	20	0		1	1	0	0	0	0	0	0	0	0	1	1	0	0	0	0	1	1	0	0	0	0	0	0	0
example	CSAP	2021	How do other countries engage with their domestic stakeholders (and stakeholders of their negotiating partners) during free trade agreement negotiations	20	0		0	1	0	0	0	0	0	0	1	0	0	1	0	0	0	1	1	2	1	1	1	0	0	1	1
value	CSAP- in progress	2021	How effective are the recent trends of labour chapters and labour rules in Free Trade Agreements in improving labour practices?	20	0		0	1	0	1	0	0	0	0	0	0	0	1	0	0	0	0	0	1	0	0	0	1	0	1	0
example	CSAP- in progress	2021	How do approaches to develop policies to influence people’s behaviour compare (e.g. Behavioural economics, citizen centred design techniques, traditional economics)?	20	0		0	1	0	0	1	0	0	0	0	0	0	1	0	0	0	0	0	1	0	0	0	0	1	0	1
value	CSAP	2021	What is the appropriate role of carbon markets, including both voluntary and compliance markets, in meeting the Paris Agreement goals	20	0		0	1	0	0	1	0	0	1	1	1	1	2	1	1	1	1	1	2	1	1	1	1	2	1	2
procedural	ARIS	2022	What are the key economic and social costs of homelessness, including the impacts on children, and can they be quantified	20	0		0	1	0	1	0	0	0	0	1	0	0	1	0	0	0	1	1	2	1	1	1	1	0	2	1
comparison	CSAP	2022	What policy differences currently exist and are proposed across the UK nations in relation to domestic and non-domestic property taxes	20	0		0	1	0	0	0	0	0	0	1	0	0	1	0	0	0	1	1	2	1	1	1	0	0	1	1
forecasting	CSAP	2022	How will the development of the gig economy change thinking on how the tax system should work for the self-employed	20	0		1	1	0	0	0	0	0	0	0	0	1	1	0	0	0	0	1	1	0	0	0	0	0	0	0
comparison	CSAP	2022	How do approaches to develop policies to influence people's behaviour compare (e.g. Behavioural economics, citizen centred design techniques, traditional economics)	20	0		0	1	0	0	0	0	0	0	1	0	0	1	0	0	0	1	1	2	1	1	1	0	0	1	1
causal	CSAP	2022	What are the regional and distributional impacts of current property taxes in England and how these have changed over time	20	0		0	1	0	1	0	0	0	0	0	0	0	1	0	0	0	0	0	1	0	0	0	1	0	1	0
value	ARIS	2021	what criteria should we use to determine acceptable sectoral climate resilience scenarios across government departments, and when building preparedness externally	20	0		0	0	0	0	1	0	0	0	1	0	0	0	0	0	0	1	1	1	1	1	1	0	1	1	2
procedural	ARIS	2021	how can we encourage or incentivise behavioural change among businesses, communities, and individuals to achieve positive outcomes for the environment	20	0		0	0	0	0	0	0	0	0	0	0	0	0	0	0	0	0	0	0	0	0	0	0	0	0	0
value	ARIS	2021	What is the most effective way to decarbonise domestic freight – from port, airport or rail freight hub to door	20	0		0	0	0	0	1	0	0	0	1	0	0	0	0	0	0	1	1	1	1	1	1	0	1	1	2
causal	ARIS	2021	how will natural habitats and systems respond to accelerating rate of change, including woodlands, soils, freshwater ecosystems, and marine systems	20	0		0	0	0	0	0	0	0	0	1	0	0	0	0	0	0	1	1	1	1	1	1	0	0	1	1
forecasting	ARIS	2021	how will the prevalence and incidence of animal and plant pathogens in domesticated organisms and wildlife adjust to climate change	20	0		0	0	0	0	0	0	0	0	1	0	0	0	0	0	0	1	1	1	1	1	1	0	0	1	1
verification	Csap	2019	How can governments use new digital tools to gain input from citizens who are unlikely to engage with formal consultations	20	0		0	0	0	0	1	0	0	0	1	0	0	0	0	0	0	1	1	1	1	1	1	0	1	1	2
example	Aris	2020	what further data sources could help us build a more complete picture of the investor journey, including who is involved	20	0		0	0	0	1	0	0	0	0	1	0	0	0	0	0	0	1	1	1	1	1	1	1	0	2	1
causal	Csap	2019	What are the most effective formal and informal relationship building strategies between policy makers, firms, investors and society at large	20	0		0	0	0	0	1	0	0	0	0	0	0	0	0	0	0	0	0	0	0	0	0	0	1	0	1
value	Aris	2019	What evidence is there, from the UK and internationally, about how best to manage organisational change in the public sector	20	0		0	0	0	0	0	0	0	0	1	0	0	0	0	0	0	1	1	1	1	1	1	0	0	1	1
causal	Csap	2019	In what variety of ways have different arms-length bodies developed over time, after their initial design and incubation by Government	20	0		0	0	0	0	0	0	0	1	0	1	1	1	1	1	1	0	0	0	0	0	0	1	1	0	0
example	Aris	2019	What structures and constitutional mechanisms can support relationships between devolved administrations and UK government, in the context of EU Exit	20	0		1	0	0	0	0	0	0	0	1	0	1	0	0	0	0	1	2	1	1	1	1	0	0	1	1
procedural	Csap	2019	How do we develop ethical and effective ways to reach those that are at risk, in particular in remote locations	20	0		1	0	0	0	0	0	0	0	1	0	1	0	0	0	0	1	2	1	1	1	1	0	0	1	1
example	Aris	2019	What channels and mechanisms are best served to ensure confidence and trust in the electoral system and democracy are maintained	20	0		1	0	0	0	0	0	0	0	0	0	1	0	0	0	0	0	1	0	0	0	0	0	0	0	0
value	Csap-in-progress	2020	To what extent is it appropriate for AI systems to be sensitive to ‘protected characteristics’ such as race and ethnicity?	20	0		0	0	0	0	0	0	0	0	1	0	0	0	0	0	0	1	1	1	1	1	1	0	0	1	1
example	Csap-in-progress	2020	How can the sector internalise lessons from other sectors in relation to public perception and the effective management of it?	20	0		1	0	0	0	0	0	0	0	0	0	1	0	0	0	0	0	1	0	0	0	0	0	0	0	0
causal	Csap	2020	What is the impact of anxiety when learning a foreign language and what techniques can be used to overcome it	20	0		0	0	0	0	0	0	0	0	1	0	0	0	0	0	0	1	1	1	1	1	1	0	0	1	1
causal	Csap	2020	How can organisations improve how they handle information to support decision-making, particularly when some of this information might be classified	20	0		0	0	0	0	0	0	0	1	0	1	1	1	1	1	1	0	0	0	0	0	0	1	1	0	0
causal	Csap	2020	In which policy areas would greater autonomy [outside the EU] provide the UK with more flexibility in meeting long-term challenges	20	0		0	0	0	0	0	0	0	1	0	1	1	1	1	1	1	0	0	0	0	0	0	1	1	0	0
procedural	Csap	2020	How do we shift the discourse on equity in policymaking from being a nice to have to being an imperative	20	0		0	0	0	0	0	0	0	0	1	0	0	0	0	0	0	1	1	1	1	1	1	0	0	1	1
causal	Aris	2020	How are they distributed across regions and industries and how would the transition affect their supply chain and skills distribution	20	0		0	0	0	0	0	0	0	0	1	0	0	0	0	0	0	1	1	1	1	1	1	0	0	1	1
causal	Aris	2020	What can the supply chain do to improve the way in which households increase the energy efficiency of their homes	20	0		0	0	0	0	0	0	0	0	1	0	0	0	0	0	0	1	1	1	1	1	1	0	0	1	1
value	Aris	2020	How effective are different prison types, categories and functions, such as reception, training and resettlement, in meeting their core objectives	20	0		0	0	0	0	0	0	0	0	1	0	0	0	0	0	0	1	1	1	1	1	1	0	0	1	1
procedural	Aris	2020	How can they be supported to access and navigate the justice system, enforce their rights, and achieve the best outcomes	20	0		0	0	0	0	0	0	0	0	1	0	0	0	0	0	0	1	1	1	1	1	1	0	0	1	1
causal	ARIS	2021	How does the capability and capacity of Local Transport Authorities influence the delivery of transport policy developed by central government	20	0		0	0	0	0	0	0	0	1	0	1	1	1	1	1	1	0	0	0	0	0	0	1	1	0	0
procedural	ARIS	2021	How can we improve modelling of UK port activity and the impacts of possible policy measures on the maritime sector	20	0		0	0	0	0	0	0	0	0	1	0	0	0	0	0	0	1	1	1	1	1	1	0	0	1	1
procedural	ARIS	2021	How can we invest in transport accessibility and inclusivity to ensure we build a transport system that works for everyone	20	0		0	0	0	0	1	0	0	0	0	0	0	0	0	0	0	0	0	0	0	0	0	0	1	0	1
example	CAPE	2021	What support approaches are needed (and how are they different to “mainstream” approaches) to ensure positive outcomes for LGBT+ people?	20	0		0	0	0	0	0	0	0	0	1	0	0	0	0	0	0	1	1	1	1	1	1	0	0	1	1
value	CAPE	2021	What outcomes are most relevant in a ‘place-making’ approach – and how can these be achieved on a practical level?	20	0		1	0	0	0	0	0	0	0	0	0	1	0	0	0	0	0	1	0	0	0	0	0	0	0	0
procedural	CAPE	2021	How can you set measurable targets on adaptation across sectors to encourage a longer-term approach in decision making and accountability?	20	0		0	0	0	0	0	0	0	0	1	0	0	0	0	0	0	1	1	1	1	1	1	0	0	1	1
value	ARIS	2021	Would presenting trip estimators showing the carbon cost of a trip compared to alternatives affect travel choices positively or negatively	20	0		0	0	0	0	1	0	0	0	0	0	0	0	0	0	0	0	0	0	0	0	0	0	1	0	1
causal	CSAP	2021	How do our interventions affect the behaviours of individuals engaged in Serious and Organised Crime, their business models, and norms	20	0		0	0	0	1	1	0	0	0	1	0	0	0	0	0	0	1	1	1	1	1	1	1	1	2	2
procedural	CSAP	2021	How can we assess the impact of tech for good entrepreneurship and what role can it play for foreign policy	20	0		0	0	0	1	1	0	0	0	1	0	0	0	0	0	0	1	1	1	1	1	1	1	1	2	2
procedural	CSAP	2021	How do we make a go of it given that the drivers of change are global tech companies and platforms	20	0		0	0	0	0	1	0	0	1	1	1	1	1	1	1	1	1	1	1	1	1	1	1	2	1	2
example	CSAP- in progress	2021	What are the realistic and ideal key functions of supporting systems for EBPM such as CSaP and What Works Centre?	20	0		0	0	0	0	1	0	0	1	1	1	1	1	1	1	1	1	1	1	1	1	1	1	2	1	2
example	ARIS	2022	What does the evidence show about the most appropriate ways of developing and supporting local public services across the UK	20	0		0	0	0	0	1	0	0	0	1	0	0	0	0	0	0	1	1	1	1	1	1	0	1	1	2
procedural	CSAP- in progress	2022	How can policy makers balance the needs of marginalized and excluded communities with municipal government budgets, timelines, goals, and expectations?	20	0		0	0	0	0	0	0	0	0	1	0	0	0	0	0	0	1	1	1	1	1	1	0	0	1	1
example	CAPE	2022	What tools for analysis can be used to evaluate the impact of community engagement, particularly when dealing with traumatised communities?	20	0		1	0	0	0	0	0	0	0	0	0	1	0	0	0	0	0	1	0	0	0	0	0	0	0	0
procedural	CSAP	2022	How do we shift the discourse on equity in policymaking from being a â€œnice to haveâ€ to being an imperative	20	0		0	0	0	0	0	0	0	0	1	0	0	0	0	0	0	1	1	1	1	1	1	0	0	1	1
procedural	CSAP	2022	How can the UK most effectively engage to shape the development of the international trading system in the national interest	20	0		0	0	0	0	0	0	0	0	1	0	0	0	0	0	0	1	1	1	1	1	1	0	0	1	1
procedural	CSAP	2022	what can Westminster Council do in partnerships, national policies and changes that we can either work with or call for.	20	0		0	0	0	0	0	0	0	1	0	1	1	1	1	1	1	0	0	0	0	0	0	1	1	0	0
verification	CSAP	2022	Are attitudes substantially different across these sectors and, if so, what useful policy conclusions can be drawn from these differences	20	0		0	0	0	0	1	0	0	0	0	0	0	0	0	0	0	0	0	0	0	0	0	0	1	0	1
causal	Aris	2020	What might be the problems caused by new technologies in consumer products that might make life less safe for the elderly	21	1		0	0	1	0	0	1	1	0	1	1	0	0	1	1	1	2	1	1	2	2	2	0	0	1	1
causal	Csap-in-progress	2020	What are the impacts, risks and opportunities of disruptive technology on the sector e.g. AI, machine learning, advanced manufacturing, automation etc?	21	1		1	0	0	0	0	1	1	0	1	1	1	0	0	1	1	2	2	1	1	2	2	0	0	1	1
example	CSAP- in progress	2021	How do industry, NGOs, and academia interact with the policymaking process, and what systematic blind spots do they help government overcome?	21	1		0	1	1	1	0	0	1	0	0	1	0	1	1	0	1	1	0	1	1	0	1	1	0	1	0
value	ARIS	2022	What is the operational efficiency of the current Nationally Significant Infrastructure Projects (NSIP) planning regime and how can it be improved	21	1		0	1	1	0	0	0	1	0	0	1	0	1	1	0	1	1	0	1	1	0	1	0	0	0	0
verification	CSAP	2022	Are there new partnerships, operational models or techniques that we should be exploring, especially in terms of involving residents and businesses	21	1		0	1	1	1	0	0	1	1	0	2	1	2	2	1	2	1	0	1	1	0	1	2	1	1	0
procedural	Aris	2020	What data need to be collected in order to understand the full economic, social and health impacts of the COVID-19 outbreak	21	1		0	1	1	0	1	0	1	0	0	1	0	1	1	0	1	1	0	1	1	0	1	0	1	0	1
value	ARIS	2021	How can we better join up animal and human health research, capability, and digital backbone across government to facilitate agile responses	21	1		0	0	1	0	0	0	1	1	0	2	1	1	2	1	2	1	0	0	1	0	1	1	1	0	0
procedural	Aris	2020	How can lessons learned about behaviour change and public health messaging during the COVID-19 outbreak be applied to encouraging sustainable lifestyles	21	1		0	0	1	0	0	0	1	0	1	1	0	0	1	0	1	2	1	1	2	1	2	0	0	1	1
procedural	ARIS	2021	how can we promote efficiency and investment in the water sector and incentivise environmentally responsible behaviour from all branches of society	21	1		0	0	1	0	0	0	1	0	0	1	0	0	1	0	1	1	0	0	1	0	1	0	0	0	0
procedural	ARIS	2021	how can we build systems that are resilient to introductions of pests and diseases and that can support adaptation and recovery	21	1		0	0	1	0	1	0	1	0	1	1	0	0	1	0	1	2	1	1	2	1	2	0	1	1	2
value	CSAP- in progress	2021	How far should net zero, climate adaptation, and the UK’s wider environmental goals be jointly delivered, and communicated to the public?	21	1		0	0	1	0	0	0	1	0	0	1	0	0	1	0	1	1	0	0	1	0	1	0	0	0	0
example	Aris	2019	How might we gain evidence-based assurances about the effectiveness of capabilities linked to low-frequency high-impact events through use of experimental methods	21	1		0	0	1	0	0	0	1	0	1	1	0	0	1	0	1	2	1	1	2	1	2	0	0	1	1
[truncated: 1,260 more rows]
[truncated: 4 more columns]

## Sheet: Coded Qs by type
causal	Csap	2019	What is the latest research into the future of healthcare, from the development of new treatments (omics, bioengineering, use of AI) to new paradigms of treatment	0	0	1	0	1	0	1	1	0	1											2021	information tech	social welfare	climate+ environment	economy	evidence	policy	health	technology	prevent	generate					causal	Csap	2019	What is the latest research into the future of healthcare, from the development of new treatments (omics, bioengineering, use of AI) to new paradigms of treatment	0	0	1	0	1	0	1
causal	Csap	2019	How can we maximise the benefits and mitigate the risks of using predictive analytics to better target limited social welfare resources, and what is the role of professional judgement	1	1	0	0	0	0	1	0	1	1										Bounded	verification	3	1	3	13	1	2	8	2	6	11					causal	Csap	2019	How can we maximise the benefits and mitigate the risks of using predictive analytics to better target limited social welfare resources, and what is the role of professional judgement	1	1	0	0	0	0	1
causal	Csap	2019	What can policymakers do to create the appropriate conditions for emerging technology to support innovation in defence and security capabilities	0	0	0	0	1	1	0	1	1	1			verification	comparison	forecasting	Example	causal	procedural	value		forecasting	15	9	7	18	9	24	9	13	11	22					causal	Csap	2019	What can policymakers do to create the appropriate conditions for emerging technology to support innovation in defence and security capabilities	0	0	0	0	1	1	0
causal	Csap	2019	How best can government act to ensure the UK international standing grows as a world-leading data environment - maximising the use of data to benefit the UK economy and UK citizens	1	0	1	1	0	1	0	0	0	1	473	2019									comparison	7	2	3	10	2	11	1	3	9	10					causal	Csap	2019	How best can government act to ensure the UK international standing grows as a world-leading data environment - maximising the use of data to benefit the UK economy and UK citizens	1	0	1	1	0	1	0
causal	Csap-in-progress	2019	How can a single coherent idea be used to influence and enhance policy development across Whitehall without being diluted into a platitude or unintentional bar to innovation?	0	0	0	0	1	1	0	1	0	1	1041	2020								Unbounded	Causal	29	27	26	42	21	42	17	38	25	69					causal	Csap-in-progress	2019	How can a single coherent idea be used to influence and enhance policy development across Whitehall without being diluted into a platitude or unintentional bar to innovation?	0	0	0	0	1	1	0
causal	Csap-in-progress	2019	How is the effectiveness of current data protection policy in the UK at limiting the access and influence of foreign powers likely to develop over the next few years?	1	0	0	0	0	1	0	0	1	1	937	2021									Explanation	59	36	34	46	27	93	22	47	42	120					causal	Csap-in-progress	2019	How is the effectiveness of current data protection policy in the UK at limiting the access and influence of foreign powers likely to develop over the next few years?	1	0	0	0	0	1	0
causal	Csap-in-progress	2019	What impact will the spread of emerging technologies (including Artificial Intelligence and 3D printing) have on patterns of - and governments’ policy towards - international trade?	1	0	0	1	0	1	0	1	0	0	635	2022									procecural	51	47	61	108	31	47	54	68	47	152					causal	Csap-in-progress	2019	What impact will the spread of emerging technologies (including Artificial Intelligence and 3D printing) have on patterns of - and governments’ policy towards - international trade?	1	0	0	1	0	1	0
causal	Csap-in-progress	2019	What is the economic and human impact of One Health/ Pandemic Preventative policies and how can they be bolstered/better implemented by new resources like the Global Health Security Index?	0	0	0	1	0	0	1	0	1	1	174	2023									value	36	6	18	42	8	14	17	19	21	46					causal	Csap-in-progress	2019	What is the economic and human impact of One Health/ Pandemic Preventative policies and how can they be bolstered/better implemented by new resources like the Global Health Security Index?	0	0	0	1	0	0	1
causal	Csap	2019	What are the greatest opportunities for government to use these technologies to improve its efficiency and effectiveness (e.g., finance function automation across ~10,000 strong govt finance function)	1	0	0	0	0	1	0	1	0	1																										causal	Csap	2019	What are the greatest opportunities for government to use these technologies to improve its efficiency and effectiveness (e.g., finance function automation across ~10,000 strong govt finance function)	1	0	0	0	0	1	0
causal	Csap	2019	How can DIT help to incentivise, foster and develop research in trade in UK universities, and optimise the mechanisms with which we work with researchers	0	0	1	1	1	0	0	0	0	1		(E1:E473									2022	information tech	social welfare	climate+ environment	economy	evidence	policy	health	technology	prevent	generate					causal	Csap	2019	How can DIT help to incentivise, foster and develop research in trade in UK universities, and optimise the mechanisms with which we work with researchers	0	0	1	1	1	0	0
causal	Csap	2019	A great deal of public sector strategy talks about innovation and transformation, but very few truly innovative ideas have been developed in or adopted by Local Government. What does it take to introduce and embedded an appetite for innovation into public organisations that are high siloed, built on hierarchy and adverse to failure (and actually any need to	0	0	0	0	1	1	0	1	0	1		e474:e1514								Bounded	verification	0	3	15	13	0	7	8	2	5	19					causal	Csap	2019	A great deal of public sector strategy talks about innovation and transformation, but very few truly innovative ideas have been developed in or adopted by Local Government. What does it take to introduce and embedded an appetite for innovation into public organisations that are high siloed, built on hierarchy and adverse to failure (and actually any need to	0	0	0	0	1	1	0
causal	Csap	2019	What are the benefits (in the broadest sense) of blue skies/excellence-based research and European/international collaboration on research and innovation	0	0	1	1	1	0	0	1	0	0		e1515:e2451									forecasting	1	0	1	6	1	1	0	2	2	4					causal	Csap	2019	What are the benefits (in the broadest sense) of blue skies/excellence-based research and European/international collaboration on research and innovation	0	0	1	1	1	0	0
causal	Csap	2019	How best to deliver a win:win - balancing effective use of data with data trustworthiness - across both public sector and wider UK economy	1	0	0	1	0	1	0	0	0	1		e2452:e3086									comparison	3	3	2	4	0	9	2	3	4	12					causal	Csap	2019	How best to deliver a win:win - balancing effective use of data with data trustworthiness - across both public sector and wider UK economy	1	0	0	1	0	1	0
causal	Csap	2019	What are the core mechanisms of trust that need to be developed in a data-rich environment	1	1	1	0	0	0	0	0	0	1		e3087:e3260								Unbounded	Causal	31	15	35	47	22	23	37	37	36	72					causal	Csap	2019	What are the core mechanisms of trust that need to be developed in a data-rich environment	1	1	1	0	0	0	0
causal	Csap	2019	Much has been claimed for the potential for blockchain technology beyond cryptocurrency. What are its genuine advantages and areas of potential, and what are the implications for public policy	1	0	0	0	0	1	0	1	1	0											Explanation	18	9	14	40	8	15	16	16	17	72					causal	Csap	2019	Much has been claimed for the potential for blockchain technology beyond cryptocurrency. What are its genuine advantages and areas of potential, and what are the implications for public policy	1	0	0	0	0	1	0
causal	Csap	2019	How do we more effectively use evidence to inform policy while ensuring public trust	0	1	0	0	1	1	0	0	0	1											procecural	33	12	25	64	8	32	33	30	42	121					causal	Csap	2019	How do we more effectively use evidence to inform policy while ensuring public trust	0	1	0	0	1	1	0
causal	Csap	2019	How do we promote Agritech Start-ups in emerging areas like market access, digital agriculture, better access to inputs and supply chain management	1	0	0	1	0	0	0	1	1	0											value	4	7	4	12	0	5	14	6	10	19					causal	Csap	2019	How do we promote Agritech Start-ups in emerging areas like market access, digital agriculture, better access to inputs and supply chain management	1	0	0	1	0	0	0
causal	Csap	2019	In an increasingly multipolar international order, what can research on values, including which values are the conditions for cooperation and trust which may enable enhanced collaboration on global goals, tell us about the role of intercultural experiences supporting these conditions.	0	0	1	1	1	0	0	0	0	1																										causal	Csap	2019	In an increasingly multipolar international order, what can research on values, including which values are the conditions for cooperation and trust which may enable enhanced collaboration on global goals, tell us about the role of intercultural experiences supporting these conditions.	0	0	1	1	1	0	0
causal	Csap-in-progress	2019	What are the operational implications of governmen seeking to achieve balance between consumer protection and public interest in designing an expanded scheme?	0	0	0	0	0	0	0	1	1	1											2023	information tech	social welfare	climate+ environment	economy	evidence	policy	health	technology	prevent	generate					causal	Csap-in-progress	2019	What are the operational implications of governmen seeking to achieve balance between consumer protection and public interest in designing an expanded scheme?	0	0	0	0	0	0	0
causal	Csap-in-progress	2019	​While AI experts are calling for technology companies to promote algorithmic transparency, competition experts are concerned about the risks of a non-competitive technology market. How would algorithmic transparency impact competition?	1	0	0	1	0	0	0	1	0	0										Bounded	verification	2	0	2	1	0	1	0	0	1	2					causal	Csap-in-progress	2019	​While AI experts are calling for technology companies to promote algorithmic transparency, competition experts are concerned about the risks of a non-competitive technology market. How would algorithmic transparency impact competition?	1	0	0	1	0	0	0
causal	Csap-in-progress	2019	What are the social, political and economic pre-requisites for improved policies and governance?	0	0	0	1	0	1	0	0	0	1											forecasting	2	2	3	3	1	3	3	2	2	3					causal	Csap-in-progress	2019	What are the social, political and economic pre-requisites for improved policies and governance?	0	0	0	1	0	1	0
causal	Csap-in-progress	2019	At what stage of innovations is the private sector involvement most effective and valuable?	0	0	0	0	1	0	0	1	0	1											comparison	0	3	5	3	0	1	6	0	1	5					causal	Csap-in-progress	2019	At what stage of innovations is the private sector involvement most effective and valuable?	0	0	0	0	1	0	0
causal	Csap-in-progress	2019	Why learning AI and emerging tech is important for global peace?	0	1	0	1	0	0	0	1	0	0										Unbounded	Causal	5	6	3	11	2	4	0	5	6	13					causal	Csap-in-progress	2019	Why learning AI and emerging tech is important for global peace?	0	1	0	1	0	0	0
causal	Csap	2019	What role is AI playing in other areas (for example in the insurance market which has been a relatively early adopter of climate risk analytics) and what transferable lessons can be learned from early adopters	0	0	1	1	0	0	0	0	1	0											Explanation	6	13	16	21	3	8	12	11	7	20					causal	Csap	2019	What role is AI playing in other areas (for example in the insurance market which has been a relatively early adopter of climate risk analytics) and what transferable lessons can be learned from early adopters	0	0	1	1	0	0	0
causal	Csap	2019	Crop genetic resources crops are genetically homogenous, so highly vulnerable to pathogen evolution which can have sudden dramatic effects. One solution is to maintain breeding programmes which breed in new pathogen resistance from wild relatives. However, wild biodiversity is being eroded. What is the level of erosion, what s the risk in the long are the possible mitigations	0	1	1	0	0	0	0	0	0	1											procecural	1	3	15	19	6	13	8	22	10	15					causal	Csap	2019	Crop genetic resources crops are genetically homogenous, so highly vulnerable to pathogen evolution which can have sudden dramatic effects. One solution is to maintain breeding programmes which breed in new pathogen resistance from wild relatives. However, wild biodiversity is being eroded. What is the level of erosion, what s the risk in the long are the possible mitigations	0	1	1	0	0	0	0
causal	Csap	2019	What have been the most effective Trade Policy and Market Access interventions of recent times global perspective	0	0	0	1	0	1	0	0	0	1											value	3	1	5	0	0	2	1	0	3	4					causal	Csap	2019	What have been the most effective Trade Policy and Market Access interventions of recent times global perspective	0	0	0	1	0	1	0
causal	Csap	2019	What is the latest research on the gig economy' and the impact of platforms on labor markets (from both a labor economics or sociological perspective)	0	0	1	1	1	0	0	0	0	0																										causal	Csap	2019	What is the latest research on the gig economy' and the impact of platforms on labor markets (from both a labor economics or sociological perspective)	0	0	1	1	1	0	0
causal	Csap	2019	What approaches are most effective in bringing about community or society-scale BEHAVIOUR change on issues such as climate change	0	1	1	0	0	0	0	0	0	1																										causal	Csap	2019	What approaches are most effective in bringing about community or society-scale BEHAVIOUR change on issues such as climate change	0	1	1	0	0	0	0
causal	Csap	2019	What combination of using primary data, carrying out secondary research and employing other methods can researchers already working in related fields (e.g. criminology, cyber security, extremism/terrorism etc) recommend	1	0	1	0	1	0	0	0	0	0										all years	TOTAL	information tech	social welfare	climate+ environment	economy	evidence	policy	health	technology	prevent	generate					causal	Csap	2019	What combination of using primary data, carrying out secondary research and employing other methods can researchers already working in related fields (e.g. criminology, cyber security, extremism/terrorism etc) recommend	1	0	1	0	1	0	0
causal	Csap	2019	What trends predominantly drive overseas foreign investment, and which sectors of African economies are most likely to see growth and require foreign investment in the medium term	0	0	1	1	0	0	0	0	0	1										Bounded	verification	26	33	40	62	13	33	44	21	35	81					causal	Csap	2019	What trends predominantly drive overseas foreign investment, and which sectors of African economies are most likely to see growth and require foreign investment in the medium term	0	0	1	1	0	0	0
causal	Csap	2019	What are the most effective formal and informal relationship building strategies between policy makers, firms, investors and society at large	0	1	0	0	0	1	0	0	0	1											forecasting	26	12	17	38	15	36	23	29	20	47					causal	Csap	2019	What are the most effective formal and informal relationship building strategies between policy makers, firms, investors and society at large	0	1	0	0	0	1	0
causal	Csap	2019	What role does open research play in meeting the needs of the infrastructure of future research	0	0	1	0	1	0	0	1	0	0											comparison	15	13	16	28	5	25	14	16	24	35					causal	Csap	2019	What role does open research play in meeting the needs of the infrastructure of future research	0	0	1	0	1	0	0
causal	Csap	2019	How we can use PPP as a mean to strengthen health system, achieve Universal Health Coverage and Sustainable Development Goals	0	0	1	0	0	0	1	0	0	1										Unbounded	Causal	117	89	118	200	73	120	102	146	109	315					causal	Csap	2019	How we can use PPP as a mean to strengthen health system, achieve Universal Health Coverage and Sustainable Development Goals	0	0	1	0	0	0	1
causal	Csap	2019	What are the ways in which arts, humanities and social sciences research contributes to the wider innovation landscape and productivity puzzle	0	0	1	0	1	0	0	1	0	0											Explanation	145	82	108	207	68	175	96	128	121	322	34.7751	36.34			causal	Csap	2019	What are the ways in which arts, humanities and social sciences research contributes to the wider innovation landscape and productivity puzzle	0	0	1	0	1	0	0
causal	Csap	2019	What are the opportunities for the arts, humanities and social sciences in harnessing the potential of data and digital technologies to enhance our lives and livelihoods	1	0	0	0	0	0	0	1	0	1											procecural	183	116	178	320	96	203	157	204	201	560					causal	Csap	2019	What are the opportunities for the arts, humanities and social sciences in harnessing the potential of data and digital technologies to enhance our lives and livelihoods	1	0	0	0	0	0	0
causal	Csap	2019	What are the most effective areas of strategic focus for UK Soft Power (influence through attraction) over the next five to fifteen years, especially in approaching soft power assets (civil society and cultural organisations, citizens) which are non-State and arms length.	0	1	0	1	0	0	0	0	0	1											value	87	34	54	120	19	83	64	66	68	181					causal	Csap	2019	What are the most effective areas of strategic focus for UK Soft Power (influence through attraction) over the next five to fifteen years, especially in approaching soft power assets (civil society and cultural organisations, citizens) which are non-State and arms length.	0	1	0	1	0	0	0
causal	Aris	2019	How will trends in digital information impact disciplines e.g. history, archival research and recordkeeping	1	0	1	0	1	0	0	0	0	0												599	379	531	975	289	675	500	610	578	1541					causal	Aris	2019	How will trends in digital information impact disciplines e.g. history, archival research and recordkeeping	1	0	1	0	1	0	0
causal	Csap-in-progress	2019	What are the other international factors that are likely to influence the rate of development of national technological expertise?	0	0	0	0	0	0	0	1	0	1										%	Total	information tech	social welfare	climate+ environment	economy	evidence	policy	health	technology	prevent	generate		verification	241		causal	Csap-in-progress	2019	What are the other international factors that are likely to influence the rate of development of national technological expertise?	0	0	0	0	0	0	0
causal	Csap-in-progress	2019	To what extent is success in the development of national technological expertise dependent on global supply chains?	0	0	0	0	0	0	0	1	0	1										Bounded	verification	10.7884	13.6929	16.5975	25.7261	5.39419	13.6929	18.2573	8.71369	14.5228	33.61		forecasting	124		causal	Csap-in-progress	2019	To what extent is success in the development of national technological expertise dependent on global supply chains?	0	0	0	0	0	0	0
causal	Csap-in-progress	2019	What role do private – public partnerships play in achieving the Sustainable Development Goals?	0	0	1	0	0	0	0	0	0	1											forecasting	20.9677	9.67742	13.7097	30.6452	12.0968	29.0323	18.5484	23.3871	16.129	37.9032		comparison	98		causal	Csap-in-progress	2019	What role do private – public partnerships play in achieving the Sustainable Development Goals?	0	0	1	0	0	0	0
causal	Csap-in-progress	2019	How Cyrptocurrency will change the government control over people’s money?	0	0	0	0	0	1	0	0	1	0											comparison	15.3061	13.2653	16.3265	28.5714	5.10204	25.5102	14.2857	16.3265	24.4898	35.7143		Causal	589		causal	Csap-in-progress	2019	How Cyrptocurrency will change the government control over people’s money?	0	0	0	0	0	1	0
causal	Csap	2019	How will technological development affect logistics around the movement of goods and services	0	0	0	0	0	0	0	1	0	1										Unbounded	Causal	19.8642	15.1104	20.034	33.9559	12.3939	20.3735	17.3175	24.7878	18.5059	53.4805		Explanation	684		causal	Csap	2019	How will technological development affect logistics around the movement of goods and services	0	0	0	0	0	0	0
causal	Csap	2019	What are the dynamic sectors and enabling technologies we might expect to shape the global economy	0	0	0	1	0	0	0	1	0	0											Explanation	21.1988	11.9883	15.7895	30.2632	9.94152	25.5848	14.0351	18.7135	17.6901	47.076		procecural	1098		causal	Csap	2019	What are the dynamic sectors and enabling technologies we might expect to shape the global economy	0	0	0	1	0	0	0
causal	Csap	2019	How will demographic and social changes affect trade and investment	0	0	0	1	0	0	0	0	0	1											procecural	16.6667	10.5647	16.2113	29.1439	8.74317	18.4882	14.2987	18.5792	18.306	51.0018		value	426		causal	Csap	2019	How will demographic and social changes affect trade and investment	0	0	0	1	0	0	0
causal	Csap	2019	How can we best use market opening policies to facilitate trade and investment	0	0	0	1	0	0	0	0	0	1											value	20.4225	7.98122	12.6761	28.169	4.46009	19.4836	15.0235	15.493	15.9624	42.4883			3260		causal	Csap	2019	How can we best use market opening policies to facilitate trade and investment	0	0	0	1	0	0	0
causal	Csap	2019	In what variety of ways have different arms-length bodies developed over time, after their initial design and incubation by Government	0	0	0	0	0	1	0	0	0	1																										causal	Csap	2019	In what variety of ways have different arms-length bodies developed over time, after their initial design and incubation by Government	0	0	0	0	0	1	0
causal	Csap	2019	What impact are technological changes likely to have on the type of jobs that exist and the labour market	0	0	0	1	0	0	0	1	0	0												information tech	social welfare	climate+ environment	economy	evidence	policy	health	technology	prevent	generate			463		causal	Csap	2019	What impact are technological changes likely to have on the type of jobs that exist and the labour market	0	0	0	1	0	0	0
causal	Csap	2019	What are the implications for the education system. And how do we encourage a cultural shift to accepting lifelong learning amongst the public	0	1	0	0	0	0	0	0	0	1											Bounded	67	58	73	128	33	94	81	66	79	163			2797		causal	Csap	2019	What are the implications for the education system. And how do we encourage a cultural shift to accepting lifelong learning amongst the public	0	1	0	0	0	0	0
causal	Csap	2019	What are major ethical considerations in relation to AI and how are ethics taken into consideration in public policy debates on AI use for new treatments, legal matters etc	0	0	0	0	0	1	1	0	0	0											Unbounded	532	321	458	847	256	581	419	544	499	1378			3260		causal	Csap	2019	What are major ethical considerations in relation to AI and how are ethics taken into consideration in public policy debates on AI use for new treatments, legal matters etc	0	0	0	0	0	1	1
causal	Csap	2019	What is the role of international relations in UK science and technology policy	0	0	0	0	0	1	0	1	0	0																										causal	Csap	2019	What is the role of international relations in UK science and technology policy	0	0	0	0	0	1	0
causal	Csap	2019	Travel-to-work areas i.e. what interventions are likely to be most cost-effective in enabling people to have the greatest access to labour markets	0	0	0	1	0	0	0	0	0	1											%	information tech	social welfare	climate+ environment	economy	evidence	policy	health	technology	prevent	generate					causal	Csap	2019	Travel-to-work areas i.e. what interventions are likely to be most cost-effective in enabling people to have the greatest access to labour markets	0	0	0	1	0	0	0
causal	Csap	2019	How can digital information and other approaches be used to improve the safety of buildings	1	0	0	0	0	0	0	0	0	1											Bounded	14.4708	12.527	15.7667	27.6458	7.12743	20.3024	17.4946	14.2549	17.0626	35.2052					causal	Csap	2019	How can digital information and other approaches be used to improve the safety of buildings	1	0	0	0	0	0	0
causal	Csap	2019	How can the value of public goods, like natural capital and climate mitigation, best be built into political decision making	0	0	1	1	0	0	0	0	0	0											Unbounded	19.0204	11.4766	16.3747	30.2824	9.15266	20.7723	14.9803	19.4494	17.8405	49.2671					causal	Csap	2019	How can the value of public goods, like natural capital and climate mitigation, best be built into political decision making	0	0	1	1	0	0	0
causal	Csap	2019	What is the relationship between copyright law and machine learning	1	1	0	0	0	0	0	0	0	0																										causal	Csap	2019	What is the relationship between copyright law and machine learning	1	1	0	0	0	0	0
causal	Csap	2019	What would contribute to, or take away from, the psychological viability of a corporate decision-making process. For example, risk perception, attentional limits, cognitive biases.	0	1	0	0	0	0	0	0	1	0																										causal	Csap	2019	What would contribute to, or take away from, the psychological viability of a corporate decision-making process. For example, risk perception, attentional limits, cognitive biases.	0	1	0	0	0	0	0
causal	Csap	2019	What models exist or could be developed to democratise decision making to patients and the health workforce in system leadership	0	0	0	0	0	0	1	0	0	1																										causal	Csap	2019	What models exist or could be developed to democratise decision making to patients and the health workforce in system leadership	0	0	0	0	0	0	1
causal	Csap	2019	How do other city-region governance systems engage with citizens in the development of policies	0	0	0	0	0	1	0	0	0	1																										causal	Csap	2019	How do other city-region governance systems engage with citizens in the development of policies	0	0	0	0	0	1	0
causal	Csap	2019	What incentives are needed to support an effective, sustainable investment environment for climate adaptation and mitigation	0	0	1	0	0	0	0	0	0	1																										causal	Csap	2019	What incentives are needed to support an effective, sustainable investment environment for climate adaptation and mitigation	0	0	1	0	0	0	0
causal	Csap	2019	How do we enhance market intensity in rural areas	0	0	0	1	0	0	0	0	0	1																										causal	Csap	2019	How do we enhance market intensity in rural areas	0	0	0	1	0	0	0
causal	Csap	2019	What is the impact of climate change on food security	0	1	1	0	0	0	0	0	0	0																										causal	Csap	2019	What is the impact of climate change on food security	0	1	1	0	0	0	0
causal	Csap	2019	What is the added demonstrable benefit (e.g. to trust, attraction) if any, to the approach to how progammes with development outcomes are delivered in areas like education, civil society, arts or languages	0	1	0	0	0	0	0	0	0	1																										causal	Csap	2019	What is the added demonstrable benefit (e.g. to trust, attraction) if any, to the approach to how progammes with development outcomes are delivered in areas like education, civil society, arts or languages	0	1	0	0	0	0	0
causal	Aris	2019	Under what conditions have multilateral institutions had most effect, for example on the success of international sanctions, and what lessons can we learn	0	0	0	0	0	0	0	0	1	1																										causal	Aris	2019	Under what conditions have multilateral institutions had most effect, for example on the success of international sanctions, and what lessons can we learn	0	0	0	0	0	0	0
causal	Aris	2019	How does the governance and assurance of major projects relate to effective decision making	0	0	0	0	0	1	0	0	0	1																										causal	Aris	2019	How does the governance and assurance of major projects relate to effective decision making	0	0	0	0	0	1	0
causal	Aris	2019	How can public services contribute to reducing the ethnic disparities identified by the Race Disparity Audit’s website Ethnicity Facts and Figures	0	1	0	0	0	1	0	0	0	0																										causal	Aris	2019	How can public services contribute to reducing the ethnic disparities identified by the Race Disparity Audit’s website Ethnicity Facts and Figures	0	1	0	0	0	1	0
causal	Csap-in-progress	2019	Why, despite having the second largest aid budget in the world, isn’t UK aid spending increasing prosperity and improving life chances in developing countries?	0	0	0	0	0	0	0	0	0	1																										causal	Csap-in-progress	2019	Why, despite having the second largest aid budget in the world, isn’t UK aid spending increasing prosperity and improving life chances in developing countries?	0	0	0	0	0	0	0
causal	Csap-in-progress	2019	How has the rise of populism and strongman politics in Southeast Asia and globally affected the map of Chinese influence in the region?	0	0	0	0	0	0	0	0	0	1																										causal	Csap-in-progress	2019	How has the rise of populism and strongman politics in Southeast Asia and globally affected the map of Chinese influence in the region?	0	0	0	0	0	0	0
causal	Csap-in-progress	2019	How are the projected impacts of climate change likely to influence the balance of power in the Asia Pacific region over the next 50 years?	0	0	1	0	0	0	0	0	0	0																										causal	Csap-in-progress	2019	How are the projected impacts of climate change likely to influence the balance of power in the Asia Pacific region over the next 50 years?	0	0	1	0	0	0	0
causal	Csap-in-progress	2019	Intersectional causes of poverty and inequality with emphasis on stratified education perpetuating social reproduction?	0	1	0	0	0	0	0	0	0	0																										causal	Csap-in-progress	2019	Intersectional causes of poverty and inequality with emphasis on stratified education perpetuating social reproduction?	0	1	0	0	0	0	0
causal	Csap-in-progress	2019	What is the impact of AI on Future Job Market?	0	0	0	1	0	0	0	0	0	0																										causal	Csap-in-progress	2019	What is the impact of AI on Future Job Market?	0	0	0	1	0	0	0
causal	Csap-in-progress	2019	How dominant tech countries will control non-tech-savvy rivals?	0	0	0	0	0	0	0	0	1	0																										causal	Csap-in-progress	2019	How dominant tech countries will control non-tech-savvy rivals?	0	0	0	0	0	0	0
causal	Csap	2019	What is the role of soft power and people diplomacy in opening markets	0	0	0	1	0	0	0	0	0	0																										causal	Csap	2019	What is the role of soft power and people diplomacy in opening markets	0	0	0	1	0	0	0
causal	Csap	2019	What are the structural factors in the UK economy that are prohibiting firms from exporting	0	0	0	1	0	0	0	0	0	0																										causal	Csap	2019	What are the structural factors in the UK economy that are prohibiting firms from exporting	0	0	0	1	0	0	0
causal	Csap	2019	What is the role of multilateral institutions in maintaining the security of the UK and where are the gaps in multilateral cooperation on global governance	0	0	0	0	0	1	0	0	0	0																										causal	Csap	2019	What is the role of multilateral institutions in maintaining the security of the UK and where are the gaps in multilateral cooperation on global governance	0	0	0	0	0	1	0
causal	Csap	2019	What is the potential impact of the use of new technology (by both the police and the public) on policing by consensus (in the UK)	0	0	0	0	0	0	0	1	0	0																										causal	Csap	2019	What is the potential impact of the use of new technology (by both the police and the public) on policing by consensus (in the UK)	0	0	0	0	0	0	0
causal	Csap	2019	Employment and ex-offenders what interventions make a difference	0	0	0	0	0	0	0	0	0	1																										causal	Csap	2019	Employment and ex-offenders what interventions make a difference	0	0	0	0	0	0	0
causal	Csap	2019	What are the benefits of a gendered approach to individuals with multiple complex needs in the criminal justice system	0	1	0	0	0	0	0	0	0	0																										causal	Csap	2019	What are the benefits of a gendered approach to individuals with multiple complex needs in the criminal justice system	0	1	0	0	0	0	0
causal	Csap	2019	What is the role of technology in closing rather than creating opportunities for exploitation and abuse	0	0	0	0	0	0	0	1	0	0																										causal	Csap	2019	What is the role of technology in closing rather than creating opportunities for exploitation and abuse	0	0	0	0	0	0	0
causal	Csap	2019	What role can the built environment play in mitigating and reducing the impact of climate change	0	0	1	0	0	0	0	0	0	0																										causal	Csap	2019	What role can the built environment play in mitigating and reducing the impact of climate change	0	0	1	0	0	0	0
causal	Csap	2019	What are the trade downside risks to the UK economy that specifically arise from the mix of our national income (eg big in financial services)	0	0	0	1	0	0	0	0	0	0																										causal	Csap	2019	What are the trade downside risks to the UK economy that specifically arise from the mix of our national income (eg big in financial services)	0	0	0	1	0	0	0
causal	Csap	2019	We live in a world of constant data exchange and harvest by organisations/countries, most of the time unknown to us. What are the data security and privacy implications for genomic data	1	0	0	0	0	0	0	0	0	0											verification	forecasting	comparison	Causal	Explanation	procecural	value			Bounded	unbounded					causal	Csap	2019	We live in a world of constant data exchange and harvest by organisations/countries, most of the time unknown to us. What are the data security and privacy implications for genomic data	1	0	0	0	0	0	0
causal	Csap	2019	Academics including Mariana Mazzucato have called for public policy to be more ambitious and to create value through public purpose. In a sector which already considers itself to be almost entirely value and purpose driven what magic ingredient is needed to drive greater ambition	0	0	0	0	0	1	0	0	0	0										2019	54	10	15	92	65	169	68		2019	79	394					causal	Csap	2019	Academics including Mariana Mazzucato have called for public policy to be more ambitious and to create value through public purpose. In a sector which already considers itself to be almost entirely value and purpose driven what magic ingredient is needed to drive greater ambition	0	0	0	0	0	1	0
causal	Csap	2019	How best to incentivise major data organisations to be truly transparent about how data about, or inferred about individuals is used	1	0	0	0	0	0	0	0	0	0										2020	72	30	23	212	242	316	146		2020	125	916					causal	Csap	2019	How best to incentivise major data organisations to be truly transparent about how data about, or inferred about individuals is used	1	0	0	0	0	0	0
causal	Csap	2019	What are the main drivers of increased Chinese engagement in Africa, and how does that affect the UK	0	0	0	0	0	0	0	0	0	1										2021	54	10	38	304	292	169	68		2021	102	833					causal	Csap	2019	What are the main drivers of increased Chinese engagement in Africa, and how does that affect the UK	0	0	0	0	0	0	0
causal	Csap	2019	What would a course on knowledge brokering between government and academia look like	0	0	0	0	0	1	0	0	0	0										2022	72	30	0	58	13	316	146		2022	102	533					causal	Csap	2019	What would a course on knowledge brokering between government and academia look like	0	0	0	0	0	1	0
causal	Csap	2019	How and why do people conceptions of ethics and morality vary between the offline and online worlds	1	0	0	0	0	0	0	0	0	0										2023	0	0	31	73	72	0	0		2023	31	145					causal	Csap	2019	How and why do people conceptions of ethics and morality vary between the offline and online worlds	1	0	0	0	0	0	0
causal	Csap	2019	How do you democratise public policy on these huge matters, take the levers away from government and give tools to others (e.g. transparency etc.)	0	0	0	0	0	1	0	0	0	0																										causal	Csap	2019	How do you democratise public policy on these huge matters, take the levers away from government and give tools to others (e.g. transparency etc.)	0	0	0	0	0	1	0
causal	Csap	2019	What other interventions can help Palliative care recipients in the absence of other medications in the besieged Gaza strip	0	0	0	0	0	0	1	0	0	0																										causal	Csap	2019	What other interventions can help Palliative care recipients in the absence of other medications in the besieged Gaza strip	0	0	0	0	0	0	1
causal	Csap	2019	Which place and what kind of mental health and psycho-social support could be provided for migrants in detention centers in Libya, where they barely get food	0	0	0	0	0	0	1	0	0	0																										causal	Csap	2019	Which place and what kind of mental health and psycho-social support could be provided for migrants in detention centers in Libya, where they barely get food	0	0	0	0	0	0	1
causal	Csap	2019	What does a good negotiating strategy look like in an international trade context	0	0	0	1	0	0	0	0	0	0														information tech							%	information tech				causal	Csap	2019	What does a good negotiating strategy look like in an international trade context	0	0	0	1	0	0	0
causal	Csap	2019	What does effective and meaningful public engagement look like in the humanities and social sciences	0	0	0	0	0	0	0	0	0	1												2019	2020	2021	2022	2023				2019	2020	2021	2022	2023		causal	Csap	2019	What does effective and meaningful public engagement look like in the humanities and social sciences	0	0	0	0	0	0	0
causal	Aris	2019	How can integrated service provision improve outcomes for these individuals	0	0	0	0	0	0	0	0	0	1										Bounded	verification	12	9	10	14	3		Bounded	verification	22.2222	12.5	20	25	33.3333		causal	Aris	2019	How can integrated service provision improve outcomes for these individuals	0	0	0	0	0	0	0
causal	Aris	2019	How can new and emerging technologies support behaviour and culture change in complex organisations	0	0	0	0	0	0	0	1	0	0											forecasting	4	4	11	4	2			forecasting	40	13.3333	17.7419	22.2222	50		causal	Aris	2019	How can new and emerging technologies support behaviour and culture change in complex organisations	0	0	0	0	0	0	0
comparison	Csap-in-progress	2019	Digital revenues account for 54% of the global recorded music market indicating an industry that has embraced digitalization, but at what cost and whose benefit?	1	1	0	1	0	0	0	1	0	0											comparison	3	2	1	7	2			comparison	20	8.69565	3.22581	33.3333	25		comparison	Csap-in-progress	2019	Digital revenues account for 54% of the global recorded music market indicating an industry that has embraced digitalization, but at what cost and whose benefit?	1	1	0	1	0	0	0
comparison	Csap	2019	What are the strengths and limitations for approaching research in international trade using a multidisciplinary framework	0	0	1	1	1	0	0	0	1	0										Unbounded	Causal	18	34	14	27	7		Unbounded	Causal	19.5652	16.0377	10.5263	21.6	25.9259		comparison	Csap	2019	What are the strengths and limitations for approaching research in international trade using a multidisciplinary framework	0	0	1	1	1	0	0
comparison	Csap	2019	What are the opportunities and constraints around the application of new technologies to deliver inclusive growth, and to tackle poverty and inequality, in a city like Cambridge	0	1	0	0	0	0	0	1	1	1											Explanation	15	47	28	21	5			Explanation	23.0769	19.4215	13.3971	15.4412	15.625		comparison	Csap	2019	What are the opportunities and constraints around the application of new technologies to deliver inclusive growth, and to tackle poverty and inequality, in a city like Cambridge	0	1	0	0	0	0	0
comparison	Csap	2019	In what respects, and in what contexts, have Governments found it more or less desirable or possible to delegate decision-making to arms-length bodies and why	0	0	0	0	0	1	0	0	1	0											procecural	44	54	41	40	13			procecural	26.0355	17.0886	12.9747	18.018	17.3333		comparison	Csap	2019	In what respects, and in what contexts, have Governments found it more or less desirable or possible to delegate decision-making to arms-length bodies and why	0	0	0	0	0	1	0
comparison	Csap	2019	Ethical data: What are the global differences in how data ethics is being considered by governments around the world	1	0	0	0	0	1	0	0	0	0											value	21	23	13	8	4			value	30.8824	15.7534	9.55882	14.0351	21.0526		comparison	Csap	2019	Ethical data: What are the global differences in how data ethics is being considered by governments around the world	1	0	0	0	0	1	0
comparison	Csap	2019	What are the lessons that the UK can learn from the way that other countries(e.g. China)approach investing overseas	0	0	1	0	0	0	0	0	1	0																										comparison	Csap	2019	What are the lessons that the UK can learn from the way that other countries(e.g. China)approach investing overseas	0	0	1	0	0	0	0
comparison	Csap	2019	What is the difference in the way that qualitative and quantitative evidence influence how people make decisions	0	0	0	0	1	0	0	0	0	1														social welfare							%	social welfare				comparison	Csap	2019	What is the difference in the way that qualitative and quantitative evidence influence how people make decisions	0	0	0	0	1	0	0
comparison	Csap	2019	How do you compare performance of different major projects (e.g. infrastructure, ICT, military) in a consistent way	1	0	0	0	0	0	0	1	0	0												2019	2020	2021	2022	2023				2019	2020	2021	2022	2023		comparison	Csap	2019	How do you compare performance of different major projects (e.g. infrastructure, ICT, military) in a consistent way	1	0	0	0	0	0	0
comparison	Csap	2019	Which team approach is effective in delivering Palliative care interventions: is it multidisciplinary or transdisciplinary teams	0	0	0	0	0	0	1	0	0	1										Bounded	verification	18	11	4	4	0		Bounded	verification	33.3333	15.2778	8	7.14286	0		comparison	Csap	2019	Which team approach is effective in delivering Palliative care interventions: is it multidisciplinary or transdisciplinary teams	0	0	0	0	0	0	1
comparison	Csap	2019	The UK feels an increasingly divided country post-Referendum. The election may well reinforce / exacerbate that. What can we learn from other countries about how to bring a society together / resolve the feeling of them and us which is prevalent	0	1	0	0	0	0	0	0	0	1											forecasting	0	1	3	1	0			forecasting	0	3.33333	4.83871	5.55556	0		comparison	Csap	2019	The UK feels an increasingly divided country post-Referendum. The election may well reinforce / exacerbate that. What can we learn from other countries about how to bring a society together / resolve the feeling of them and us which is prevalent	0	1	0	0	0	0	0
comparison	Csap	2019	What is the balance between building indigenous economic capabilities versus importing from competitive markets	0	0	0	1	0	0	0	0	0	0											comparison	3	2	2	3	2			comparison	20	8.69565	6.45161	14.2857	25		comparison	Csap	2019	What is the balance between building indigenous economic capabilities versus importing from competitive markets	0	0	0	1	0	0	0
comparison	Csap	2019	On what grounds have delegations of power from the centre of Government subsequently been considered to be successful or unsuccessful by the range of stakeholders involved	0	0	0	0	0	1	0	0	0	0										Unbounded	Causal	16	25	28	17	2		Unbounded	Causal	17.3913	11.7925	21.0526	13.6	7.40741		comparison	Csap	2019	On what grounds have delegations of power from the centre of Government subsequently been considered to be successful or unsuccessful by the range of stakeholders involved	0	0	0	0	0	1	0
comparison	Csap	2019	How does the challenge of mobilising capital differ across different investor types, investment asset classes, sectors or geographies	0	0	0	1	0	0	0	0	0	0											Explanation	10	14	24	12	4			Explanation	15.3846	5.78512	11.4833	8.82353	12.5		comparison	Csap	2019	How does the challenge of mobilising capital differ across different investor types, investment asset classes, sectors or geographies	0	0	0	1	0	0	0
comparison	Csap	2019	Arms control is likely to be a big feature of the next few years, so insights into what has and hasn't worked would be useful.	0	0	0	0	0	0	0	0	1	0											procecural	28	26	34	29	9			procecural	16.568	8.22785	10.7595	13.0631	12		comparison	Csap	2019	Arms control is likely to be a big feature of the next few years, so insights into what has and hasn't worked would be useful.	0	0	0	0	0	0	0
Comparison	Aris	2019	What are the benefits and risks of adopting new technologies to deliver services	0	0	0	0	0	0	0	1	0	0											value	12	8	19	7	0			value	17.6471	5.47945	13.9706	12.2807	0		Comparison	Aris	2019	What are the benefits and risks of adopting new technologies to deliver services	0	0	0	0	0	0	0
example	Csap-in-progress	2019	What new lessons can the Government Inclusive Economy Unit learn from the academic and third sectors in developing innovative approaches to building a more inclusive economy?	0	1	0	1	0	1	0	0	1	1																										example	Csap-in-progress	2019	What new lessons can the Government Inclusive Economy Unit learn from the academic and third sectors in developing innovative approaches to building a more inclusive economy?	0	1	0	1	0	1	0
example	Csap-in-progress	2019	What new lessons can the Government Inclusive Economy Unit learn from the academic and third sectors in developing innovative approaches to building a more inclusive economy?	0	1	0	1	0	1	0	0	1	1														climate+ environment							%	climate+ environment				example	Csap-in-progress	2019	What new lessons can the Government Inclusive Economy Unit learn from the academic and third sectors in developing innovative approaches to building a more inclusive economy?	0	1	0	1	0	1	0
[truncated: 3,151 more rows]
[truncated: 15 more columns]

## Sheet: RAW
coded			Questions									Education	Security + defence	information tech	social welfare	climate+ environment	economy	evidence	policy	health	technology	prevent	generate				information tech	social welfare	climate+ environment	economy	evidence	policy	health	technology	prevent
[truncated: 3,930 more rows]

[truncated: 8 more sheets: defence, Processed ALL, Uncoded Q's, graphs, % of type by theme by year, theme by evidence and policy, Sheet6, Sheet1]
